# Supplementary material for: Radical polymerization by a supramolecular catalyst: cyclodextrin with a RAFT reagent
Source: Beilstein J Org Chem. 2016 Nov 22;12:2495–502. doi: 10.3762/bjoc.12.244 (PMC5238571; doi:10.3762/bjoc.12.244)
Supplement: File 2 — Crystallographic information file for α-CD-DMA. [file Beilstein_J_Org_Chem-12-2495-s002.cif]

data_General
_audit_creation_date                    2013-06-12
_audit_creation_method                 'by CrystalStructure 4.0'
_audit_update_record                    ?

#==============================================================================
# PROCESSING SUMMARY (IUCr Office Use Only)

_journal_date_recd_electronic           ?
_journal_date_from_coeditor             ?
_journal_date_accepted                  ?
_journal_coeditor_code                  ?

#==============================================================================
# SUBMISSION DETAILS

_publ_contact_author_name              'ENTER NAME'
_publ_contact_author_email             'ENTER EMAIL ADDRESS'
_publ_contact_author_fax               'ENTER FAX NUMBER'
_publ_contact_author_phone             'ENTER PHONE NUMBER'
_publ_contact_letter
;
    ENTER TEXT OF LETTER
;
_publ_requested_journal                'ENTER JOURNAL NAME HERE'
_publ_requested_category               'CHOOSE FI FM FO CI CM CO or AD'
_publ_requested_coeditor_name           ?

#==============================================================================
# TITLE AND AUTHOR LIST

_publ_section_title
;
    ENTER SECTION TITLE
;
_publ_section_title_footnote
;
    ENTER FOOTNOTE TO TITLE OF PAPER
;
loop_
_publ_author_name
_publ_author_footnote
_publ_author_address
' FIRST AUTHORS NAME '
;
  FIRST AUTHORS FOOTNOTES
;
;
  FIRST AUTHORS ADDRESS
;
_publ_section_synopsis
;
    ENTER SYNOPSIS
;

#==============================================================================
# TEXT

_publ_section_abstract
;
    ENTER ABSTRACT
;
_publ_section_comment
;
    ENTER TEXT
;
_publ_section_references
;
    ENTER OTHER REFERENCES

    Rigaku (2010). CrystalStructure. Version 4.0. 
    Rigaku Corporation, Tokyo, Japan.

    Sheldrick, G.M. (2008).
    Acta Cryst. A64, 112-122.
    SHELX97

    Rigaku (1995). ABSCOR. 
    Rigaku Corporation, Tokyo, Japan.

;
_publ_section_figure_captions
;
    ENTER FIGURE CAPTIONS
;
_publ_section_exptl_prep
;
    ENTER COMPOUND PREPARATION DETAILS
;
_publ_section_exptl_refinement
;
    ENTER SPECIAL DETAILS OF THE REFINEMENT
;

#==============================================================================
data_ytaka1401

#==============================================================================
# CHEMICAL DATA

_chemical_formula_sum                  'C46 H90 N2 O38'
_chemical_formula_moiety               'C46 H90 N2 O38'
_chemical_formula_weight                1279.21
_chemical_melting_point                 ?
_chemical_absolute_configuration        rm

#==============================================================================
# CRYSTAL DATA
_symmetry_cell_setting                  orthorhombic
_symmetry_space_group_name_H-M         'P 21 21 2'
_symmetry_space_group_name_Hall        'P 2 2ab'
_symmetry_Int_Tables_number             18
loop_
_symmetry_equiv_pos_site_id
_symmetry_equiv_pos_as_xyz
1   '+X,+Y,+Z'
2   '1/2+X,1/2-Y,-Z'
3   '1/2-X,1/2+Y,-Z'
4   '-X,-Y,+Z'
#------------------------------------------------------------------------------
_cell_length_a                          16.7086(5)
_cell_length_b                          21.6694(8)
_cell_length_c                          8.2230(3)
_cell_angle_alpha                       90.0000
_cell_angle_beta                        90.0000
_cell_angle_gamma                       90.0000
_cell_volume                            2977.26(18)
_cell_formula_units_Z                   2
_cell_measurement_reflns_used           22204
_cell_measurement_theta_min             3.08
_cell_measurement_theta_max             27.47
_cell_measurement_temperature           100
#------------------------------------------------------------------------------
_exptl_crystal_description              block
_exptl_crystal_colour                   colorless
_exptl_crystal_size_max                 0.300
_exptl_crystal_size_mid                 0.300
_exptl_crystal_size_min                 0.100
_exptl_crystal_density_diffrn           1.427
_exptl_crystal_density_meas             ?
_exptl_crystal_density_method          'not measured'
_exptl_crystal_F_000                    1368.00
_exptl_absorpt_coefficient_mu           0.125
_exptl_absorpt_correction_type          multi-scan
_exptl_absorpt_process_details         'ABSCOR (Rigaku, 1995)'
_exptl_absorpt_correction_T_min         0.727
_exptl_absorpt_correction_T_max         0.988

#==============================================================================
# EXPERIMENTAL DATA

_diffrn_ambient_temperature             100
_diffrn_radiation_type                 'Mo K\a'
_diffrn_radiation_wavelength            0.71075
_diffrn_measurement_device_type        'Rigaku R-AXIS RAPID'
_diffrn_measurement_method              \w
_diffrn_detector_area_resol_mean        10.000
_diffrn_reflns_number                   28996
_diffrn_reflns_av_R_equivalents         0.0644
_diffrn_reflns_theta_max                27.47
_diffrn_reflns_theta_full               27.47
_diffrn_measured_fraction_theta_max     0.997
_diffrn_measured_fraction_theta_full    0.997
_diffrn_reflns_limit_h_min             -21
_diffrn_reflns_limit_h_max              21
_diffrn_reflns_limit_k_min             -28
_diffrn_reflns_limit_k_max              28
_diffrn_reflns_limit_l_min             -10
_diffrn_reflns_limit_l_max              10
_diffrn_standards_number                0
_diffrn_standards_interval_count        .
_diffrn_standards_decay_%               ?

#==============================================================================
# REFINEMENT DATA

_refine_special_details
;
    Refinement was performed using all reflections. The weighted 
    R-factor (wR) and goodness of fit (S) are based on F^2^.
    R-factor (gt) are based on F. The threshold expression of
    F^2^ > 2.0 sigma(F^2^) is used only for calculating R-factor (gt).
;
_reflns_number_total                    6804
_reflns_number_gt                       5649
_reflns_threshold_expression            F^2^>2.0\s(F^2^)
_refine_ls_structure_factor_coef        Fsqd
_refine_ls_R_factor_gt                  0.0761
_refine_ls_wR_factor_ref                0.2300
_refine_ls_number_restraints            50
_refine_ls_hydrogen_treatment           constr
_refine_ls_number_reflns                6804
_refine_ls_number_parameters            436
_refine_ls_goodness_of_fit_ref          1.099
_refine_ls_weighting_scheme             calc
_refine_ls_weighting_details
           'w = 1/[\s^2^(Fo^2^)+(0.1603P)^2^+0.2209P] where P=(Fo^2^+2Fc^2^)/3'
_atom_sites_solution_hydrogens          geom
_atom_sites_solution_primary            direct
_atom_sites_solution_secondary          difmap
_refine_ls_shift/su_max                 0.000
_refine_diff_density_max                0.930
_refine_diff_density_min               -0.360
_refine_ls_extinction_method            none
_refine_ls_extinction_coef              ?

loop_
_atom_type_symbol
_atom_type_description
_atom_type_scat_dispersion_real
_atom_type_scat_dispersion_imag
_atom_type_scat_source
  'C' 'C'  0.0033 0.0016 
;
International Tables for Crystallography
(1992, Vol. C, Tables 4.2.6.8 and 6.1.1.4)
;
  'H' 'H'  0.0000 0.0000 
;
International Tables for Crystallography
(1992, Vol. C, Table 6.1.1.4)
;
  'O' 'O'  0.0106 0.0060 
;
International Tables for Crystallography
(1992, Vol. C, Tables 4.2.6.8 and 6.1.1.4)
;
  'N' 'N'  0.0061 0.0033 
;
International Tables for Crystallography
(1992, Vol. C, Tables 4.2.6.8 and 6.1.1.4)
;

#==============================================================================
# ATOMIC COORDINATES AND THERMAL PARAMETERS

loop_
_atom_site_label
_atom_site_type_symbol
_atom_site_fract_x
_atom_site_fract_y
_atom_site_fract_z
_atom_site_U_iso_or_equiv
_atom_site_adp_type
_atom_site_occupancy
_atom_site_symmetry_multiplicity
_atom_site_calc_flag
_atom_site_refinement_flags
_atom_site_disorder_assembly
_atom_site_disorder_group
 O1A O 0.2707(3) 0.05171(17) 0.4263(4) 0.0439(8) Uani 0.7000 4 d . . .
 O1B O 0.1674(9) 0.0170(7) 0.5006(16) 0.101(6) Uani 0.3000 4 d . . .
 O2 O 0.22710(15) 0.11170(10) 0.7051(3) 0.0380(6) Uani 1.0 4 d . . .
 O3 O 0.19009(13) 0.02247(11) 1.1428(3) 0.0369(5) Uani 1.0 4 d . . .
 O4 O 0.22070(14) 0.15495(10) 1.1337(3) 0.0381(5) Uani 1.0 4 d . . .
 O5 O 0.32844(12) 0.14619(9) 0.8792(3) 0.0284(5) Uani 1.0 4 d . . .
 O6A O 0.4348(3) 0.1972(3) 0.4270(5) 0.0687(14) Uani 0.7000 4 d . . .
 O6B O 0.3588(7) 0.2449(9) 0.5012(15) 0.111(7) Uani 0.3000 4 d . . .
 O7 O 0.48724(13) 0.24405(11) 0.7120(3) 0.0420(6) Uani 1.0 4 d . . .
 O8 O 0.36492(13) 0.22372(11) 1.1424(3) 0.0377(5) Uani 1.0 4 d . . .
 O9 O 0.53451(15) 0.26301(15) 1.1403(4) 0.0613(9) Uani 1.0 4 d . . .
 O10 O 0.57403(12) 0.18992(9) 0.8815(3) 0.0289(5) Uani 1.0 4 d . . .
 O11A O 0.6675(3) 0.13176(18) 0.4276(5) 0.0523(10) Uani 0.7000 4 d . . .
 O11B O 0.6951(7) 0.2271(9) 0.513(2) 0.137(10) Uani 0.3000 4 d . . .
 O12 O 0.75944(14) 0.12811(10) 0.7083(3) 0.0358(5) Uani 1.0 4 d . . .
 O13 O 0.68219(13) 0.19959(9) 1.1462(3) 0.0319(5) Uani 1.0 4 d . . .
 O14 O 0.80687(15) 0.10588(12) 1.1355(4) 0.0464(6) Uani 1.0 4 d . . .
 O15 O 0.74280(11) 0.04259(9) 0.8768(3) 0.0274(4) Uani 1.0 4 d . . .
 O16 O 0.64426(19) 0.33878(17) 0.5678(4) 0.0671(10) Uani 1.0 4 d . . .
 O17 O 1.00048(19) 0.1666(2) 0.5986(5) 0.0755(11) Uani 1.0 4 d . . .
 O18 O 0.8587(2) 0.1435(3) 1.4315(5) 0.0869(13) Uani 1.0 4 d . . .
 O19 O 0.4983(4) 0.4221(3) 1.1134(9) 0.0622(15) Uiso 0.5000 4 d . . .
 O20A O 0.4264(8) 0.0483(7) 0.4883(18) 0.079(4) Uiso 0.2679 4 d . . .
 O20B O 0.4510(9) -0.0637(7) -0.499(2) 0.072(4) Uiso 0.2321 4 d . . .
 N1 N 0.5020(6) 0.4846(4) 0.8903(9) 0.0625(19) Uiso 0.5000 4 d . . .
 N2A N 0.5062(11) 0.0173(7) 0.2979(18) 0.050(4) Uiso 0.2679 4 d . . .
 N2B N 0.4835(8) 0.0062(8) -0.7084(15) 0.033(3) Uiso 0.2321 4 d . . .
 C1 C 0.2347(3) 0.02046(17) 0.5511(5) 0.0506(10) Uani 1.0 4 d . . .
 C2 C 0.2568(2) 0.04917(14) 0.7115(4) 0.0337(7) Uani 1.0 4 d . . .
 C3 C 0.21891(16) 0.01547(12) 0.8564(4) 0.0276(6) Uani 1.0 4 d . . .
 C4 C 0.23171(16) 0.05174(14) 1.0129(4) 0.0298(6) Uani 1.0 4 d . . .
 C5 C 0.20464(17) 0.11790(14) 0.9922(4) 0.0337(7) Uani 1.0 4 d . . .
 C6 C 0.24514(18) 0.14654(13) 0.8479(4) 0.0325(7) Uani 1.0 4 d . . .
 C7 C 0.3862(3) 0.1966(3) 0.5553(5) 0.0620(13) Uani 1.0 4 d . . .
 C8 C 0.4298(2) 0.19462(16) 0.7149(4) 0.0372(7) Uani 1.0 4 d . . .
 C9 C 0.37407(18) 0.20113(13) 0.8592(4) 0.0298(6) Uani 1.0 4 d . . .
 C10 C 0.4202(2) 0.20989(14) 1.0173(4) 0.0335(7) Uani 1.0 4 d . . .
 C11 C 0.48367(18) 0.26018(15) 0.9995(5) 0.0412(8) Uani 1.0 4 d . . .
 C12 C 0.53530(19) 0.24709(13) 0.8545(5) 0.0364(7) Uani 1.0 4 d . . .
 C13 C 0.6566(3) 0.17445(19) 0.5530(5) 0.0518(11) Uani 1.0 4 d . . .
 C14 C 0.67604(19) 0.14369(14) 0.7138(4) 0.0316(6) Uani 1.0 4 d . . .
 C15 C 0.65852(16) 0.18510(12) 0.8598(4) 0.0258(6) Uani 1.0 4 d . . .
 C16 C 0.69065(16) 0.15686(12) 1.0153(4) 0.0259(6) Uani 1.0 4 d . . .
 C17 C 0.77780(17) 0.13818(14) 0.9972(5) 0.0336(7) Uani 1.0 4 d . . .
 C18 C 0.78745(17) 0.09703(13) 0.8483(4) 0.0298(6) Uani 1.0 4 d . . .
 C19 C 0.5044(8) 0.5214(5) 1.3267(13) 0.080(3) Uiso 0.5000 4 d . . .
 C20 C 0.5005(8) 0.5315(6) 1.1751(13) 0.074(3) Uiso 0.5000 4 d . . .
 C21 C 0.5012(6) 0.4740(4) 1.0537(11) 0.060(2) Uiso 0.5000 4 d . . .
 C22 C 0.5040(10) 0.4273(8) 0.7855(18) 0.085(4) Uiso 0.5000 4 d . . .
 C23 C 0.5058(7) 0.5501(7) 0.8138(14) 0.065(3) Uiso 0.5000 4 d . . .
 C24A C 0.5694(17) -0.0106(15) 0.210(4) 0.126(11) Uiso 0.2679 4 d . . .
 C24B C 0.4984(19) 0.0660(10) -0.786(4) 0.097(9) Uiso 0.2321 4 d . . .
 C25A C 0.450(3) 0.0577(16) 0.199(4) 0.21(2) Uiso 0.2679 4 d . . .
 C25B C 0.4340(13) -0.0342(10) -0.808(3) 0.073(6) Uiso 0.2321 4 d . . .
 C26A C 0.4859(8) 0.0133(6) 0.4468(14) 0.034(3) Uiso 0.2679 4 d . . .
 C26B C 0.4798(10) -0.0127(8) -0.5382(17) 0.052(5) Uiso 0.2321 4 d . . .
 C27B C 0.5226(10) 0.0266(8) -0.4189(19) 0.058(5) Uiso 0.2321 4 d . . .
 C28B C 0.5258(12) 0.0080(11) -0.2682(19) 0.047(4) Uiso 0.2321 4 d . . .
 C28A C 0.5040(14) -0.0212(9) 0.7302(18) 0.052(4) Uiso 0.2679 4 d . . .
 C27A C 0.5359(10) -0.0145(9) 0.5789(18) 0.062(4) Uiso 0.2679 4 d . . .
 H1A H 0.2515 -0.0233 0.5490 0.0594 Uiso 0.7000 4 d . . .
 H1B H 0.1752 0.0214 0.5377 0.0594 Uiso 0.7000 4 d . . .
 H1C H 0.2624 0.0435 0.4650 0.0594 Uiso 0.3000 4 d . . .
 H1D H 0.2559 -0.0221 0.5508 0.0594 Uiso 0.3000 4 d . . .
 H2 H 0.3163 0.0496 0.7238 0.0405 Uiso 1.0 4 calc R . .
 H3 H 0.1604 0.0093 0.8369 0.0331 Uiso 1.0 4 calc R . .
 H4 H 0.2902 0.0517 1.0389 0.0358 Uiso 1.0 4 calc R . .
 H5 H 0.1456 0.1180 0.9723 0.0404 Uiso 1.0 4 calc R . .
 H6 H 0.2262 0.1900 0.8340 0.0390 Uiso 1.0 4 calc R . .
 H7A H 0.3495 0.1608 0.5495 0.0730 Uiso 0.7000 4 d . . .
 H7B H 0.3519 0.2346 0.5540 0.0730 Uiso 0.7000 4 d . . .
 H7C H 0.4229 0.1801 0.4744 0.0730 Uiso 0.3000 4 d . . .
 H7D H 0.3419 0.1663 0.5670 0.0730 Uiso 0.3000 4 d . . .
 H8 H 0.4589 0.1545 0.7237 0.0446 Uiso 1.0 4 calc R . .
 H9 H 0.3373 0.2369 0.8417 0.0358 Uiso 1.0 4 calc R . .
 H10 H 0.4476 0.1702 1.0447 0.0402 Uiso 1.0 4 calc R . .
 H11 H 0.4567 0.3010 0.9845 0.0494 Uiso 1.0 4 calc R . .
 H12 H 0.5762 0.2805 0.8423 0.0437 Uiso 1.0 4 calc R . .
 H13A H 0.6013 0.1895 0.5531 0.0617 Uiso 0.7000 4 d . . .
 H13B H 0.6930 0.2106 0.5371 0.0617 Uiso 0.7000 4 d . . .
 H13C H 0.6690 0.1447 0.4650 0.0617 Uiso 0.3000 4 d . . .
 H13D H 0.5990 0.1829 0.5498 0.0617 Uiso 0.3000 4 d . . .
 H14 H 0.6439 0.1049 0.7237 0.0379 Uiso 1.0 4 calc R . .
 H15 H 0.6823 0.2269 0.8426 0.0309 Uiso 1.0 4 calc R . .
 H16 H 0.6585 0.1192 1.0410 0.0311 Uiso 1.0 4 calc R . .
 H17 H 0.8108 0.1762 0.9815 0.0403 Uiso 1.0 4 calc R . .
 H18 H 0.8452 0.0863 0.8339 0.0357 Uiso 1.0 4 calc R . .


loop_
_atom_site_aniso_label
_atom_site_aniso_U_11
_atom_site_aniso_U_22
_atom_site_aniso_U_33
_atom_site_aniso_U_12
_atom_site_aniso_U_13
_atom_site_aniso_U_23
 O1A 0.067(3) 0.0440(19) 0.0203(14) -0.0113(17) 0.0048(15) 0.0032(13)
 O1B 0.140(12) 0.094(10) 0.069(8) 0.060(10) -0.055(9) -0.028(7)
 O2 0.0533(13) 0.0238(10) 0.0370(12) 0.0023(10) -0.0234(11) -0.0018(9)
 O3 0.0401(12) 0.0394(12) 0.0313(11) 0.0024(9) 0.0045(10) -0.0049(10)
 O4 0.0408(12) 0.0358(12) 0.0378(12) -0.0001(9) 0.0025(11) -0.0162(10)
 O5 0.0313(9) 0.0242(9) 0.0296(10) 0.0050(8) -0.0047(9) -0.0004(8)
 O6A 0.0419(19) 0.139(5) 0.0249(16) -0.006(3) 0.0002(16) 0.008(3)
 O6B 0.046(6) 0.24(2) 0.049(6) 0.031(9) 0.017(5) 0.070(10)
 O7 0.0404(12) 0.0388(13) 0.0468(13) -0.0043(10) -0.0131(11) 0.0134(11)
 O8 0.0371(11) 0.0385(12) 0.0375(12) 0.0051(9) -0.0019(10) -0.0122(10)
 O9 0.0378(12) 0.081(2) 0.0647(18) 0.0113(13) -0.0152(13) -0.0509(17)
 O10 0.0321(10) 0.0234(10) 0.0311(10) 0.0029(8) -0.0007(9) -0.0008(8)
 O11A 0.084(3) 0.049(2) 0.0240(16) 0.014(2) 0.0030(18) -0.0069(14)
 O11B 0.053(6) 0.25(3) 0.112(12) 0.036(10) 0.031(7) 0.134(15)
 O12 0.0422(12) 0.0310(11) 0.0341(11) 0.0092(9) 0.0099(10) 0.0092(9)
 O13 0.0402(11) 0.0298(10) 0.0257(10) -0.0028(8) -0.0015(9) -0.0033(8)
 O14 0.0501(14) 0.0477(14) 0.0414(13) 0.0112(11) -0.0230(12) -0.0060(11)
 O15 0.0298(9) 0.0226(9) 0.0297(10) -0.0001(8) 0.0044(8) -0.0007(8)
 O16 0.0627(18) 0.093(3) 0.0454(15) -0.0393(17) -0.0052(14) 0.0131(16)
 O17 0.0507(15) 0.110(3) 0.0653(19) 0.0027(17) -0.0074(16) -0.044(2)
 O18 0.0603(18) 0.138(4) 0.063(2) -0.030(3) 0.0083(17) -0.037(3)
 C1 0.090(3) 0.0324(17) 0.0295(15) -0.0045(18) -0.0174(19) 0.0006(13)
 C2 0.0534(17) 0.0219(13) 0.0260(14) -0.0018(13) -0.0081(13) -0.0003(11)
 C3 0.0297(13) 0.0254(13) 0.0276(13) 0.0034(10) -0.0082(12) -0.0025(11)
 C4 0.0314(14) 0.0298(15) 0.0283(14) 0.0023(11) -0.0060(11) -0.0039(11)
 C5 0.0331(14) 0.0286(15) 0.0394(17) 0.0043(11) -0.0121(13) -0.0108(13)
 C6 0.0355(14) 0.0259(13) 0.0361(15) 0.0042(11) -0.0123(13) -0.0060(12)
 C7 0.057(3) 0.100(4) 0.0295(17) -0.033(3) -0.0103(18) 0.017(2)
 C8 0.0445(17) 0.0390(17) 0.0281(15) -0.0101(14) -0.0107(14) 0.0026(13)
 C9 0.0354(14) 0.0240(13) 0.0302(14) 0.0027(11) -0.0071(13) -0.0009(11)
 C10 0.0380(15) 0.0308(15) 0.0316(15) 0.0069(12) -0.0090(13) -0.0089(12)
 C11 0.0357(16) 0.0330(16) 0.0549(19) 0.0046(12) -0.0123(15) -0.0194(15)
 C12 0.0393(14) 0.0236(14) 0.0463(17) 0.0019(11) -0.0103(15) -0.0056(13)
 C13 0.074(3) 0.058(3) 0.0228(15) 0.036(2) -0.0003(17) 0.0025(15)
 C14 0.0403(16) 0.0308(15) 0.0237(13) 0.0099(13) 0.0012(12) 0.0011(11)
 C15 0.0285(13) 0.0234(12) 0.0255(13) 0.0028(10) -0.0002(11) 0.0025(11)
 C16 0.0307(12) 0.0232(13) 0.0240(12) -0.0023(10) -0.0031(11) 0.0004(10)
 C17 0.0298(13) 0.0297(15) 0.0413(17) -0.0004(11) -0.0065(13) -0.0012(13)
 C18 0.0309(13) 0.0235(13) 0.0349(15) 0.0002(10) -0.0006(13) 0.0052(12)

#==============================================================================
_computing_data_collection             'RAPID AUTO (Rigaku, ????)'
_computing_cell_refinement             'RAPID AUTO'
_computing_data_reduction              'RAPID AUTO'
_computing_structure_solution          'SHELXS97 (Sheldrick, 2008)'
_computing_structure_refinement        'SHELXL97 (Sheldrick, 2008)'
_computing_publication_material        'CrystalStructure 4.0 (Rigaku, 2010)'
_computing_molecular_graphics          'CrystalStructure 4.0'

#==============================================================================
# MOLECULAR GEOMETRY

_geom_special_details
;
    ENTER SPECIAL DETAILS OF THE MOLECULAR GEOMETRY
;

loop_
_geom_bond_atom_site_label_1
_geom_bond_atom_site_label_2
_geom_bond_distance
_geom_bond_publ_flag
_geom_bond_site_symmetry_1
_geom_bond_site_symmetry_2
O1A C1 1.368(6) yes . .
O1B C1 1.201(16) yes . .
O2 C2 1.444(4) yes . .
O2 C6 1.428(4) yes . .
O3 C4 1.424(4) yes . .
O4 C5 1.439(4) yes . .
O5 C6 1.415(4) yes . .
O5 C9 1.423(4) yes . .
O6A O6B 1.749(16) yes . .
O6A C7 1.331(6) yes . .
O6B C7 1.226(19) yes . .
O7 C8 1.439(5) yes . .
O7 C12 1.422(5) yes . .
O8 C10 1.415(4) yes . .
O9 C11 1.437(5) yes . .
O10 C12 1.415(4) yes . .
O10 C15 1.427(4) yes . .
O11A C13 1.397(6) yes . .
O11B C13 1.349(18) yes . .
O12 C14 1.435(4) yes . .
O12 C18 1.414(4) yes . .
O13 C16 1.427(4) yes . .
O14 C17 1.421(5) yes . .
O15 C3 1.421(4) yes . 4_655
O15 C18 1.415(4) yes . .
O19 C20 1.126(13) yes . 4_665
O19 C21 1.227(11) yes . .
O20A C26A 1.296(19) yes . .
O20A C26B 1.61(3) yes . 1_556
O20A C26B 1.76(3) yes . 4_656
O20A C27B 1.84(2) yes . 1_556
O20A C27A 1.22(3) yes . 4_655
O20B C26A 1.82(2) yes . 1_554
O20B C26A 1.58(2) yes . 4_654
O20B C26B 1.25(3) yes . .
O20B C27B 1.13(3) yes . 4_655
O20B C27A 1.89(3) yes . 1_554
O20B C27A 1.83(3) yes . 4_654
N1 N1 0.671(11) yes . 4_665
N1 C21 1.364(12) yes . .
N1 C21 1.617(12) yes . 4_665
N1 C22 1.512(18) yes . .
N1 C23 1.553(16) yes . .
N1 C23 0.988(15) yes . 4_665
N2A N2A 0.78(3) yes . 4_655
N2A N2B 0.45(3) yes . 1_556
N2A N2B 0.54(3) yes . 4_656
N2A C24A 1.42(4) yes . .
N2A C24A 1.46(4) yes . 4_655
N2A C24B 1.27(3) yes . 1_556
N2A C24B 1.93(3) yes . 4_656
N2A C25A 1.52(4) yes . .
N2A C25A 1.96(4) yes . 4_655
N2A C25B 1.86(3) yes . 1_556
N2A C25B 1.37(3) yes . 4_656
N2A C26A 1.273(19) yes . .
N2A C26A 1.399(19) yes . 4_655
N2A C26B 1.56(2) yes . 1_556
N2A C26B 1.37(2) yes . 4_656
N2B N2B 0.61(2) yes . 4_655
N2B C24A 1.63(3) yes . 1_554
N2B C24A 1.12(3) yes . 4_654
N2B C24B 1.47(3) yes . .
N2B C24B 1.72(3) yes . 4_655
N2B C25A 1.46(4) yes . 1_554
N2B C25A 1.93(4) yes . 4_654
N2B C25B 1.45(3) yes . .
N2B C25B 1.71(3) yes . 4_655
N2B C26A 1.286(17) yes . 1_554
N2B C26A 1.439(17) yes . 4_654
N2B C26B 1.459(19) yes . .
N2B C26B 1.535(19) yes . 4_655
C1 C2 1.505(5) yes . .
C2 C3 1.534(5) yes . .
C3 C4 1.523(4) yes . .
C4 C5 1.513(5) yes . .
C5 C6 1.500(5) yes . .
C7 C8 1.502(6) yes . .
C8 C9 1.514(5) yes . .
C9 C10 1.523(5) yes . .
C10 C11 1.528(5) yes . .
C11 C12 1.498(5) yes . .
C13 C14 1.516(5) yes . .
C14 C15 1.528(4) yes . .
C15 C16 1.516(4) yes . .
C16 C17 1.519(4) yes . .
C17 C18 1.523(5) yes . .
C19 C19 0.940(16) yes . 4_665
C19 C20 1.267(15) yes . .
C19 C20 1.696(16) yes . 4_665
C20 C20 1.365(16) yes . 4_665
C20 C21 1.597(14) yes . .
C20 C21 1.006(14) yes . 4_665
C21 C21 1.129(13) yes . 4_665
C22 C23 0.57(2) yes . 4_665
C24A C24B 1.65(4) yes . 4_656
C24A C25A 1.07(5) yes . 4_655
C24A C25B 0.98(4) yes . 4_656
C24B C25A 0.84(5) yes . 1_554
C24B C25B 1.34(4) yes . 4_655
C25A C25B 2.01(4) yes . 1_556
C25A C25B 2.01(5) yes . 4_656
C26A C26A 0.746(18) yes . 4_655
C26A C26B 0.59(3) yes . 1_556
C26A C26B 0.59(2) yes . 4_656
C26A C27B 1.30(2) yes . 1_556
C26A C27B 1.41(2) yes . 4_656
C26A C27A 1.50(2) yes . .
C26A C27A 1.146(19) yes . 4_655
C26B C26B 0.87(3) yes . 4_655
C26B C27B 1.48(3) yes . .
C26B C27B 1.03(3) yes . 4_655
C26B C27A 1.35(3) yes . 1_554
C26B C27A 1.16(3) yes . 4_654
C27B C27B 1.38(3) yes . 4_655
C27B C28B 1.30(3) yes . .
C27B C28B 1.66(3) yes . 4_655
C27B C28A 1.64(3) yes . 1_554
C27B C28A 1.31(3) yes . 4_654
C27B C27A 0.92(3) yes . 1_554
C27B C27A 1.01(3) yes . 4_654
C28B C28B 0.93(3) yes . 4_655
C28B C28A 0.73(3) yes . 1_554
C28B C28A 0.57(3) yes . 4_654
C28B C27A 1.36(3) yes . 1_554
C28B C27A 1.63(3) yes . 4_654
C28A C28A 0.93(3) yes . 4_655
C28A C27A 1.36(3) yes . .
C28A C27A 1.61(3) yes . 4_655
C27A C27A 1.36(3) yes . 4_655
O1A H1C 0.390(4) no . .
O1B H1B 0.345(14) no . .
O6A H7C 0.573(5) no . .
O6B H7B 0.503(14) no . .
O11A H13C 0.417(4) no . .
O11B H13B 0.408(18) no . .
C1 H1A 0.990(4) no . .
C1 H1B 1.001(5) no . .
C1 H1C 0.982(4) no . .
C1 H1D 0.989(4) no . .
C2 H2 1.000 no . .
C3 H3 1.000 no . .
C4 H4 1.000 no . .
C5 H5 1.000 no . .
C6 H6 1.000 no . .
C7 H7A 0.991(6) no . .
C7 H7B 1.003(6) no . .
C7 H7C 0.973(5) no . .
C7 H7D 0.995(5) no . .
C8 H8 1.000 no . .
C9 H9 1.000 no . .
C10 H10 1.000 no . .
C11 H11 1.000 no . .
C12 H12 1.000 no . .
C13 H13A 0.981(5) no . .
C13 H13B 1.000(5) no . .
C13 H13C 0.991(4) no . .
C13 H13D 0.980(5) no . .
C14 H14 1.000 no . .
C15 H15 1.000 no . .
C16 H16 1.000 no . .
C17 H17 1.000 no . .
C18 H18 1.000 no . .

loop_
_geom_angle_atom_site_label_1
_geom_angle_atom_site_label_2
_geom_angle_atom_site_label_3
_geom_angle
_geom_angle_publ_flag
_geom_angle_site_symmetry_1
_geom_angle_site_symmetry_2
_geom_angle_site_symmetry_3
C2 O2 C6 113.2(3) yes . . .
C6 O5 C9 120.1(3) yes . . .
O6B O6A C7 44.4(6) yes . . .
O6A O6B C7 49.4(6) yes . . .
C8 O7 C12 113.4(3) yes . . .
C12 O10 C15 119.8(3) yes . . .
C14 O12 C18 114.1(3) yes . . .
C3 O15 C18 118.7(2) yes 4_655 . .
C20 O19 C21 50.4(8) yes 4_665 . .
C26A O20A C26B 19.8(9) yes . . 1_556
C26A O20A C26B 13.6(8) yes . . 4_656
C26A O20A C27B 44.7(9) yes . . 1_556
C26A O20A C27A 54.1(11) yes . . 4_655
C26B O20A C26B 29.5(9) yes 1_556 . 4_656
C26B O20A C27B 50.4(9) yes 1_556 . 1_556
C26B O20A C27A 45.9(11) yes 1_556 . 4_655
C26B O20A C27B 33.0(8) yes 4_656 . 1_556
C26B O20A C27A 49.7(10) yes 4_656 . 4_655
C27B O20A C27A 31.0(10) yes 1_556 . 4_655
C26A O20B C26A 24.0(7) yes 1_554 . 4_654
C26A O20B C26B 4.2(9) yes 1_554 . .
C26A O20B C27B 50.6(11) yes 1_554 . 4_655
C26A O20B C27A 47.6(8) yes 1_554 . 1_554
C26A O20B C27A 36.6(7) yes 1_554 . 4_654
C26A O20B C26B 19.8(10) yes 4_654 . .
C26A O20B C27B 54.0(11) yes 4_654 . 4_655
C26A O20B C27A 37.3(7) yes 4_654 . 1_554
C26A O20B C27A 51.5(8) yes 4_654 . 4_654
C26B O20B C27B 50.9(12) yes . . 4_655
C26B O20B C27A 45.3(10) yes . . 1_554
C26B O20B C27A 38.9(10) yes . . 4_654
C27B O20B C27A 26.6(11) yes 4_655 . 1_554
C27B O20B C27A 24.1(11) yes 4_655 . 4_654
C27A O20B C27A 42.8(8) yes 1_554 . 4_654
N1 N1 C21 99.6(11) yes 4_665 . .
N1 N1 C21 56.2(9) yes 4_665 . 4_665
N1 N1 C22 145.0(13) yes 4_665 . .
N1 N1 C23 25.2(9) yes 4_665 . .
N1 N1 C23 138.0(14) yes 4_665 . 4_665
C21 N1 C21 43.5(6) yes . . 4_665
C21 N1 C22 115.0(9) yes . . .
C21 N1 C23 123.6(8) yes . . .
C21 N1 C23 119.9(11) yes . . 4_665
C21 N1 C22 158.5(9) yes 4_665 . .
C21 N1 C23 80.3(7) yes 4_665 . .
C21 N1 C23 161.2(11) yes 4_665 . 4_665
C22 N1 C23 121.2(9) yes . . .
C22 N1 C23 10.2(10) yes . . 4_665
C23 N1 C23 116.2(11) yes . . 4_665
N2A N2A N2B 43(3) yes 4_655 . 1_556
N2A N2A N2B 35(3) yes 4_655 . 4_656
N2A N2A C24A 78(3) yes 4_655 . .
N2A N2A C24A 71(3) yes 4_655 . 4_655
N2A N2A C24B 141(3) yes 4_655 . 1_556
N2A N2A C24B 24.4(16) yes 4_655 . 4_656
N2A N2A C25A 113(3) yes 4_655 . .
N2A N2A C25A 45.6(19) yes 4_655 . 4_655
N2A N2A C25B 41.4(17) yes 4_655 . 1_556
N2A N2A C25B 117(3) yes 4_655 . 4_656
N2A N2A C26A 82.2(18) yes 4_655 . .
N2A N2A C26A 64.4(16) yes 4_655 . 4_655
N2A N2A C26B 61.5(16) yes 4_655 . 1_556
N2A N2A C26B 88.6(18) yes 4_655 . 4_656
N2B N2A N2B 76(4) yes 1_556 . 4_656
N2B N2A C24A 110(3) yes 1_556 . .
N2B N2A C24A 34(3) yes 1_556 . 4_655
N2B N2A C24B 107(4) yes 1_556 . 1_556
N2B N2A C24B 55(3) yes 1_556 . 4_656
N2B N2A C25A 74(3) yes 1_556 . .
N2B N2A C25A 80(3) yes 1_556 . 4_655
N2B N2A C25B 23(3) yes 1_556 . 1_556
N2B N2A C25B 133(3) yes 1_556 . 4_656
N2B N2A C26A 81(3) yes 1_556 . .
N2B N2A C26A 86(3) yes 1_556 . 4_655
N2B N2A C26B 69(3) yes 1_556 . 1_556
N2B N2A C26B 103(3) yes 1_556 . 4_656
N2B N2A C24A 46(3) yes 4_656 . .
N2B N2A C24A 98(3) yes 4_656 . 4_655
N2B N2A C24B 140(3) yes 4_656 . 1_556
N2B N2A C24B 26(2) yes 4_656 . 4_656
N2B N2A C25A 134(3) yes 4_656 . .
N2B N2A C25A 20(2) yes 4_656 . 4_655
N2B N2A C25B 66(3) yes 4_656 . 1_556
N2B N2A C25B 87(3) yes 4_656 . 4_656
N2B N2A C26A 97(3) yes 4_656 . .
N2B N2A C26A 67(2) yes 4_656 . 4_655
N2B N2A C26B 77(3) yes 4_656 . 1_556
N2B N2A C26B 88(3) yes 4_656 . 4_656
C24A N2A C24A 110.3(19) yes . . 4_655
C24A N2A C24B 99(2) yes . . 1_556
C24A N2A C24B 56.5(17) yes . . 4_656
C24A N2A C25A 115.7(19) yes . . .
C24A N2A C25A 32.2(17) yes . . 4_655
C24A N2A C25B 89.3(16) yes . . 1_556
C24A N2A C25B 41.2(17) yes . . 4_656
C24A N2A C26A 131.4(18) yes . . .
C24A N2A C26A 100.1(17) yes . . 4_655
C24A N2A C26B 118.4(17) yes . . 1_556
C24A N2A C26B 110.2(18) yes . . 4_656
C24A N2A C24B 74(2) yes 4_655 . 1_556
C24A N2A C24B 72.4(17) yes 4_655 . 4_656
C24A N2A C25A 42.1(19) yes 4_655 . .
C24A N2A C25A 92.1(18) yes 4_655 . 4_655
C24A N2A C25B 31.7(15) yes 4_655 . 1_556
C24A N2A C25B 109.8(17) yes 4_655 . 4_656
C24A N2A C26A 103.9(17) yes 4_655 . .
C24A N2A C26A 118.0(17) yes 4_655 . 4_655
C24A N2A C26B 98.3(16) yes 4_655 . 1_556
C24A N2A C26B 128.9(18) yes 4_655 . 4_656
C24B N2A C24B 125.5(17) yes 1_556 . 4_656
C24B N2A C25A 34(2) yes 1_556 . .
C24B N2A C25A 120.3(18) yes 1_556 . 4_655
C24B N2A C25B 100.3(17) yes 1_556 . 1_556
C24B N2A C25B 60.6(18) yes 1_556 . 4_656
C24B N2A C26A 123.4(18) yes 1_556 . .
C24B N2A C26A 151.7(18) yes 1_556 . 4_655
C24B N2A C26B 142.0(19) yes 1_556 . 1_556
C24B N2A C26B 127.7(18) yes 1_556 . 4_656
C24B N2A C25A 108.9(18) yes 4_656 . .
C24B N2A C25A 24.9(15) yes 4_656 . 4_655
C24B N2A C25B 41.2(12) yes 4_656 . 1_556
C24B N2A C25B 93.0(15) yes 4_656 . 4_656
C24B N2A C26A 105.6(14) yes 4_656 . .
C24B N2A C26A 82.6(12) yes 4_656 . 4_655
C24B N2A C26B 84.7(12) yes 4_656 . 1_556
C24B N2A C26B 106.8(14) yes 4_656 . 4_656
C25A N2A C25A 119.3(17) yes . . 4_655
C25A N2A C25B 72.2(16) yes . . 1_556
C25A N2A C25B 87.7(18) yes . . 4_656
C25A N2A C26A 112.8(18) yes . . .
C25A N2A C26A 143.0(19) yes . . 4_655
C25A N2A C26B 121.7(18) yes . . 1_556
C25A N2A C26B 132.2(18) yes . . 4_656
C25A N2A C25B 63.4(14) yes 4_655 . 1_556
C25A N2A C25B 71.7(15) yes 4_655 . 4_656
C25A N2A C26A 116.3(15) yes 4_655 . .
C25A N2A C26A 86.2(13) yes 4_655 . 4_655
C25A N2A C26B 96.8(14) yes 4_655 . 1_556
C25A N2A C26B 106.4(15) yes 4_655 . 4_656
C25B N2A C25B 109.6(14) yes 1_556 . 4_656
C25B N2A C26A 103.7(14) yes 1_556 . .
C25B N2A C26A 100.7(12) yes 1_556 . 4_655
C25B N2A C26B 88.3(12) yes 1_556 . 1_556
C25B N2A C26B 121.8(14) yes 1_556 . 4_656
C25B N2A C26A 145.1(18) yes 4_656 . .
C25B N2A C26A 127.7(17) yes 4_656 . 4_655
C25B N2A C26B 149.7(17) yes 4_656 . 1_556
C25B N2A C26B 121.1(17) yes 4_656 . 4_656
C26A N2A C26A 32.0(9) yes . . 4_655
C26A N2A C26B 20.9(9) yes . . 1_556
C26A N2A C26B 25.3(10) yes . . 4_656
C26A N2A C26B 22.0(9) yes 4_655 . 1_556
C26A N2A C26B 24.4(10) yes 4_655 . 4_656
C26B N2A C26B 33.8(10) yes 1_556 . 4_656
N2A N2B N2A 103(4) yes 1_554 . 4_654
N2A N2B N2B 58(3) yes 1_554 . 4_655
N2A N2B C24A 55(3) yes 1_554 . 1_554
N2A N2B C24A 133(4) yes 1_554 . 4_654
N2A N2B C24B 56(3) yes 1_554 . .
N2A N2B C24B 112(3) yes 1_554 . 4_655
N2A N2B C25A 89(4) yes 1_554 . 1_554
N2A N2B C25A 87(3) yes 1_554 . 4_654
N2A N2B C25B 149(3) yes 1_554 . .
N2A N2B C25B 36(3) yes 1_554 . 4_655
N2A N2B C26A 78(3) yes 1_554 . 1_554
N2A N2B C26A 76(3) yes 1_554 . 4_654
N2A N2B C26B 94(3) yes 1_554 . .
N2A N2B C26B 61(3) yes 1_554 . 4_655
N2A N2B N2B 46(3) yes 4_654 . 4_655
N2A N2B C24A 63(3) yes 4_654 . 1_554
N2A N2B C24A 113(3) yes 4_654 . 4_654
N2A N2B C24B 145(3) yes 4_654 . .
N2A N2B C24B 28(2) yes 4_654 . 4_655
N2A N2B C25A 153(3) yes 4_654 . 1_554
N2A N2B C25A 35(3) yes 4_654 . 4_654
N2A N2B C25B 71(3) yes 4_654 . .
N2A N2B C25B 97(3) yes 4_654 . 4_655
N2A N2B C26A 90(3) yes 4_654 . 1_554
N2A N2B C26A 62(2) yes 4_654 . 4_654
N2A N2B C26B 70(2) yes 4_654 . .
N2A N2B C26B 83(3) yes 4_654 . 4_655
N2B N2B C24A 26.9(18) yes 4_655 . 1_554
N2B N2B C24A 139(3) yes 4_655 . 4_654
N2B N2B C24B 103(3) yes 4_655 . .
N2B N2B C24B 56(3) yes 4_655 . 4_655
N2B N2B C25A 133(3) yes 4_655 . 1_554
N2B N2B C25A 34(2) yes 4_655 . 4_654
N2B N2B C25B 105(3) yes 4_655 . .
N2B N2B C25B 55(2) yes 4_655 . 4_655
N2B N2B C26A 91.4(18) yes 4_655 . 1_554
N2B N2B C26A 63.4(17) yes 4_655 . 4_654
N2B N2B C26B 85.2(19) yes 4_655 . .
N2B N2B C26B 71.3(17) yes 4_655 . 4_655
C24A N2B C24A 118(2) yes 1_554 . 4_654
C24A N2B C24B 82.4(18) yes 1_554 . .
C24A N2B C24B 59.1(16) yes 1_554 . 4_655
C24A N2B C25A 107.2(19) yes 1_554 . 1_554
C24A N2B C25A 33.7(16) yes 1_554 . 4_654
C24A N2B C25B 97.7(16) yes 1_554 . .
C24A N2B C25B 34.1(14) yes 1_554 . 4_655
C24A N2B C26A 114.2(14) yes 1_554 . 1_554
C24A N2B C26A 89.3(13) yes 1_554 . 4_654
C24A N2B C26B 111.8(15) yes 1_554 . .
C24A N2B C26B 92.6(14) yes 1_554 . 4_655
C24A N2B C24B 78(3) yes 4_654 . .
C24A N2B C24B 90(2) yes 4_654 . 4_655
C24A N2B C25A 47(3) yes 4_654 . 1_554
C24A N2B C25A 106(2) yes 4_654 . 4_654
C24A N2B C25B 42(2) yes 4_654 . .
C24A N2B C25B 108.5(19) yes 4_654 . 4_655
C24A N2B C26A 127.9(19) yes 4_654 . 1_554
C24A N2B C26A 148(2) yes 4_654 . 4_654
C24A N2B C26B 124.8(19) yes 4_654 . .
C24A N2B C26B 149(2) yes 4_654 . 4_655
C24B N2B C24B 128.0(16) yes . . 4_655
C24B N2B C25A 33.4(19) yes . . 1_554
C24B N2B C25A 111.4(17) yes . . 4_654
C24B N2B C25B 112.6(16) yes . . .
C24B N2B C25B 48.9(15) yes . . 4_655
C24B N2B C26A 108.5(16) yes . . 1_554
C24B N2B C26A 125.7(16) yes . . 4_654
C24B N2B C26B 132.1(17) yes . . .
C24B N2B C26B 104.2(16) yes . . 4_655
C24B N2B C25A 124.9(17) yes 4_655 . 1_554
C24B N2B C25A 25.8(15) yes 4_655 . 4_654
C24B N2B C25B 49.0(15) yes 4_655 . .
C24B N2B C25B 90.2(14) yes 4_655 . 4_655
C24B N2B C26A 118.2(15) yes 4_655 . 1_554
C24B N2B C26A 89.9(14) yes 4_655 . 4_654
C24B N2B C26B 96.2(15) yes 4_655 . .
C24B N2B C26B 110.6(15) yes 4_655 . 4_655
C25A N2B C25A 124.4(17) yes 1_554 . 4_654
C25A N2B C25B 87.0(17) yes 1_554 . .
C25A N2B C25B 78.0(18) yes 1_554 . 4_655
C25A N2B C26A 115.8(18) yes 1_554 . 1_554
C25A N2B C26A 145.2(18) yes 1_554 . 4_654
C25A N2B C26B 134.1(18) yes 1_554 . .
C25A N2B C26B 123.8(18) yes 1_554 . 4_655
C25A N2B C25B 71.1(15) yes 4_654 . .
C25A N2B C25B 66.5(14) yes 4_654 . 4_655
C25A N2B C26A 117.3(14) yes 4_654 . 1_554
C25A N2B C26A 86.2(13) yes 4_654 . 4_654
C25A N2B C26B 101.6(14) yes 4_654 . .
C25A N2B C26B 101.2(14) yes 4_654 . 4_655
C25B N2B C25B 113.6(14) yes . . 4_655
C25B N2B C26A 130.5(15) yes . . 1_554
C25B N2B C26A 121.6(15) yes . . 4_654
C25B N2B C26B 110.3(15) yes . . .
C25B N2B C26B 142.7(16) yes . . 4_655
C25B N2B C26A 113.9(13) yes 4_655 . 1_554
C25B N2B C26A 104.0(12) yes 4_655 . 4_654
C25B N2B C26B 126.2(13) yes 4_655 . .
C25B N2B C26B 94.6(12) yes 4_655 . 4_655
C26A N2B C26A 31.1(8) yes 1_554 . 4_654
C26A N2B C26B 23.6(9) yes 1_554 . .
C26A N2B C26B 21.8(9) yes 1_554 . 4_655
C26A N2B C26B 23.3(9) yes 4_654 . .
C26A N2B C26B 22.5(9) yes 4_654 . 4_655
C26B N2B C26B 33.7(10) yes . . 4_655
O1A C1 O1B 100.6(8) yes . . .
O1A C1 C2 110.2(4) yes . . .
O1B C1 C2 123.9(8) yes . . .
O2 C2 C1 105.8(3) yes . . .
O2 C2 C3 109.5(3) yes . . .
C1 C2 C3 112.5(3) yes . . .
O15 C3 C2 109.1(3) yes 4_655 . .
O15 C3 C4 107.1(3) yes 4_655 . .
C2 C3 C4 110.7(3) yes . . .
O3 C4 C3 109.6(3) yes . . .
O3 C4 C5 111.2(3) yes . . .
C3 C4 C5 110.6(3) yes . . .
O4 C5 C4 112.4(3) yes . . .
O4 C5 C6 108.9(3) yes . . .
C4 C5 C6 110.3(3) yes . . .
O2 C6 O5 110.7(3) yes . . .
O2 C6 C5 109.6(3) yes . . .
O5 C6 C5 107.3(3) yes . . .
O6A C7 O6B 86.2(7) yes . . .
O6A C7 C8 113.4(4) yes . . .
O6B C7 C8 121.5(8) yes . . .
O7 C8 C7 106.7(3) yes . . .
O7 C8 C9 110.7(3) yes . . .
C7 C8 C9 112.6(3) yes . . .
O5 C9 C8 110.0(3) yes . . .
O5 C9 C10 106.1(3) yes . . .
C8 C9 C10 111.7(3) yes . . .
O8 C10 C9 108.5(3) yes . . .
O8 C10 C11 111.8(3) yes . . .
C9 C10 C11 111.0(3) yes . . .
O9 C11 C10 111.3(3) yes . . .
O9 C11 C12 108.0(3) yes . . .
C10 C11 C12 109.9(3) yes . . .
O7 C12 O10 110.3(3) yes . . .
O7 C12 C11 109.8(3) yes . . .
O10 C12 C11 107.7(3) yes . . .
O11A C13 O11B 108.6(8) yes . . .
O11A C13 C14 108.9(4) yes . . .
O11B C13 C14 118.7(7) yes . . .
O12 C14 C13 106.5(3) yes . . .
O12 C14 C15 110.4(3) yes . . .
C13 C14 C15 112.7(3) yes . . .
O10 C15 C14 109.3(3) yes . . .
O10 C15 C16 105.9(3) yes . . .
C14 C15 C16 111.0(3) yes . . .
O13 C16 C15 109.8(3) yes . . .
O13 C16 C17 110.0(3) yes . . .
C15 C16 C17 111.4(3) yes . . .
O14 C17 C16 112.4(3) yes . . .
O14 C17 C18 108.6(3) yes . . .
C16 C17 C18 109.7(3) yes . . .
O12 C18 O15 110.9(3) yes . . .
O12 C18 C17 109.9(3) yes . . .
O15 C18 C17 107.4(3) yes . . .
C19 C19 C20 99.3(12) yes 4_665 . .
C19 C19 C20 47.5(9) yes 4_665 . 4_665
C20 C19 C20 52.5(8) yes . . 4_665
O19 C20 C19 126.6(12) yes 4_665 . .
O19 C20 C19 159.4(11) yes 4_665 . 4_665
O19 C20 C20 153.2(11) yes 4_665 . 4_665
O19 C20 C21 114.5(9) yes 4_665 . .
O19 C20 C21 70.0(9) yes 4_665 . 4_665
C19 C20 C19 33.2(7) yes . . 4_665
C19 C20 C20 80.1(9) yes . . 4_665
C19 C20 C21 118.7(10) yes . . .
C19 C20 C21 163.3(14) yes . . 4_665
C19 C20 C20 47.4(7) yes 4_665 . 4_665
C19 C20 C21 86.1(8) yes 4_665 . .
C19 C20 C21 130.5(12) yes 4_665 . 4_665
C20 C20 C21 38.7(7) yes 4_665 . .
C20 C20 C21 83.2(10) yes 4_665 . 4_665
C21 C20 C21 44.6(8) yes . . 4_665
O19 C21 N1 123.3(9) yes . . .
O19 C21 N1 147.1(9) yes . . 4_665
O19 C21 C20 117.7(8) yes . . .
O19 C21 C20 59.6(9) yes . . 4_665
O19 C21 C21 156.0(11) yes . . 4_665
N1 C21 N1 24.1(5) yes . . 4_665
N1 C21 C20 119.0(8) yes . . .
N1 C21 C20 176.9(12) yes . . 4_665
N1 C21 C21 80.3(8) yes . . 4_665
N1 C21 C20 94.9(7) yes 4_665 . .
N1 C21 C20 152.8(11) yes 4_665 . 4_665
N1 C21 C21 56.2(7) yes 4_665 . 4_665
C20 C21 C20 58.1(9) yes . . 4_665
C20 C21 C21 38.7(7) yes . . 4_665
C20 C21 C21 96.7(11) yes 4_665 . 4_665
N1 C22 C23 18.0(16) yes . . 4_665
N1 C23 N1 16.8(7) yes . . 4_665
N1 C23 C22 161(3) yes . . 4_665
N1 C23 C22 152(3) yes 4_665 . 4_665
N2A C24A N2A 31.3(11) yes . . 4_655
N2A C24A N2B 15.2(9) yes . . 1_556
N2A C24A N2B 20.5(12) yes . . 4_656
N2A C24A C24B 77.7(18) yes . . 4_656
N2A C24A C25A 103(3) yes . . 4_655
N2A C24A C25B 67(3) yes . . 4_656
N2A C24A N2B 19.2(9) yes 4_655 . 1_556
N2A C24A N2B 13.0(11) yes 4_655 . 4_656
N2A C24A C24B 47.5(14) yes 4_655 . 4_656
N2A C24A C25A 72(3) yes 4_655 . 4_655
N2A C24A C25B 97(3) yes 4_655 . 4_656
N2B C24A N2B 14.4(11) yes 1_556 . 4_656
N2B C24A C24B 63.1(15) yes 1_556 . 4_656
N2B C24A C25A 89(3) yes 1_556 . 4_655
N2B C24A C25B 78(3) yes 1_556 . 4_656
N2B C24A C24B 60.4(19) yes 4_656 . 4_656
N2B C24A C25A 84(3) yes 4_656 . 4_655
N2B C24A C25B 87(3) yes 4_656 . 4_656
C24B C24A C25A 27(3) yes 4_656 . 4_655
C24B C24A C25B 133(3) yes 4_656 . 4_656
C25A C24A C25B 156(4) yes 4_655 . 4_656
N2A C24B N2A 14.7(10) yes 1_554 . 4_654
N2A C24B N2B 17.1(10) yes 1_554 . .
N2A C24B N2B 11.7(9) yes 1_554 . 4_655
N2A C24B C24A 58.5(16) yes 1_554 . 4_654
N2A C24B C25A 90(3) yes 1_554 . 1_554
N2A C24B C25B 63.7(17) yes 1_554 . 4_655
N2A C24B N2B 9.2(8) yes 4_654 . .
N2A C24B N2B 12.5(7) yes 4_654 . 4_655
N2A C24B C24A 45.8(13) yes 4_654 . 4_654
N2A C24B C25A 79(3) yes 4_654 . 1_554
N2A C24B C25B 66.4(14) yes 4_654 . 4_655
N2B C24B N2B 20.4(8) yes . . 4_655
N2B C24B C24A 41.4(13) yes . . 4_654
N2B C24B C25A 73(3) yes . . 1_554
N2B C24B C25B 75.3(16) yes . . 4_655
N2B C24B C24A 57.8(14) yes 4_655 . 4_654
N2B C24B C25A 92(3) yes 4_655 . 1_554
N2B C24B C25B 55.2(14) yes 4_655 . 4_655
C24A C24B C25A 35(3) yes 4_654 . 1_554
C24A C24B C25B 101.6(19) yes 4_654 . 4_655
C25A C24B C25B 133(4) yes 1_554 . 4_655
N2A C25A N2A 21.4(10) yes . . 4_655
N2A C25A N2B 17.3(10) yes . . 1_556
N2A C25A N2B 11.6(8) yes . . 4_656
N2A C25A C24A 66(3) yes . . 4_655
N2A C25A C24B 56(3) yes . . 1_556
N2A C25A C25B 61.7(15) yes . . 1_556
N2A C25A C25B 43.1(13) yes . . 4_656
N2A C25A N2B 7.1(8) yes 4_655 . 1_556
N2A C25A N2B 13.3(7) yes 4_655 . 4_656
N2A C25A C24A 45(2) yes 4_655 . 4_655
N2A C25A C24B 76(3) yes 4_655 . 1_556
N2A C25A C25B 40.5(11) yes 4_655 . 1_556
N2A C25A C25B 55.8(13) yes 4_655 . 4_656
N2B C25A N2B 13.5(8) yes 1_556 . 4_656
N2B C25A C24A 49(2) yes 1_556 . 4_655
N2B C25A C24B 73(3) yes 1_556 . 1_556
N2B C25A C25B 46.3(13) yes 1_556 . 1_556
N2B C25A C25B 56.6(15) yes 1_556 . 4_656
N2B C25A C24A 57(3) yes 4_656 . 4_655
N2B C25A C24B 62(3) yes 4_656 . 1_556
N2B C25A C25B 51.5(12) yes 4_656 . 1_556
N2B C25A C25B 43.2(11) yes 4_656 . 4_656
C24A C25A C24B 119(5) yes 4_655 . 1_556
C24A C25A C25B 11.7(19) yes 4_655 . 1_556
C24A C25A C25B 93(3) yes 4_655 . 4_656
C24B C25A C25B 110(4) yes 1_556 . 1_556
C24B C25A C25B 29(3) yes 1_556 . 4_656
C25B C25A C25B 82.7(16) yes 1_556 . 4_656
N2A C25B N2A 22.0(9) yes 1_554 . 4_654
N2A C25B N2B 7.1(8) yes 1_554 . .
N2A C25B N2B 16.7(8) yes 1_554 . 4_655
N2A C25B C24A 51(2) yes 1_554 . 4_654
N2A C25B C24B 72.4(15) yes 1_554 . 4_655
N2A C25B C25A 46.1(12) yes 1_554 . 1_554
N2A C25B C25A 60.8(13) yes 1_554 . 4_654
N2A C25B N2B 21.8(10) yes 4_654 . .
N2A C25B N2B 11.2(9) yes 4_654 . 4_655
N2A C25B C24A 72(3) yes 4_654 . 4_654
N2A C25B C24B 55.7(16) yes 4_654 . 4_655
N2A C25B C25A 67.9(15) yes 4_654 . 1_554
N2A C25B C25A 49.2(13) yes 4_654 . 4_654
N2B C25B N2B 20.3(9) yes . . 4_655
N2B C25B C24A 50(2) yes . . 4_654
N2B C25B C24B 75.8(17) yes . . 4_655
N2B C25B C25A 46.7(13) yes . . 1_554
N2B C25B C25A 65.6(14) yes . . 4_654
N2B C25B C24A 68(2) yes 4_655 . 4_654
N2B C25B C24B 55.8(15) yes 4_655 . 4_655
N2B C25B C25A 62.0(14) yes 4_655 . 1_554
N2B C25B C25A 45.5(12) yes 4_655 . 4_654
C24A C25B C24B 123(3) yes 4_654 . 4_655
C24A C25B C25A 13(2) yes 4_654 . 1_554
C24A C25B C25A 108(3) yes 4_654 . 4_654
C24B C25B C25A 113(2) yes 4_655 . 1_554
C24B C25B C25A 17.8(15) yes 4_655 . 4_654
C25A C25B C25A 97.2(17) yes 1_554 . 4_654
O20A C26A O20B 103.0(11) yes . . 1_556
O20A C26A O20B 92.0(11) yes . . 4_656
O20A C26A N2A 114.7(14) yes . . .
O20A C26A N2A 125.5(13) yes . . 4_655
O20A C26A N2B 107.9(13) yes . . 1_556
O20A C26A N2B 132.7(13) yes . . 4_656
O20A C26A C26A 159.7(18) yes . . 4_655
O20A C26A C26B 112(3) yes . . 1_556
O20A C26A C26B 135(3) yes . . 4_656
O20A C26A C27B 90.6(13) yes . . 1_556
O20A C26A C27B 94.3(12) yes . . 4_656
O20A C26A C27A 118.3(12) yes . . .
O20A C26A C27A 59.6(13) yes . . 4_655
O20B C26A O20B 141.0(11) yes 1_556 . 4_656
O20B C26A N2A 112.4(12) yes 1_556 . .
O20B C26A N2A 79.0(10) yes 1_556 . 4_655
O20B C26A N2B 96.9(12) yes 1_556 . 1_556
O20B C26A N2B 93.5(11) yes 1_556 . 4_656
O20B C26A C26A 59.5(14) yes 1_556 . 4_655
O20B C26A C26B 9.0(19) yes 1_556 . 1_556
O20B C26A C26B 104(3) yes 1_556 . 4_656
O20B C26A C27B 98.5(12) yes 1_556 . 1_556
O20B C26A C27B 38.3(9) yes 1_556 . 4_656
O20B C26A C27A 68.5(10) yes 1_556 . .
O20B C26A C27A 71.8(12) yes 1_556 . 4_655
O20B C26A N2A 92.6(12) yes 4_656 . .
O20B C26A N2A 120.7(12) yes 4_656 . 4_655
O20B C26A N2B 112.5(12) yes 4_656 . 1_556
O20B C26A N2B 102.4(11) yes 4_656 . 4_656
O20B C26A C26A 96.6(16) yes 4_656 . 4_655
O20B C26A C26B 136(3) yes 4_656 . 1_556
O20B C26A C26B 46(2) yes 4_656 . 4_656
O20B C26A C27B 44.9(10) yes 4_656 . 1_556
O20B C26A C27B 105.8(12) yes 4_656 . 4_656
O20B C26A C27A 72.7(11) yes 4_656 . .
O20B C26A C27A 86.0(13) yes 4_656 . 4_655
N2A C26A N2A 33.4(10) yes . . 4_655
N2A C26A N2B 20.4(10) yes . . 1_556
N2A C26A N2B 21.9(10) yes . . 4_656
N2A C26A C26A 83.4(15) yes . . 4_655
N2A C26A C26B 108(2) yes . . 1_556
N2A C26A C26B 87(2) yes . . 4_656
N2A C26A C27B 132.7(15) yes . . 1_556
N2A C26A C27B 145.2(14) yes . . 4_656
N2A C26A C27A 125.2(14) yes . . .
N2A C26A C27A 174.0(17) yes . . 4_655
N2A C26A N2B 22.7(10) yes 4_655 . 1_556
N2A C26A N2B 18.3(10) yes 4_655 . 4_656
N2A C26A C26A 64.7(14) yes 4_655 . 4_655
N2A C26A C26B 75.1(19) yes 4_655 . 1_556
N2A C26A C26B 95(2) yes 4_655 . 4_656
N2A C26A C27B 143.7(15) yes 4_655 . 1_556
N2A C26A C27B 113.8(13) yes 4_655 . 4_656
N2A C26A C27A 113.0(13) yes 4_655 . .
N2A C26A C27A 150.5(16) yes 4_655 . 4_655
N2B C26A N2B 25.2(9) yes 1_556 . 4_656
N2B C26A C26A 85.8(15) yes 1_556 . 4_655
N2B C26A C26B 95(2) yes 1_556 . 1_556
N2B C26A C26B 104(2) yes 1_556 . 4_656
N2B C26A C27B 152.6(14) yes 1_556 . 1_556
N2B C26A C27B 134.4(15) yes 1_556 . 4_656
N2B C26A C27A 133.5(14) yes 1_556 . .
N2B C26A C27A 158.9(16) yes 1_556 . 4_655
N2B C26A C26A 63.1(13) yes 4_656 . 4_655
N2B C26A C26B 88(2) yes 4_656 . 1_556
N2B C26A C26B 80.3(19) yes 4_656 . 4_656
N2B C26A C27B 130.7(13) yes 4_656 . 1_556
N2B C26A C27B 123.4(13) yes 4_656 . 4_656
N2B C26A C27A 109.0(12) yes 4_656 . .
N2B C26A C27A 163.9(16) yes 4_656 . 4_655
C26A C26A C26B 51(3) yes 4_655 . 1_556
C26A C26A C26B 51(3) yes 4_655 . 4_656
C26A C26A C27B 82.7(16) yes 4_655 . 1_556
C26A C26A C27B 65.7(14) yes 4_655 . 4_656
C26A C26A C27A 48.3(13) yes 4_655 . .
C26A C26A C27A 102.6(17) yes 4_655 . 4_655
C26B C26A C26B 96(3) yes 1_556 . 4_656
C26B C26A C27B 97(2) yes 1_556 . 1_556
C26B C26A C27B 39.4(18) yes 1_556 . 4_656
C26B C26A C27A 64(2) yes 1_556 . .
C26B C26A C27A 77(2) yes 1_556 . 4_655
C26B C26A C27B 50.5(18) yes 4_656 . 1_556
C26B C26A C27B 85(2) yes 4_656 . 4_656
C26B C26A C27A 45.0(19) yes 4_656 . .
C26B C26A C27A 96(2) yes 4_656 . 4_655
C27B C26A C27B 61.1(11) yes 1_556 . 4_656
C27B C26A C27A 37.5(11) yes 1_556 . .
C27B C26A C27A 48.6(12) yes 1_556 . 4_655
C27B C26A C27A 40.6(10) yes 4_656 . .
C27B C26A C27A 40.5(12) yes 4_656 . 4_655
C27A C26A C27A 60.0(12) yes . . 4_655
O20A C26B O20A 146.8(13) yes 1_554 . 4_654
O20A C26B O20B 118.6(15) yes 1_554 . .
O20A C26B N2A 86.1(12) yes 1_554 . 1_554
O20A C26B N2A 106.7(13) yes 1_554 . 4_654
O20A C26B N2B 85.6(12) yes 1_554 . .
O20A C26B N2B 105.6(13) yes 1_554 . 4_655
O20A C26B C26A 48.3(19) yes 1_554 . 1_554
O20A C26B C26A 126(3) yes 1_554 . 4_654
O20A C26B C26B 84.9(18) yes 1_554 . 4_655
O20A C26B C27B 72.9(11) yes 1_554 . .
O20A C26B C27B 95.1(16) yes 1_554 . 4_655
O20A C26B C27A 108.3(14) yes 1_554 . 1_554
O20A C26B C27A 49.0(12) yes 1_554 . 4_654
O20A C26B O20B 85.6(13) yes 4_654 . .
O20A C26B N2A 92.2(12) yes 4_654 . 1_554
O20A C26B N2A 86.4(12) yes 4_654 . 4_654
O20A C26B N2B 101.8(12) yes 4_654 . .
O20A C26B N2B 78.3(10) yes 4_654 . 4_655
O20A C26B C26A 107(3) yes 4_654 . 1_554
O20A C26B C26A 31.3(18) yes 4_654 . 4_654
O20A C26B C26B 65.6(16) yes 4_654 . 4_655
O20A C26B C27B 74.9(11) yes 4_654 . .
O20A C26B C27B 77.8(14) yes 4_654 . 4_655
O20A C26B C27A 43.7(10) yes 4_654 . 1_554
O20A C26B C27A 108.8(14) yes 4_654 . 4_654
O20B C26B N2A 134.5(15) yes . . 1_554
O20B C26B N2A 104.7(15) yes . . 4_654
O20B C26B N2B 120.7(15) yes . . .
O20B C26B N2B 118.1(15) yes . . 4_655
O20B C26B C26A 167(3) yes . . 1_554
O20B C26B C26A 114(3) yes . . 4_654
O20B C26B C26B 149(3) yes . . 4_655
O20B C26B C27B 121.7(15) yes . . .
O20B C26B C27B 58.6(15) yes . . 4_655
O20B C26B C27A 93.4(15) yes . . 1_554
O20B C26B C27A 98.6(16) yes . . 4_654
N2A C26B N2A 29.9(9) yes 1_554 . 4_654
N2A C26B N2B 16.8(9) yes 1_554 . .
N2A C26B N2B 20.1(9) yes 1_554 . 4_655
N2A C26B C26A 50.8(17) yes 1_554 . 1_554
N2A C26B C26A 63.4(19) yes 1_554 . 4_654
N2A C26B C26B 61.2(15) yes 1_554 . 4_655
N2A C26B C27B 101.3(13) yes 1_554 . .
N2A C26B C27B 163.4(19) yes 1_554 . 4_655
N2A C26B C27A 115.7(15) yes 1_554 . 1_554
N2A C26B C27A 124.7(17) yes 1_554 . 4_654
N2A C26B N2B 21.7(10) yes 4_654 . .
N2A C26B N2B 16.7(9) yes 4_654 . 4_655
N2A C26B C26A 80.5(19) yes 4_654 . 1_554
N2A C26B C26A 68.0(19) yes 4_654 . 4_654
N2A C26B C26B 85.0(17) yes 4_654 . 4_655
N2A C26B C27B 127.5(16) yes 4_654 . .
N2A C26B C27B 158(2) yes 4_654 . 4_655
N2A C26B C27A 125.6(16) yes 4_654 . 1_554
N2A C26B C27A 153.1(19) yes 4_654 . 4_654
N2B C26B N2B 23.5(8) yes . . 4_655
N2B C26B C26A 61.5(18) yes . . 1_554
N2B C26B C26A 76.4(19) yes . . 4_654
N2B C26B C26B 77.9(15) yes . . 4_655
N2B C26B C27B 116.9(15) yes . . .
N2B C26B C27B 179(2) yes . . 4_655
N2B C26B C27A 131.7(15) yes . . 1_554
N2B C26B C27A 131.6(18) yes . . 4_654
N2B C26B C26A 69.5(19) yes 4_655 . 1_554
N2B C26B C26A 54.5(17) yes 4_655 . 4_654
N2B C26B C26B 68.4(15) yes 4_655 . 4_655
N2B C26B C27B 110.9(14) yes 4_655 . .
N2B C26B C27B 156.0(19) yes 4_655 . 4_655
N2B C26B C27A 112.1(14) yes 4_655 . 1_554
N2B C26B C27A 143.2(18) yes 4_655 . 4_654
C26A C26B C26A 79(3) yes 1_554 . 4_654
C26A C26B C26B 42(2) yes 1_554 . 4_655
C26A C26B C27B 60.1(19) yes 1_554 . .
C26A C26B C27B 119(3) yes 1_554 . 4_655
C26A C26B C27A 93(3) yes 1_554 . 1_554
C26A C26B C27A 74(2) yes 1_554 . 4_654
C26A C26B C26B 42(2) yes 4_654 . 4_655
C26A C26B C27B 71(2) yes 4_654 . .
C26A C26B C27B 103(3) yes 4_654 . 4_655
C26A C26B C27A 57.8(18) yes 4_654 . 1_554
C26A C26B C27A 114(3) yes 4_654 . 4_654
C26B C26B C27B 42.5(14) yes 4_655 . .
C26B C26B C27B 102(2) yes 4_655 . 4_655
C26B C26B C27A 58.5(16) yes 4_655 . 1_554
C26B C26B C27A 81.6(18) yes 4_655 . 4_654
C27B C26B C27B 63.6(14) yes . . 4_655
C27B C26B C27A 37.5(11) yes . . 1_554
C27B C26B C27A 42.9(12) yes . . 4_654
C27B C26B C27A 48.3(13) yes 4_655 . 1_554
C27B C26B C27A 49.2(15) yes 4_655 . 4_654
C27A C26B C27A 65.1(13) yes 1_554 . 4_654
O20A C27B O20B 85.2(13) yes 1_554 . 4_655
O20A C27B C26A 44.7(9) yes 1_554 . 1_554
O20A C27B C26A 75.2(10) yes 1_554 . 4_654
O20A C27B C26B 56.7(10) yes 1_554 . .
O20A C27B C26B 69.2(14) yes 1_554 . 4_655
O20A C27B C27B 74.6(11) yes 1_554 . 4_655
O20A C27B C28B 120.5(14) yes 1_554 . .
O20A C27B C28B 89.9(11) yes 1_554 . 4_655
O20A C27B C28A 107.8(13) yes 1_554 . 1_554
O20A C27B C28A 96.6(14) yes 1_554 . 4_654
O20A C27B C27A 116.8(18) yes 1_554 . 1_554
O20A C27B C27A 38.3(12) yes 1_554 . 4_654
O20B C27B C26A 81.1(14) yes 4_655 . 1_554
O20B C27B C26A 91.1(14) yes 4_655 . 4_654
O20B C27B C26B 102.2(15) yes 4_655 . .
O20B C27B C26B 70.5(16) yes 4_655 . 4_655
O20B C27B C27B 144.0(17) yes 4_655 . 4_655
O20B C27B C28B 139.4(19) yes 4_655 . .
O20B C27B C28B 161.4(18) yes 4_655 . 4_655
O20B C27B C28A 164.4(17) yes 4_655 . 1_554
O20B C27B C28A 138.0(19) yes 4_655 . 4_654
O20B C27B C27A 126(2) yes 4_655 . 1_554
O20B C27B C27A 123(2) yes 4_655 . 4_654
C26A C27B C26A 31.6(9) yes 1_554 . 4_654
C26A C27B C26B 23.1(9) yes 1_554 . .
C26A C27B C26B 26.1(12) yes 1_554 . 4_655
C26A C27B C27B 63.6(12) yes 1_554 . 4_655
C26A C27B C28B 139.5(18) yes 1_554 . .
C26A C27B C28B 107.8(14) yes 1_554 . 4_655
C26A C27B C28A 114.1(14) yes 1_554 . 1_554
C26A C27B C28A 128.2(17) yes 1_554 . 4_654
C26A C27B C27A 83.3(16) yes 1_554 . 1_554
C26A C27B C27A 58.0(13) yes 1_554 . 4_654
C26A C27B C26B 23.2(9) yes 4_654 . .
C26A C27B C26B 21.3(12) yes 4_654 . 4_655
C26A C27B C27B 55.3(11) yes 4_654 . 4_655
C26A C27B C28B 123.9(17) yes 4_654 . .
C26A C27B C28B 105.0(14) yes 4_654 . 4_655
C26A C27B C28A 100.3(13) yes 4_654 . 1_554
C26A C27B C28A 130.1(17) yes 4_654 . 4_654
C26A C27B C27A 54.1(14) yes 4_654 . 1_554
C26A C27B C27A 74.3(15) yes 4_654 . 4_654
C26B C27B C26B 35.0(13) yes . . 4_655
C26B C27B C27B 41.9(10) yes . . 4_655
C26B C27B C28B 118.0(17) yes . . .
C26B C27B C28B 90.0(13) yes . . 4_655
C26B C27B C28A 92.3(13) yes . . 1_554
C26B C27B C28A 113.9(16) yes . . 4_654
C26B C27B C27A 63.1(15) yes . . 1_554
C26B C27B C27A 51.2(13) yes . . 4_654
C26B C27B C27B 74.5(16) yes 4_655 . 4_655
C26B C27B C28B 145(3) yes 4_655 . .
C26B C27B C28B 124.2(18) yes 4_655 . 4_655
C26B C27B C28A 121.6(18) yes 4_655 . 1_554
C26B C27B C28A 149(2) yes 4_655 . 4_654
C26B C27B C27A 72.9(18) yes 4_655 . 1_554
C26B C27B C27A 82.5(18) yes 4_655 . 4_654
C27B C27B C28B 76.3(15) yes 4_655 . .
C27B C27B C28B 49.8(11) yes 4_655 . 4_655
C27B C27B C28A 50.6(11) yes 4_655 . 1_554
C27B C27B C28A 74.9(14) yes 4_655 . 4_654
C27B C27B C27A 47.3(15) yes 4_655 . 1_554
C27B C27B C27A 41.8(14) yes 4_655 . 4_654
C28B C27B C28B 33.9(12) yes . . 4_655
C28B C27B C28A 25.7(12) yes . . 1_554
C28B C27B C28A 25.4(13) yes . . 4_654
C28B C27B C27A 73.0(17) yes . . 1_554
C28B C27B C27A 88.6(17) yes . . 4_654
C28B C27B C28A 20.1(11) yes 4_655 . 1_554
C28B C27B C28A 25.1(12) yes 4_655 . 4_654
C28B C27B C27A 72.2(16) yes 4_655 . 1_554
C28B C27B C27A 54.9(13) yes 4_655 . 4_654
C28A C27B C28A 34.5(12) yes 1_554 . 4_654
C28A C27B C27A 56.4(14) yes 1_554 . 1_554
C28A C27B C27A 70.4(15) yes 1_554 . 4_654
C28A C27B C27A 90.8(18) yes 4_654 . 1_554
C28A C27B C27A 70.5(16) yes 4_654 . 4_654
C27A C27B C27A 89(2) yes 1_554 . 4_654
C27B C28B C27B 53.8(11) yes . . 4_655
C27B C28B C28B 94.4(18) yes . . 4_655
C27B C28B C28A 103(2) yes . . 1_554
C27B C28B C28A 78(3) yes . . 4_654
C27B C28B C27A 40.3(12) yes . . 1_554
C27B C28B C27A 38.3(10) yes . . 4_654
C27B C28B C28B 51.7(14) yes 4_655 . 4_655
C27B C28B C28A 49.6(17) yes 4_655 . 1_554
C27B C28B C28A 78(3) yes 4_655 . 4_654
C27B C28B C27A 37.6(10) yes 4_655 . 1_554
C27B C28B C27A 32.4(10) yes 4_655 . 4_654
C28B C28B C28A 38(3) yes 4_655 . 1_554
C28B C28B C28A 52(3) yes 4_655 . 4_654
C28B C28B C27A 89.0(19) yes 4_655 . 1_554
C28B C28B C27A 56.3(15) yes 4_655 . 4_654
C28A C28B C28A 90(4) yes 1_554 . 4_654
C28A C28B C27A 75(2) yes 1_554 . 1_554
C28A C28B C27A 75(2) yes 1_554 . 4_654
C28A C28B C27A 105(3) yes 4_654 . 1_554
C28A C28B C27A 53(2) yes 4_654 . 4_654
C27A C28B C27A 52.9(11) yes 1_554 . 4_654
C27B C28A C27B 54.5(11) yes 1_556 . 4_656
C27B C28A C28B 50.9(17) yes 1_556 . 1_556
C27B C28A C28B 82(3) yes 1_556 . 4_656
C27B C28A C28A 53.1(14) yes 1_556 . 4_655
C27B C28A C27A 34.2(11) yes 1_556 . .
C27B C28A C27A 36.4(9) yes 1_556 . 4_655
C27B C28A C28B 105(2) yes 4_656 . 1_556
C27B C28A C28B 77(3) yes 4_656 . 4_656
C27B C28A C28A 92.3(18) yes 4_656 . 4_655
C27B C28A C27A 44.5(11) yes 4_656 . .
C27B C28A C27A 34.8(11) yes 4_656 . 4_655
C28B C28A C28B 90(4) yes 1_556 . 4_656
C28B C28A C28A 38(3) yes 1_556 . 4_655
C28B C28A C27A 74(2) yes 1_556 . .
C28B C28A C27A 79(2) yes 1_556 . 4_655
C28B C28A C28A 52(3) yes 4_656 . 4_655
C28B C28A C27A 108(3) yes 4_656 . .
C28B C28A C27A 54(2) yes 4_656 . 4_655
C28A C28A C27A 87.2(18) yes 4_655 . .
C28A C28A C27A 57.7(15) yes 4_655 . 4_655
C27A C28A C27A 53.5(11) yes . . 4_655
O20A C27A O20B 80.9(12) yes 4_655 . 1_556
O20A C27A O20B 106.3(13) yes 4_655 . 4_656
O20A C27A C26A 95.0(13) yes 4_655 . .
O20A C27A C26A 66.3(13) yes 4_655 . 4_655
O20A C27A C26B 86.6(14) yes 4_655 . 1_556
O20A C27A C26B 85.1(15) yes 4_655 . 4_656
O20A C27A C27B 136(2) yes 4_655 . 1_556
O20A C27A C27B 110.8(19) yes 4_655 . 4_656
O20A C27A C28B 147.6(18) yes 4_655 . 1_556
O20A C27A C28B 148.1(18) yes 4_655 . 4_656
O20A C27A C28A 134.2(18) yes 4_655 . .
O20A C27A C28A 167.0(17) yes 4_655 . 4_655
O20A C27A C27A 137.4(16) yes 4_655 . 4_655
O20B C27A O20B 119.7(11) yes 1_556 . 4_656
O20B C27A C26A 64.0(9) yes 1_556 . .
O20B C27A C26A 56.7(11) yes 1_556 . 4_655
O20B C27A C26B 41.3(10) yes 1_556 . 1_556
O20B C27A C26B 80.5(13) yes 1_556 . 4_656
O20B C27A C27B 111.9(17) yes 1_556 . 1_556
O20B C27A C27B 30.0(12) yes 1_556 . 4_656
O20B C27A C28B 115.0(14) yes 1_556 . 1_556
O20B C27A C28B 80.6(11) yes 1_556 . 4_656
O20B C27A C28A 87.5(13) yes 1_556 . .
O20B C27A C28A 102.9(13) yes 1_556 . 4_655
O20B C27A C27A 66.2(11) yes 1_556 . 4_655
O20B C27A C26A 55.8(9) yes 4_656 . .
O20B C27A C26A 71.6(12) yes 4_656 . 4_655
O20B C27A C26B 78.7(12) yes 4_656 . 1_556
O20B C27A C26B 42.5(12) yes 4_656 . 4_656
O20B C27A C27B 30.1(13) yes 4_656 . 1_556
O20B C27A C27B 111.2(17) yes 4_656 . 4_656
O20B C27A C28B 90.4(15) yes 4_656 . 1_556
O20B C27A C28B 105.4(14) yes 4_656 . 4_656
O20B C27A C28A 117.8(15) yes 4_656 . .
O20B C27A C28A 82.8(12) yes 4_656 . 4_655
O20B C27A C27A 71.0(12) yes 4_656 . 4_655
C26A C27A C26A 29.1(9) yes . . 4_655
C26A C27A C26B 23.0(10) yes . . 1_556
C26A C27A C26B 21.0(10) yes . . 4_656
C26A C27A C27B 59.2(14) yes . . 1_556
C26A C27A C27B 65.0(14) yes . . 4_656
C26A C27A C28B 117.2(16) yes . . 1_556
C26A C27A C28B 99.8(13) yes . . 4_656
C26A C27A C28A 119.1(15) yes . . .
C26A C27A C28A 97.8(13) yes . . 4_655
C26A C27A C27A 47.0(10) yes . . 4_655
C26A C27A C26B 25.7(10) yes 4_655 . 1_556
C26A C27A C26B 29.5(11) yes 4_655 . 4_656
C26A C27A C27B 85.4(17) yes 4_655 . 1_556
C26A C27A C27B 73.4(15) yes 4_655 . 4_656
C26A C27A C28B 146.0(19) yes 4_655 . 1_556
C26A C27A C28B 121.8(15) yes 4_655 . 4_656
C26A C27A C28A 138.0(18) yes 4_655 . .
C26A C27A C28A 126.2(16) yes 4_655 . 4_655
C26A C27A C27A 73.0(13) yes 4_655 . 4_655
C26B C27A C26B 39.9(12) yes 1_556 . 4_656
C26B C27A C27B 79.4(17) yes 1_556 . 1_556
C26B C27A C27B 49.2(13) yes 1_556 . 4_656
C26B C27A C28B 124.4(17) yes 1_556 . 1_556
C26B C27A C28B 96.2(13) yes 1_556 . 4_656
C26B C27A C28A 112.6(16) yes 1_556 . .
C26B C27A C28A 104.5(15) yes 1_556 . 4_655
C26B C27A C27A 50.8(11) yes 1_556 . 4_655
C26B C27A C27B 57.8(16) yes 4_656 . 1_556
C26B C27A C27B 85.8(17) yes 4_656 . 4_656
C26B C27A C28B 123.9(19) yes 4_656 . 1_556
C26B C27A C28B 116.9(17) yes 4_656 . 4_656
C26B C27A C28A 136.4(19) yes 4_656 . .
C26B C27A C28A 107.7(16) yes 4_656 . 4_655
C26B C27A C27A 64.1(14) yes 4_656 . 4_655
C27B C27A C27B 91(2) yes 1_556 . 4_656
C27B C27A C28B 66.7(17) yes 1_556 . 1_556
C27B C27A C28B 75.4(17) yes 1_556 . 4_656
C27B C27A C28A 89.4(18) yes 1_556 . .
C27B C27A C28A 54.4(14) yes 1_556 . 4_655
C27B C27A C27A 48.3(15) yes 1_556 . 4_655
C27B C27A C28B 87.5(16) yes 4_656 . 1_556
C27B C27A C28B 53.0(13) yes 4_656 . 4_656
C27B C27A C28A 65.0(15) yes 4_656 . .
C27B C27A C28A 73.2(15) yes 4_656 . 4_655
C27B C27A C27A 42.6(14) yes 4_656 . 4_655
C28B C27A C28B 34.6(12) yes 1_556 . 4_656
C28B C27A C28A 31.1(13) yes 1_556 . .
C28B C27A C28A 20.1(11) yes 1_556 . 4_655
C28B C27A C27A 73.9(14) yes 1_556 . 4_655
C28B C27A C28A 19.5(12) yes 4_656 . .
C28B C27A C28A 26.0(11) yes 4_656 . 4_655
C28B C27A C27A 53.1(11) yes 4_656 . 4_655
C28A C27A C28A 35.2(11) yes . . 4_655
C28A C27A C27A 72.6(14) yes . . 4_655
C28A C27A C27A 53.9(11) yes 4_655 . 4_655
C1 O1A H1C 6.6(5) no . . .
C1 O1B H1B 47(2) no . . .
O6B O6A H7C 83.9(7) no . . .
C7 O6A H7C 40.9(4) no . . .
O6A O6B H7B 102(2) no . . .
C7 O6B H7B 52.4(17) no . . .
C13 O11A H13C 10.9(5) no . . .
C13 O11B H13B 26.5(14) no . . .
O1A C1 H1A 109.7(4) no . . .
O1A C1 H1B 110.1(4) no . . .
O1A C1 H1C 2.63(17) no . . .
O1A C1 H1D 107.6(4) no . . .
O1B C1 H1A 101.5(8) no . . .
O1B C1 H1B 14.7(7) no . . .
O1B C1 H1C 103.0(8) no . . .
O1B C1 H1D 106.0(8) no . . .
C2 C1 H1A 110.0(4) no . . .
C2 C1 H1B 109.4(4) no . . .
C2 C1 H1C 107.8(4) no . . .
C2 C1 H1D 107.5(4) no . . .
H1A C1 H1B 107.4(4) no . . .
H1A C1 H1C 109.9(4) no . . .
H1A C1 H1D 4.583(18) no . . .
H1B C1 H1C 112.4(4) no . . .
H1B C1 H1D 112.0(4) no . . .
H1C C1 H1D 107.6(4) no . . .
O2 C2 H2 109.670 no . . .
C1 C2 H2 109.657 no . . .
C3 C2 H2 109.655 no . . .
O15 C3 H3 109.974 no 4_655 . .
C2 C3 H3 109.980 no . . .
C4 C3 H3 109.982 no . . .
O3 C4 H4 108.473 no . . .
C3 C4 H4 108.477 no . . .
C5 C4 H4 108.480 no . . .
O4 C5 H5 108.369 no . . .
C4 C5 H5 108.362 no . . .
C6 C5 H5 108.369 no . . .
O2 C6 H6 109.705 no . . .
O5 C6 H6 109.692 no . . .
C5 C6 H6 109.704 no . . .
O6A C7 H7A 110.3(5) no . . .
O6A C7 H7B 109.5(5) no . . .
O6A C7 H7C 22.7(3) no . . .
O6A C7 H7D 122.5(5) no . . .
O6B C7 H7A 114.8(8) no . . .
O6B C7 H7B 23.4(6) no . . .
O6B C7 H7C 107.6(7) no . . .
O6B C7 H7D 108.7(7) no . . .
C8 C7 H7A 108.6(4) no . . .
C8 C7 H7B 108.1(4) no . . .
C8 C7 H7C 106.4(4) no . . .
C8 C7 H7D 104.9(4) no . . .
H7A C7 H7B 106.7(5) no . . .
H7A C7 H7C 94.0(5) no . . .
H7A C7 H7D 13.05(7) no . . .
H7B C7 H7C 131.0(5) no . . .
H7B C7 H7D 96.7(4) no . . .
H7C C7 H7D 107.0(5) no . . .
O7 C8 H8 108.905 no . . .
C7 C8 H8 108.924 no . . .
C9 C8 H8 108.916 no . . .
O5 C9 H9 109.689 no . . .
C8 C9 H9 109.683 no . . .
C10 C9 H9 109.683 no . . .
O8 C10 H10 108.477 no . . .
C9 C10 H10 108.481 no . . .
C11 C10 H10 108.484 no . . .
O9 C11 H11 109.187 no . . .
C10 C11 H11 109.196 no . . .
C12 C11 H11 109.193 no . . .
O7 C12 H12 109.665 no . . .
O10 C12 H12 109.657 no . . .
C11 C12 H12 109.659 no . . .
O11A C13 H13A 110.1(4) no . . .
O11A C13 H13B 110.1(4) no . . .
O11A C13 H13C 4.6(2) no . . .
O11A C13 H13D 103.4(4) no . . .
O11B C13 H13A 99.7(7) no . . .
O11B C13 H13B 10.5(6) no . . .
O11B C13 H13C 105.9(8) no . . .
O11B C13 H13D 107.7(7) no . . .
C14 C13 H13A 110.3(4) no . . .
C14 C13 H13B 109.2(4) no . . .
C14 C13 H13C 107.8(4) no . . .
C14 C13 H13D 108.4(4) no . . .
H13A C13 H13B 108.2(4) no . . .
H13A C13 H13C 114.4(4) no . . .
H13A C13 H13D 8.85(5) no . . .
H13B C13 H13C 106.8(4) no . . .
H13B C13 H13D 116.6(5) no . . .
H13C C13 H13D 107.9(4) no . . .
O12 C14 H14 109.031 no . . .
C13 C14 H14 109.026 no . . .
C15 C14 H14 109.031 no . . .
O10 C15 H15 110.165 no . . .
C14 C15 H15 110.167 no . . .
C16 C15 H15 110.173 no . . .
O13 C16 H16 108.520 no . . .
C15 C16 H16 108.525 no . . .
C17 C16 H16 108.524 no . . .
O14 C17 H17 108.722 no . . .
C16 C17 H17 108.729 no . . .
C18 C17 H17 108.716 no . . .
O12 C18 H18 109.511 no . . .
O15 C18 H18 109.513 no . . .
C17 C18 H18 109.509 no . . .
O1B H1B C1 118(3) no . . .
O1A H1C C1 170.7(6) no . . .
O6B H7B C7 104.1(19) no . . .
O6A H7C C7 116.4(7) no . . .
O11B H13B C13 143.0(18) no . . .
O11A H13C C13 164.6(7) no . . .

loop_
_geom_torsion_atom_site_label_1
_geom_torsion_atom_site_label_2
_geom_torsion_atom_site_label_3
_geom_torsion_atom_site_label_4
_geom_torsion
_geom_torsion_publ_flag
_geom_torsion_site_symmetry_1
_geom_torsion_site_symmetry_2
_geom_torsion_site_symmetry_3
_geom_torsion_site_symmetry_4
C2 O2 C6 O5 55.3(3) no . . . .
C2 O2 C6 C5 -62.9(3) no . . . .
C6 O2 C2 C1 -178.4(3) no . . . .
C6 O2 C2 C3 60.2(3) no . . . .
C6 O5 C9 C8 -111.0(3) no . . . .
C6 O5 C9 C10 128.1(3) no . . . .
C9 O5 C6 O2 110.5(3) no . . . .
C9 O5 C6 C5 -129.9(3) no . . . .
O6B O6A C7 O6B 0.0(7) no . . . .
O6B O6A C7 C8 -122.8(9) no . . . .
C7 O6A O6B C7 0.0(3) no . . . .
O6A O6B C7 O6A 0.0(2) no . . . .
O6A O6B C7 C8 115.2(6) no . . . .
C8 O7 C12 O10 55.5(4) no . . . .
C8 O7 C12 C11 -63.0(3) no . . . .
C12 O7 C8 C7 -178.3(3) no . . . .
C12 O7 C8 C9 58.9(3) no . . . .
C12 O10 C15 C14 -112.6(3) no . . . .
C12 O10 C15 C16 127.8(3) no . . . .
C15 O10 C12 O7 110.1(3) no . . . .
C15 O10 C12 C11 -130.0(3) no . . . .
C14 O12 C18 O15 56.8(3) no . . . .
C14 O12 C18 C17 -61.8(3) no . . . .
C18 O12 C14 C13 -178.2(2) no . . . .
C18 O12 C14 C15 59.1(3) no . . . .
C3 O15 C18 O12 111.7(3) no 4_655 . . .
C3 O15 C18 C17 -128.2(3) no 4_655 . . .
C18 O15 C3 C2 -113.3(3) no . . 4_655 4_655
C18 O15 C3 C4 126.9(3) no . . 4_655 4_655
C20 O19 C21 N1 -178.7(15) no 4_665 . . .
C20 O19 C21 N1 -173(2) no 4_665 . . 4_665
C20 O19 C21 C20 -1.1(10) no 4_665 . . .
C20 O19 C21 C20 0.0(8) no 4_665 . . 4_665
C20 O19 C21 C21 -9(3) no 4_665 . . 4_665
C21 O19 C20 C19 177.7(18) no . . 4_665 4_665
C21 O19 C20 C19 -173(4) no . . 4_665 .
C21 O19 C20 C20 2(2) no . . 4_665 .
C21 O19 C20 C21 3.0(8) no . . 4_665 4_665
C21 O19 C20 C21 0.0(6) no . . 4_665 .
C26A O20A C27B O20B 82.1(13) no . . 1_556 4_656
C26A O20A C27B C26A 0.0(8) no . . 1_556 .
C26A O20A C27B C26A -10.3(9) no . . 1_556 4_655
C26A O20A C27B C26B -25.8(9) no . . 1_556 1_556
C26A O20A C27B C26B 11.2(9) no . . 1_556 4_656
C26A O20A C27B C27B -67.8(11) no . . 1_556 4_656
C26A O20A C27B C28B -131.2(18) no . . 1_556 1_556
C26A O20A C27B C28B -115.8(14) no . . 1_556 4_656
C26A O20A C27B C28A -106.6(14) no . . 1_556 .
C26A O20A C27B C28A -140.1(16) no . . 1_556 4_655
C26A O20A C27B C27A -45.9(15) no . . 1_556 .
C26A O20A C27B C27A -93.7(16) no . . 1_556 4_655
C27B O20A C26A O20B 98.8(11) no 1_556 . . 1_556
C27B O20A C26A O20B -44.9(9) no 1_556 . . 4_656
C27B O20A C26A N2A -138.7(16) no 1_556 . . .
C27B O20A C26A N2A -175.5(18) no 1_556 . . 4_655
C27B O20A C26A N2B -159.4(16) no 1_556 . . 1_556
C27B O20A C26A N2B -154(2) no 1_556 . . 4_656
C27B O20A C26A C26A 70(5) no 1_556 . . 4_655
C27B O20A C26A C26B 97.5(17) no 1_556 . . 1_556
C27B O20A C26A C26B -27(2) no 1_556 . . 4_656
C27B O20A C26A C27B 0.0(8) no 1_556 . . 1_556
C27B O20A C26A C27B 61.1(9) no 1_556 . . 4_656
C27B O20A C26A C27A 26.5(9) no 1_556 . . .
C27B O20A C26A C27A 39.3(9) no 1_556 . . 4_655
C26A O20A C27A O20B 57.5(9) no . . 4_655 4_656
C26A O20A C27A O20B -60.8(11) no . . 4_655 1_556
C26A O20A C27A C26A -5.1(8) no . . 4_655 4_655
C26A O20A C27A C26A 0.0(7) no . . 4_655 .
C26A O20A C27A C26B 16.4(8) no . . 4_655 4_656
C26A O20A C27A C26B -23.6(8) no . . 4_655 1_556
C26A O20A C27A C27B -55(3) no . . 4_655 4_656
C26A O20A C27A C27B 60.1(14) no . . 4_655 1_556
C26A O20A C27A C28B -179(4) no . . 4_655 4_656
C26A O20A C27A C28B 113(3) no . . 4_655 1_556
C26A O20A C27A C28A 135(3) no . . 4_655 4_655
C26A O20A C27A C27A 18.6(19) no . . 4_655 .
C27A O20A C26A O20B 59.5(12) no 4_655 . . 1_556
C27A O20A C26A O20B -84.2(12) no 4_655 . . 4_656
C27A O20A C26A N2A -178.1(17) no 4_655 . . .
C27A O20A C26A N2A 145.1(18) no 4_655 . . 4_655
C27A O20A C26A N2B 161.3(16) no 4_655 . . 1_556
C27A O20A C26A N2B 166.9(19) no 4_655 . . 4_656
C27A O20A C26A C26A 31(5) no 4_655 . . 4_655
C27A O20A C26A C26B 58.2(17) no 4_655 . . 1_556
C27A O20A C26A C26B -66(3) no 4_655 . . 4_656
C27A O20A C26A C27B -39.3(12) no 4_655 . . 1_556
C27A O20A C26A C27B 21.7(11) no 4_655 . . 4_656
C27A O20A C26A C27A -12.8(13) no 4_655 . . .
C27A O20A C26A C27A -0.0(10) no 4_655 . . 4_655
C26B O20A C26B O20A -29.3(18) no 1_556 . 4_656 4_655
C26B O20A C26B O20B -168.7(18) no 1_556 . 4_656 4_656
C26B O20A C26B N2A 56.8(13) no 1_556 . 4_656 4_655
C26B O20A C26B N2A 86.2(15) no 1_556 . 4_656 .
C26B O20A C26B N2B 70.7(15) no 1_556 . 4_656 4_656
C26B O20A C26B N2B 71.4(14) no 1_556 . 4_656 1_556
C26B O20A C26B C26A 7.3(14) no 1_556 . 4_656 4_655
C26B O20A C26B C26A 35(2) no 1_556 . 4_656 .
C26B O20A C26B C26B -0.0(11) no 1_556 . 4_656 1_556
C26B O20A C26B C27B -44.3(12) no 1_556 . 4_656 4_656
C26B O20A C26B C27B -109.9(17) no 1_556 . 4_656 1_556
C26B O20A C26B C27A -69.2(14) no 1_556 . 4_656 4_655
C26B O20A C26B C27A -71.1(16) no 1_556 . 4_656 .
C26B O20A C26B O20A 26.6(17) no 4_656 . 1_556 4_655
C26B O20A C26B O20B 159(3) no 4_656 . 1_556 1_556
C26B O20A C26B N2A -61.4(13) no 4_656 . 1_556 .
C26B O20A C26B N2A -83.2(16) no 4_656 . 1_556 4_655
C26B O20A C26B N2B -78.2(14) no 4_656 . 1_556 1_556
C26B O20A C26B N2B -65.8(14) no 4_656 . 1_556 4_656
C26B O20A C26B C26A -23.2(13) no 4_656 . 1_556 .
C26B O20A C26B C26A -8.6(16) no 4_656 . 1_556 4_655
C26B O20A C26B C26B -0.0(10) no 4_656 . 1_556 4_656
C26B O20A C26B C27B 41.7(12) no 4_656 . 1_556 1_556
C26B O20A C26B C27B 102.1(18) no 4_656 . 1_556 4_656
C26B O20A C26B C27A 54.4(13) no 4_656 . 1_556 .
C26B O20A C26B C27A 83.3(15) no 4_656 . 1_556 4_655
C26B O20A C27B O20B 107.9(13) no 1_556 . 1_556 4_656
C26B O20A C27B C26A 25.8(8) no 1_556 . 1_556 .
C26B O20A C27B C26A 15.5(8) no 1_556 . 1_556 4_655
C26B O20A C27B C26B -0.0(8) no 1_556 . 1_556 1_556
C26B O20A C27B C26B 37.0(9) no 1_556 . 1_556 4_656
C26B O20A C27B C27B -42.0(9) no 1_556 . 1_556 4_656
C26B O20A C27B C28B -105.4(16) no 1_556 . 1_556 1_556
C26B O20A C27B C28B -90.0(11) no 1_556 . 1_556 4_656
C26B O20A C27B C28A -80.8(12) no 1_556 . 1_556 .
C26B O20A C27B C28A -114.3(13) no 1_556 . 1_556 4_655
C26B O20A C27B C27A -20.1(13) no 1_556 . 1_556 .
C26B O20A C27B C27A -67.9(13) no 1_556 . 1_556 4_655
C27B O20A C26B O20A -15.1(17) no 1_556 . 1_556 4_655
C27B O20A C26B O20B 117.2(15) no 1_556 . 1_556 1_556
C27B O20A C26B N2A -103.1(11) no 1_556 . 1_556 .
C27B O20A C26B N2A -124.9(15) no 1_556 . 1_556 4_655
C27B O20A C26B N2B -119.9(12) no 1_556 . 1_556 1_556
C27B O20A C26B N2B -107.6(13) no 1_556 . 1_556 4_656
C27B O20A C26B C26A -64.9(16) no 1_556 . 1_556 .
C27B O20A C26B C26A -50(2) no 1_556 . 1_556 4_655
C27B O20A C26B C26B -41.7(10) no 1_556 . 1_556 4_656
C27B O20A C26B C27B 0.0(7) no 1_556 . 1_556 1_556
C27B O20A C26B C27B 60.4(11) no 1_556 . 1_556 4_656
C27B O20A C26B C27A 12.7(9) no 1_556 . 1_556 .
C27B O20A C26B C27A 41.6(8) no 1_556 . 1_556 4_655
C26B O20A C27A O20B 81.1(12) no 1_556 . 4_655 4_656
C26B O20A C27A O20B -37.3(10) no 1_556 . 4_655 1_556
C26B O20A C27A C26A 18.5(9) no 1_556 . 4_655 4_655
C26B O20A C27A C26A 23.6(10) no 1_556 . 4_655 .
C26B O20A C27A C26B 40.0(10) no 1_556 . 4_655 4_656
C26B O20A C27A C26B -0.0(9) no 1_556 . 4_655 1_556
C26B O20A C27A C27B -31(2) no 1_556 . 4_655 4_656
C26B O20A C27A C27B 83.7(16) no 1_556 . 4_655 1_556
C26B O20A C27A C28B -156(4) no 1_556 . 4_655 4_656
C26B O20A C27A C28B 136(3) no 1_556 . 4_655 1_556
C26B O20A C27A C28A 158(3) no 1_556 . 4_655 4_655
C26B O20A C27A C27A 42.2(19) no 1_556 . 4_655 .
C27A O20A C26B O20A -57(2) no 4_655 . 1_556 4_655
C27A O20A C26B O20B 75.6(16) no 4_655 . 1_556 1_556
C27A O20A C26B N2A -144.7(17) no 4_655 . 1_556 .
C27A O20A C26B N2A -166.5(19) no 4_655 . 1_556 4_655
C27A O20A C26B N2B -161.5(17) no 4_655 . 1_556 1_556
C27A O20A C26B N2B -149.2(18) no 4_655 . 1_556 4_656
C27A O20A C26B C26A -107(3) no 4_655 . 1_556 .
C27A O20A C26B C26A -92(3) no 4_655 . 1_556 4_655
C27A O20A C26B C26B -83.3(16) no 4_655 . 1_556 4_656
C27A O20A C26B C27B -41.6(12) no 4_655 . 1_556 1_556
C27A O20A C26B C27B 18.8(13) no 4_655 . 1_556 4_656
C27A O20A C26B C27A -28.9(14) no 4_655 . 1_556 .
C27A O20A C26B C27A 0.0(11) no 4_655 . 1_556 4_655
C26B O20A C27B O20B 70.9(14) no 4_656 . 1_556 4_656
C26B O20A C27B C26A -11.2(11) no 4_656 . 1_556 .
C26B O20A C27B C26A -21.5(11) no 4_656 . 1_556 4_655
C26B O20A C27B C26B -37.0(12) no 4_656 . 1_556 1_556
C26B O20A C27B C26B -0.0(10) no 4_656 . 1_556 4_656
C26B O20A C27B C27B -79.0(14) no 4_656 . 1_556 4_656
C26B O20A C27B C28B -142(3) no 4_656 . 1_556 1_556
C26B O20A C27B C28B -127.0(17) no 4_656 . 1_556 4_656
C26B O20A C27B C28A -117.8(18) no 4_656 . 1_556 .
C26B O20A C27B C28A -151.3(19) no 4_656 . 1_556 4_655
C26B O20A C27B C27A -57.1(16) no 4_656 . 1_556 .
C26B O20A C27B C27A -104.9(18) no 4_656 . 1_556 4_655
C27B O20A C26B O20A 81(2) no 1_556 . 4_656 4_655
C27B O20A C26B O20B -58.8(13) no 1_556 . 4_656 4_656
C27B O20A C26B N2A 166.7(18) no 1_556 . 4_656 4_655
C27B O20A C26B N2A -163.9(18) no 1_556 . 4_656 .
C27B O20A C26B N2B -179.3(19) no 1_556 . 4_656 4_656
C27B O20A C26B N2B -178.7(17) no 1_556 . 4_656 1_556
C27B O20A C26B C26A 117(3) no 1_556 . 4_656 4_655
C27B O20A C26B C26A 144(3) no 1_556 . 4_656 .
C27B O20A C26B C26B 109.9(17) no 1_556 . 4_656 1_556
C27B O20A C26B C27B 65.6(12) no 1_556 . 4_656 4_656
C27B O20A C26B C27B 0.0(10) no 1_556 . 4_656 1_556
C27B O20A C26B C27A 40.7(12) no 1_556 . 4_656 4_655
C27B O20A C26B C27A 38.8(12) no 1_556 . 4_656 .
C26B O20A C27A O20B 41.2(9) no 4_656 . 4_655 4_656
C26B O20A C27A O20B -77.2(12) no 4_656 . 4_655 1_556
C26B O20A C27A C26A -21.5(8) no 4_656 . 4_655 4_655
C26B O20A C27A C26A -16.4(8) no 4_656 . 4_655 .
C26B O20A C27A C26B 0.0(7) no 4_656 . 4_655 4_656
C26B O20A C27A C26B -40.0(9) no 4_656 . 4_655 1_556
C26B O20A C27A C27B -71(3) no 4_656 . 4_655 4_656
C26B O20A C27A C27B 43.7(12) no 4_656 . 4_655 1_556
C26B O20A C27A C28B 164(4) no 4_656 . 4_655 4_656
C26B O20A C27A C28B 96(3) no 4_656 . 4_655 1_556
C26B O20A C27A C28A 119(3) no 4_656 . 4_655 4_655
C26B O20A C27A C27A 2.3(17) no 4_656 . 4_655 .
C27A O20A C26B O20A 40(2) no 4_655 . 4_656 4_655
C27A O20A C26B O20B -99.5(15) no 4_655 . 4_656 4_656
C27A O20A C26B N2A 126.0(16) no 4_655 . 4_656 4_655
C27A O20A C26B N2A 155.4(17) no 4_655 . 4_656 .
C27A O20A C26B N2B 140.0(17) no 4_655 . 4_656 4_656
C27A O20A C26B N2B 140.6(16) no 4_655 . 4_656 1_556
C27A O20A C26B C26A 76(2) no 4_655 . 4_656 4_655
C27A O20A C26B C26A 104(3) no 4_655 . 4_656 .
C27A O20A C26B C26B 69.2(15) no 4_655 . 4_656 1_556
C27A O20A C26B C27B 24.9(12) no 4_655 . 4_656 4_656
C27A O20A C26B C27B -40.7(13) no 4_655 . 4_656 1_556
C27A O20A C26B C27A 0.0(11) no 4_655 . 4_656 4_655
C27A O20A C26B C27A -1.9(14) no 4_655 . 4_656 .
C27B O20A C27A O20B -2.5(14) no 1_556 . 4_655 4_656
C27B O20A C27A O20B -121(2) no 1_556 . 4_655 1_556
C27B O20A C27A C26A -65.2(15) no 1_556 . 4_655 4_655
C27B O20A C27A C26A -60.1(16) no 1_556 . 4_655 .
C27B O20A C27A C26B -43.7(14) no 1_556 . 4_655 4_656
C27B O20A C27A C26B -83.7(17) no 1_556 . 4_655 1_556
C27B O20A C27A C27B -115(4) no 1_556 . 4_655 4_656
C27B O20A C27A C27B 0.0(10) no 1_556 . 4_655 1_556
C27B O20A C27A C28B 121(4) no 1_556 . 4_655 4_656
C27B O20A C27A C28B 53(3) no 1_556 . 4_655 1_556
C27B O20A C27A C28A 75(3) no 1_556 . 4_655 4_655
C27B O20A C27A C27A -41.4(17) no 1_556 . 4_655 .
C27A O20A C27B O20B 176(3) no 4_655 . 1_556 4_656
C27A O20A C27B C26A 94(2) no 4_655 . 1_556 .
C27A O20A C27B C26A 83.4(19) no 4_655 . 1_556 4_655
C27A O20A C27B C26B 67.9(18) no 4_655 . 1_556 1_556
C27A O20A C27B C26B 105(2) no 4_655 . 1_556 4_656
C27A O20A C27B C27B 25.9(16) no 4_655 . 1_556 4_656
C27A O20A C27B C28B -37.5(19) no 4_655 . 1_556 1_556
C27A O20A C27B C28B -22.2(17) no 4_655 . 1_556 4_656
C27A O20A C27B C28A -12.9(17) no 4_655 . 1_556 .
C27A O20A C27B C28A -46.4(18) no 4_655 . 1_556 4_655
C27A O20A C27B C27A 48(2) no 4_655 . 1_556 .
C27A O20A C27B C27A 0.0(15) no 4_655 . 1_556 4_655
C26A O20B C26A O20A 161.5(17) no 1_554 . 4_654 4_654
C26A O20B C26A O20B 47.9(14) no 1_554 . 4_654 4_655
C26A O20B C26A N2A -83.6(14) no 1_554 . 4_654 4_654
C26A O20B C26A N2A -64.4(14) no 1_554 . 4_654 1_554
C26A O20B C26A N2B -88.1(15) no 1_554 . 4_654 4_655
C26A O20B C26A N2B -63.8(13) no 1_554 . 4_654 .
C26A O20B C26A C26A 0.0(9) no 1_554 . 4_654 1_554
C26A O20B C26A C26B 36.4(19) no 1_554 . 4_654 4_655
C26A O20B C26A C26B -0.7(11) no 1_554 . 4_654 .
C26A O20B C26A C27B 72.7(14) no 1_554 . 4_654 4_655
C26A O20B C26A C27B 66.5(13) no 1_554 . 4_654 .
C26A O20B C26A C27A 42.5(12) no 1_554 . 4_654 4_654
C26A O20B C26A C27A 102.3(15) no 1_554 . 4_654 1_554
C26A O20B C26A O20A -168.8(17) no 4_654 . 1_554 1_554
C26A O20B C26A O20B -58.8(17) no 4_654 . 1_554 4_655
C26A O20B C26A N2A 67.2(14) no 4_654 . 1_554 1_554
C26A O20B C26A N2A 67.0(13) no 4_654 . 1_554 4_654
C26A O20B C26A N2B 80.9(14) no 4_654 . 1_554 .
C26A O20B C26A N2B 55.8(13) no 4_654 . 1_554 4_655
C26A O20B C26A C26A -0.0(10) no 4_654 . 1_554 4_654
C26A O20B C26A C26B -25.1(13) no 4_654 . 1_554 4_655
C26A O20B C26A C27B -76.3(14) no 4_654 . 1_554 .
C26A O20B C26A C27B -88.6(15) no 4_654 . 1_554 4_655
C26A O20B C26A C27A -53.3(13) no 4_654 . 1_554 1_554
C26A O20B C26A C27A -117.4(16) no 4_654 . 1_554 4_654
C26A O20B C27B O20A -75.0(9) no 1_554 . 4_655 4_654
C26A O20B C27B C26A -30.1(7) no 1_554 . 4_655 4_654
C26A O20B C27B C26A -0.0(5) no 1_554 . 4_655 1_554
C26A O20B C27B C26B -20.6(6) no 1_554 . 4_655 4_655
C26A O20B C27B C26B -5.4(6) no 1_554 . 4_655 .
C26A O20B C27B C27B -20(2) no 1_554 . 4_655 .
C26A O20B C27B C28B 152(3) no 1_554 . 4_655 4_655
C26A O20B C27B C28A -170(3) no 1_554 . 4_655 1_554
C26A O20B C27B C27A 44.8(16) no 1_554 . 4_655 4_654
C26A O20B C27B C27A -71.9(17) no 1_554 . 4_655 1_554
C27B O20B C26A O20A -80.3(14) no 4_655 . 1_554 1_554
C27B O20B C26A O20B 29.7(18) no 4_655 . 1_554 4_655
C27B O20B C26A N2A 155.7(16) no 4_655 . 1_554 1_554
C27B O20B C26A N2A 155.6(15) no 4_655 . 1_554 4_654
C27B O20B C26A N2B 169.5(15) no 4_655 . 1_554 .
C27B O20B C26A N2B 144.4(15) no 4_655 . 1_554 4_655
C27B O20B C26A C26A 88.6(15) no 4_655 . 1_554 4_654
C27B O20B C26A C26B 63.5(17) no 4_655 . 1_554 4_655
C27B O20B C26A C27B 12.3(13) no 4_655 . 1_554 .
C27B O20B C26A C27B -0.0(11) no 4_655 . 1_554 4_655
C27B O20B C26A C27A 35.3(12) no 4_655 . 1_554 1_554
C27B O20B C26A C27A -28.9(12) no 4_655 . 1_554 4_654
C26A O20B C27A O20A -100.2(10) no 1_554 . 1_554 4_654
C26A O20B C27A O20B 3.5(8) no 1_554 . 1_554 4_655
C26A O20B C27A C26A -0.0(5) no 1_554 . 1_554 1_554
C26A O20B C27A C26A -32.5(7) no 1_554 . 1_554 4_654
C26A O20B C27A C26B -4.9(6) no 1_554 . 1_554 .
C26A O20B C27A C26B -13.6(7) no 1_554 . 1_554 4_655
C26A O20B C27A C27B 35.9(11) no 1_554 . 1_554 .
C26A O20B C27A C27B 84.6(15) no 1_554 . 1_554 4_655
C26A O20B C27A C28B 109.5(15) no 1_554 . 1_554 .
C26A O20B C27A C28B 105.9(10) no 1_554 . 1_554 4_655
C26A O20B C27A C28A 124.3(12) no 1_554 . 1_554 1_554
C26A O20B C27A C28A 92.5(11) no 1_554 . 1_554 4_654
C26A O20B C27A C27A 52.2(8) no 1_554 . 1_554 4_654
C27A O20B C26A O20A -115.5(11) no 1_554 . 1_554 1_554
C27A O20B C26A O20B -5.5(13) no 1_554 . 1_554 4_655
C27A O20B C26A N2A 120.5(13) no 1_554 . 1_554 1_554
C27A O20B C26A N2A 120.3(10) no 1_554 . 1_554 4_654
C27A O20B C26A N2B 134.2(12) no 1_554 . 1_554 .
C27A O20B C26A N2B 109.1(10) no 1_554 . 1_554 4_655
C27A O20B C26A C26A 53.3(10) no 1_554 . 1_554 4_654
C27A O20B C26A C26B 28.3(12) no 1_554 . 1_554 4_655
C27A O20B C26A C27B -23.0(8) no 1_554 . 1_554 .
C27A O20B C26A C27B -35.3(8) no 1_554 . 1_554 4_655
C27A O20B C26A C27A -0.0(7) no 1_554 . 1_554 1_554
C27A O20B C26A C27A -64.1(9) no 1_554 . 1_554 4_654
C26A O20B C27A O20A 57.5(11) no 1_554 . 4_654 1_554
C26A O20B C27A O20B -31.2(9) no 1_554 . 4_654 4_655
C26A O20B C27A C26A -27.4(8) no 1_554 . 4_654 4_654
C26A O20B C27A C26A -0.0(7) no 1_554 . 4_654 1_554
C26A O20B C27A C26B -25.5(8) no 1_554 . 4_654 4_655
C26A O20B C27A C26B -5.8(8) no 1_554 . 4_654 .
C26A O20B C27A C27B -113.9(19) no 1_554 . 4_654 4_655
C26A O20B C27A C27B -63.2(13) no 1_554 . 4_654 .
C26A O20B C27A C28B -150.6(15) no 1_554 . 4_654 4_655
C26A O20B C27A C28B -119.0(14) no 1_554 . 4_654 .
C26A O20B C27A C28A -135.2(18) no 1_554 . 4_654 4_654
C26A O20B C27A C28A -132.0(13) no 1_554 . 4_654 1_554
C26A O20B C27A C27A -77.8(11) no 1_554 . 4_654 1_554
C27A O20B C26A O20A -51.4(10) no 4_654 . 1_554 1_554
C27A O20B C26A O20B 58.6(15) no 4_654 . 1_554 4_655
C27A O20B C26A N2A -175.4(16) no 4_654 . 1_554 1_554
C27A O20B C26A N2A -175.6(14) no 4_654 . 1_554 4_654
C27A O20B C26A N2B -161.7(15) no 4_654 . 1_554 .
C27A O20B C26A N2B 173.2(14) no 4_654 . 1_554 4_655
C27A O20B C26A C26A 117.4(15) no 4_654 . 1_554 4_654
C27A O20B C26A C26B 92.4(16) no 4_654 . 1_554 4_655
C27A O20B C26A C27B 41.1(10) no 4_654 . 1_554 .
C27A O20B C26A C27B 28.9(10) no 4_654 . 1_554 4_655
C27A O20B C26A C27A 64.1(10) no 4_654 . 1_554 1_554
C27A O20B C26A C27A -0.0(9) no 4_654 . 1_554 4_654
C26A O20B C27B O20A -44.9(7) no 4_654 . 4_655 4_654
C26A O20B C27B C26A 0.0(6) no 4_654 . 4_655 4_654
C26A O20B C27B C26A 30.1(7) no 4_654 . 4_655 1_554
C26A O20B C27B C26B 9.6(7) no 4_654 . 4_655 4_655
C26A O20B C27B C26B 24.7(7) no 4_654 . 4_655 .
C26A O20B C27B C27B 10(3) no 4_654 . 4_655 .
C26A O20B C27B C28B -178(3) no 4_654 . 4_655 4_655
C26A O20B C27B C28A -139(3) no 4_654 . 4_655 1_554
C26A O20B C27B C27A 75(2) no 4_654 . 4_655 4_654
C26A O20B C27B C27A -41.8(15) no 4_654 . 4_655 1_554
C27B O20B C26A O20A 88.8(13) no 4_655 . 4_654 4_654
C27B O20B C26A O20B -24.8(18) no 4_655 . 4_654 4_655
C27B O20B C26A N2A -156.3(15) no 4_655 . 4_654 4_654
C27B O20B C26A N2A -137.1(16) no 4_655 . 4_654 1_554
C27B O20B C26A N2B -160.9(16) no 4_655 . 4_654 4_655
C27B O20B C26A N2B -136.6(15) no 4_655 . 4_654 .
C27B O20B C26A C26A -72.7(15) no 4_655 . 4_654 1_554
C27B O20B C26A C26B -36(3) no 4_655 . 4_654 4_655
C27B O20B C26A C26B -73.4(17) no 4_655 . 4_654 .
C27B O20B C26A C27B 0.0(11) no 4_655 . 4_654 4_655
C27B O20B C26A C27B -6.2(13) no 4_655 . 4_654 .
C27B O20B C26A C27A -30.2(11) no 4_655 . 4_654 4_654
C27B O20B C26A C27A 29.5(12) no 4_655 . 4_654 1_554
C26A O20B C27A O20A -67.6(11) no 4_654 . 1_554 4_654
C26A O20B C27A O20B 36.0(11) no 4_654 . 1_554 4_655
C26A O20B C27A C26A 32.5(9) no 4_654 . 1_554 1_554
C26A O20B C27A C26A -0.0(8) no 4_654 . 1_554 4_654
C26A O20B C27A C26B 27.6(9) no 4_654 . 1_554 .
C26A O20B C27A C26B 18.9(9) no 4_654 . 1_554 4_655
C26A O20B C27A C27B 68.5(15) no 4_654 . 1_554 .
C26A O20B C27A C27B 117(2) no 4_654 . 1_554 4_655
C26A O20B C27A C28B 142.0(19) no 4_654 . 1_554 .
C26A O20B C27A C28B 138.4(15) no 4_654 . 1_554 4_655
C26A O20B C27A C28A 156.8(16) no 4_654 . 1_554 1_554
C26A O20B C27A C28A 125.0(16) no 4_654 . 1_554 4_654
C26A O20B C27A C27A 84.7(12) no 4_654 . 1_554 4_654
C27A O20B C26A O20A 59.3(11) no 1_554 . 4_654 4_654
C27A O20B C26A O20B -54.4(14) no 1_554 . 4_654 4_655
C27A O20B C26A N2A 174.1(15) no 1_554 . 4_654 4_654
C27A O20B C26A N2A -166.6(17) no 1_554 . 4_654 1_554
C27A O20B C26A N2B 169.6(17) no 1_554 . 4_654 4_655
C27A O20B C26A N2B -166.1(15) no 1_554 . 4_654 .
C27A O20B C26A C26A -102.3(15) no 1_554 . 4_654 1_554
C27A O20B C26A C26B -66(3) no 1_554 . 4_654 4_655
C27A O20B C26A C26B -103.0(18) no 1_554 . 4_654 .
C27A O20B C26A C27B -29.5(11) no 1_554 . 4_654 4_655
C27A O20B C26A C27B -35.7(10) no 1_554 . 4_654 .
C27A O20B C26A C27A -59.7(10) no 1_554 . 4_654 4_654
C27A O20B C26A C27A -0.0(9) no 1_554 . 4_654 1_554
C26A O20B C27A O20A 84.9(12) no 4_654 . 4_654 1_554
C26A O20B C27A O20B -3.8(10) no 4_654 . 4_654 4_655
C26A O20B C27A C26A -0.0(6) no 4_654 . 4_654 4_654
C26A O20B C27A C26A 27.4(7) no 4_654 . 4_654 1_554
C26A O20B C27A C26B 1.9(7) no 4_654 . 4_654 4_655
C26A O20B C27A C26B 21.7(7) no 4_654 . 4_654 .
C26A O20B C27A C27B -86.5(16) no 4_654 . 4_654 4_655
C26A O20B C27A C27B -35.7(11) no 4_654 . 4_654 .
C26A O20B C27A C28B -123.2(12) no 4_654 . 4_654 4_655
C26A O20B C27A C28B -91.5(11) no 4_654 . 4_654 .
C26A O20B C27A C28A -107.8(14) no 4_654 . 4_654 4_654
C26A O20B C27A C28A -104.5(10) no 4_654 . 4_654 1_554
C26A O20B C27A C27A -50.4(8) no 4_654 . 4_654 1_554
C27A O20B C26A O20A 119.0(10) no 4_654 . 4_654 4_654
C27A O20B C26A O20B 5.4(14) no 4_654 . 4_654 4_655
C27A O20B C26A N2A -126.1(11) no 4_654 . 4_654 4_654
C27A O20B C26A N2A -106.9(13) no 4_654 . 4_654 1_554
C27A O20B C26A N2B -130.6(13) no 4_654 . 4_654 4_655
C27A O20B C26A N2B -106.4(11) no 4_654 . 4_654 .
C27A O20B C26A C26A -42.5(10) no 4_654 . 4_654 1_554
C27A O20B C26A C26B -6(2) no 4_654 . 4_654 4_655
C27A O20B C26A C26B -43.2(12) no 4_654 . 4_654 .
C27A O20B C26A C27B 30.2(8) no 4_654 . 4_654 4_655
C27A O20B C26A C27B 24.0(8) no 4_654 . 4_654 .
C27A O20B C26A C27A -0.0(7) no 4_654 . 4_654 4_654
C27A O20B C26A C27A 59.7(9) no 4_654 . 4_654 1_554
C26B O20B C27B O20A -69.6(13) no . . 4_655 4_654
C26B O20B C27B C26A -24.7(11) no . . 4_655 4_654
C26B O20B C27B C26A 5.4(11) no . . 4_655 1_554
C26B O20B C27B C26B -15.2(11) no . . 4_655 4_655
C26B O20B C27B C26B 0.0(10) no . . 4_655 .
C26B O20B C27B C27B -14(3) no . . 4_655 .
C26B O20B C27B C28B 157(3) no . . 4_655 4_655
C26B O20B C27B C28A -164(3) no . . 4_655 1_554
C26B O20B C27B C27A 50(2) no . . 4_655 4_654
C26B O20B C27B C27A -66.5(19) no . . 4_655 1_554
C27B O20B C26B O20A -77.7(16) no 4_655 . . 1_554
C27B O20B C26B O20A 78.4(14) no 4_655 . . 4_654
C27B O20B C26B N2A 167(3) no 4_655 . . 1_554
C27B O20B C26B N2A 163.5(19) no 4_655 . . 4_654
C27B O20B C26B N2B 179(3) no 4_655 . . .
C27B O20B C26B N2B 153(2) no 4_655 . . 4_655
C27B O20B C26B C26A 91(3) no 4_655 . . 4_654
C27B O20B C26B C26B 58(4) no 4_655 . . 4_655
C27B O20B C26B C27B 9.1(15) no 4_655 . . .
C27B O20B C26B C27B 0.0(11) no 4_655 . . 4_655
C27B O20B C26B C27A 35.3(12) no 4_655 . . 1_554
C27B O20B C26B C27A -30.0(13) no 4_655 . . 4_654
C26B O20B C27A O20A -95.2(15) no . . 1_554 4_654
C26B O20B C27A O20B 8.4(14) no . . 1_554 4_655
C26B O20B C27A C26A 4.9(11) no . . 1_554 1_554
C26B O20B C27A C26A -27.6(12) no . . 1_554 4_654
C26B O20B C27A C26B 0.0(11) no . . 1_554 .
C26B O20B C27A C26B -8.7(12) no . . 1_554 4_655
C26B O20B C27A C27B 40.8(16) no . . 1_554 .
C26B O20B C27A C27B 89.5(18) no . . 1_554 4_655
C26B O20B C27A C28B 114.4(18) no . . 1_554 .
C26B O20B C27A C28B 110.8(15) no . . 1_554 4_655
C26B O20B C27A C28A 129.2(16) no . . 1_554 1_554
C26B O20B C27A C28A 97.4(16) no . . 1_554 4_654
C26B O20B C27A C27A 57.1(13) no . . 1_554 4_654
C27A O20B C26B O20A -113.0(16) no 1_554 . . 1_554
C27A O20B C26B O20A 43.1(9) no 1_554 . . 4_654
C27A O20B C26B N2A 132(3) no 1_554 . . 1_554
C27A O20B C26B N2A 128.2(17) no 1_554 . . 4_654
C27A O20B C26B N2B 144(2) no 1_554 . . .
C27A O20B C26B N2B 117.3(18) no 1_554 . . 4_655
C27A O20B C26B C26A 56.1(18) no 1_554 . . 4_654
C27A O20B C26B C26B 23(3) no 1_554 . . 4_655
C27A O20B C26B C27B -26.2(11) no 1_554 . . .
C27A O20B C26B C27B -35.3(9) no 1_554 . . 4_655
C27A O20B C26B C27A 0.0(7) no 1_554 . . 1_554
C27A O20B C26B C27A -65.3(11) no 1_554 . . 4_654
C26B O20B C27A O20A 63.2(16) no . . 4_654 1_554
C26B O20B C27A O20B -25.4(15) no . . 4_654 4_655
C26B O20B C27A C26A -21.7(13) no . . 4_654 4_654
C26B O20B C27A C26A 5.8(13) no . . 4_654 1_554
C26B O20B C27A C26B -19.8(13) no . . 4_654 4_655
C26B O20B C27A C26B -0.0(12) no . . 4_654 .
C26B O20B C27A C27B -108(3) no . . 4_654 4_655
C26B O20B C27A C27B -57.4(17) no . . 4_654 .
C26B O20B C27A C28B -144.9(19) no . . 4_654 4_655
C26B O20B C27A C28B -113.2(18) no . . 4_654 .
C26B O20B C27A C28A -129(2) no . . 4_654 4_654
C26B O20B C27A C28A -126.2(17) no . . 4_654 1_554
C26B O20B C27A C27A -72.0(15) no . . 4_654 1_554
C27A O20B C26B O20A -47.7(12) no 4_654 . . 1_554
C27A O20B C26B O20A 108.3(14) no 4_654 . . 4_654
C27A O20B C26B N2A -163(3) no 4_654 . . 1_554
C27A O20B C26B N2A -167(2) no 4_654 . . 4_654
C27A O20B C26B N2B -151(3) no 4_654 . . .
C27A O20B C26B N2B -177(3) no 4_654 . . 4_655
C27A O20B C26B C26A 121(3) no 4_654 . . 4_654
C27A O20B C26B C26B 88(4) no 4_654 . . 4_655
C27A O20B C26B C27B 39.1(12) no 4_654 . . .
C27A O20B C26B C27B 30.0(11) no 4_654 . . 4_655
C27A O20B C26B C27A 65.3(12) no 4_654 . . 1_554
C27A O20B C26B C27A -0.0(8) no 4_654 . . 4_654
C27B O20B C27A O20A 175(3) no 4_655 . 1_554 4_654
C27B O20B C27A O20B -81(3) no 4_655 . 1_554 4_655
C27B O20B C27A C26A -85(3) no 4_655 . 1_554 1_554
C27B O20B C27A C26A -117(3) no 4_655 . 1_554 4_654
C27B O20B C27A C26B -90(3) no 4_655 . 1_554 .
C27B O20B C27A C26B -98(3) no 4_655 . 1_554 4_655
C27B O20B C27A C27B -49(3) no 4_655 . 1_554 .
C27B O20B C27A C27B -0.0(19) no 4_655 . 1_554 4_655
C27B O20B C27A C28B 25(3) no 4_655 . 1_554 .
C27B O20B C27A C28B 21(2) no 4_655 . 1_554 4_655
C27B O20B C27A C28A 40(2) no 4_655 . 1_554 1_554
C27B O20B C27A C28A 8(2) no 4_655 . 1_554 4_654
C27B O20B C27A C27A -32(2) no 4_655 . 1_554 4_654
C27A O20B C27B O20A -3.1(18) no 1_554 . 4_655 4_654
C27A O20B C27B C26A 41.8(18) no 1_554 . 4_655 4_654
C27A O20B C27B C26A 72(2) no 1_554 . 4_655 1_554
C27A O20B C27B C26B 51.3(18) no 1_554 . 4_655 4_655
C27A O20B C27B C26B 66(2) no 1_554 . 4_655 .
C27A O20B C27B C27B 52(3) no 1_554 . 4_655 .
C27A O20B C27B C28B -136(4) no 1_554 . 4_655 4_655
C27A O20B C27B C28A -98(4) no 1_554 . 4_655 1_554
C27A O20B C27B C27A 117(4) no 1_554 . 4_655 4_654
C27A O20B C27B C27A -0.0(12) no 1_554 . 4_655 1_554
C27B O20B C27A O20A 171(3) no 4_655 . 4_654 1_554
C27B O20B C27A O20B 83(3) no 4_655 . 4_654 4_655
C27B O20B C27A C26A 86(3) no 4_655 . 4_654 4_654
C27B O20B C27A C26A 114(3) no 4_655 . 4_654 1_554
C27B O20B C27A C26B 88(3) no 4_655 . 4_654 4_655
C27B O20B C27A C26B 108(3) no 4_655 . 4_654 .
C27B O20B C27A C27B -0(2) no 4_655 . 4_654 4_655
C27B O20B C27A C27B 51(3) no 4_655 . 4_654 .
C27B O20B C27A C28B -37(3) no 4_655 . 4_654 4_655
C27B O20B C27A C28B -5(3) no 4_655 . 4_654 .
C27B O20B C27A C28A -21(3) no 4_655 . 4_654 4_654
C27B O20B C27A C28A -18(3) no 4_655 . 4_654 1_554
C27B O20B C27A C27A 36(3) no 4_655 . 4_654 1_554
C27A O20B C27B O20A -120(3) no 4_654 . 4_655 4_654
C27A O20B C27B C26A -75(3) no 4_654 . 4_655 4_654
C27A O20B C27B C26A -45(2) no 4_654 . 4_655 1_554
C27A O20B C27B C26B -65(2) no 4_654 . 4_655 4_655
C27A O20B C27B C26B -50(2) no 4_654 . 4_655 .
C27A O20B C27B C27B -65(3) no 4_654 . 4_655 .
C27A O20B C27B C28B 107(4) no 4_654 . 4_655 4_655
C27A O20B C27B C28A 146(4) no 4_654 . 4_655 1_554
C27A O20B C27B C27A -0.0(12) no 4_654 . 4_655 4_654
C27A O20B C27B C27A -117(4) no 4_654 . 4_655 1_554
C27A O20B C27A O20A 135.3(15) no 1_554 . 4_654 1_554
C27A O20B C27A O20B 46.6(10) no 1_554 . 4_654 4_655
C27A O20B C27A C26A 50.4(9) no 1_554 . 4_654 4_654
C27A O20B C27A C26A 77.8(11) no 1_554 . 4_654 1_554
C27A O20B C27A C26B 52.2(9) no 1_554 . 4_654 4_655
C27A O20B C27A C26B 72.0(11) no 1_554 . 4_654 .
C27A O20B C27A C27B -36.1(13) no 1_554 . 4_654 4_655
C27A O20B C27A C27B 14.6(10) no 1_554 . 4_654 .
C27A O20B C27A C28B -72.8(10) no 1_554 . 4_654 4_655
C27A O20B C27A C28B -41.2(9) no 1_554 . 4_654 .
C27A O20B C27A C28A -57.4(12) no 1_554 . 4_654 4_654
C27A O20B C27A C28A -54.2(9) no 1_554 . 4_654 1_554
C27A O20B C27A C27A -0.0(7) no 1_554 . 4_654 1_554
C27A O20B C27A O20A -152.3(14) no 4_654 . 1_554 4_654
C27A O20B C27A O20B -48.7(11) no 4_654 . 1_554 4_655
C27A O20B C27A C26A -52.2(9) no 4_654 . 1_554 1_554
C27A O20B C27A C26A -84.7(12) no 4_654 . 1_554 4_654
C27A O20B C27A C26B -57.1(10) no 4_654 . 1_554 .
C27A O20B C27A C26B -65.8(11) no 4_654 . 1_554 4_655
C27A O20B C27A C27B -16.2(11) no 4_654 . 1_554 .
C27A O20B C27A C27B 32.4(12) no 4_654 . 1_554 4_655
C27A O20B C27A C28B 57.3(12) no 4_654 . 1_554 .
C27A O20B C27A C28B 53.7(9) no 4_654 . 1_554 4_655
C27A O20B C27A C28A 72.1(11) no 4_654 . 1_554 1_554
C27A O20B C27A C28A 40.3(9) no 4_654 . 1_554 4_654
C27A O20B C27A C27A -0.0(7) no 4_654 . 1_554 4_654
N1 N1 C21 O19 171.9(14) no 4_665 . . .
N1 N1 C21 N1 0.0(9) no 4_665 . . 4_665
N1 N1 C21 C20 -5.6(16) no 4_665 . . .
N1 N1 C21 C21 -3.7(13) no 4_665 . . 4_665
C21 N1 N1 C21 3.0(11) no . . 4_665 4_665
C21 N1 N1 C21 0.0(5) no . . 4_665 .
C21 N1 N1 C22 175.7(19) no . . 4_665 4_665
C21 N1 N1 C23 -161(3) no . . 4_665 4_665
C21 N1 N1 C23 163.7(17) no . . 4_665 .
N1 N1 C21 O19 -12(2) no 4_665 . 4_665 4_665
N1 N1 C21 N1 0.0(10) no 4_665 . 4_665 4_665
N1 N1 C21 C20 175.1(14) no 4_665 . 4_665 4_665
N1 N1 C21 C20 -178(3) no 4_665 . 4_665 .
N1 N1 C21 C21 175.6(16) no 4_665 . 4_665 .
C21 N1 N1 C21 0.0(5) no 4_665 . 4_665 4_665
C21 N1 N1 C21 -3.0(11) no 4_665 . 4_665 .
C21 N1 N1 C22 173(3) no 4_665 . 4_665 4_665
C21 N1 N1 C23 -163.7(17) no 4_665 . 4_665 4_665
C21 N1 N1 C23 161(3) no 4_665 . 4_665 .
C22 N1 N1 C21 176(2) no . . 4_665 4_665
C22 N1 N1 C21 173(3) no . . 4_665 .
C22 N1 N1 C22 -12(5) no . . 4_665 4_665
C22 N1 N1 C23 12.0(12) no . . 4_665 4_665
C22 N1 N1 C23 -24(5) no . . 4_665 .
C23 N1 N1 C21 -161(3) no . . 4_665 4_665
C23 N1 N1 C21 -164(2) no . . 4_665 .
C23 N1 N1 C22 12.0(11) no . . 4_665 4_665
C23 N1 N1 C23 36(4) no . . 4_665 4_665
C23 N1 N1 C23 0.0(10) no . . 4_665 .
N1 N1 C23 C22 138(4) no 4_665 . 4_665 .
C23 N1 N1 C21 164(2) no 4_665 . 4_665 4_665
C23 N1 N1 C21 161(3) no 4_665 . 4_665 .
C23 N1 N1 C22 -24(5) no 4_665 . 4_665 4_665
C23 N1 N1 C23 0.0(10) no 4_665 . 4_665 4_665
C23 N1 N1 C23 -36(4) no 4_665 . 4_665 .
C21 N1 C21 O19 171.9(19) no . . 4_665 4_665
C21 N1 C21 N1 -175.6(14) no . . 4_665 4_665
C21 N1 C21 C20 -0.6(7) no . . 4_665 4_665
C21 N1 C21 C20 6.0(19) no . . 4_665 .
C21 N1 C21 C21 0.0(7) no . . 4_665 .
C21 N1 C21 O19 175.6(14) no 4_665 . . .
C21 N1 C21 N1 3.7(12) no 4_665 . . 4_665
C21 N1 C21 C20 -2.0(7) no 4_665 . . .
C21 N1 C21 C21 0.0(6) no 4_665 . . 4_665
C22 N1 C21 O19 -3.5(15) no . . . .
C22 N1 C21 N1 -175.4(17) no . . . 4_665
C22 N1 C21 C20 179.0(9) no . . . .
C22 N1 C21 C21 -179.1(10) no . . . 4_665
C23 N1 C21 O19 -179.9(9) no . . . .
C23 N1 C21 N1 8.2(6) no . . . 4_665
C23 N1 C21 C20 2.6(15) no . . . .
C23 N1 C21 C21 4.6(11) no . . . 4_665
C21 N1 C23 C22 -64(5) no . . 4_665 .
C23 N1 C21 O19 6.7(18) no 4_665 . . .
C23 N1 C21 N1 -165(2) no 4_665 . . 4_665
C23 N1 C21 C20 -170.9(11) no 4_665 . . .
C23 N1 C21 C21 -168.9(13) no 4_665 . . 4_665
C22 N1 C21 O19 174(3) no . . 4_665 4_665
C22 N1 C21 N1 -173(4) no . . 4_665 4_665
C22 N1 C21 C20 2(3) no . . 4_665 4_665
C22 N1 C21 C20 8(5) no . . 4_665 .
C22 N1 C21 C21 2(3) no . . 4_665 .
C23 N1 C21 O19 -4.3(17) no . . 4_665 4_665
C23 N1 C21 N1 8.2(7) no . . 4_665 4_665
C23 N1 C21 C20 -176.7(7) no . . 4_665 4_665
C23 N1 C21 C20 -170(2) no . . 4_665 .
C23 N1 C21 C21 -176.1(9) no . . 4_665 .
C23 N1 C23 C22 122(4) no . . 4_665 .
N2A N2A N2B N2A 0.0(16) no 4_655 . 1_556 4_655
N2A N2A N2B N2B -11(3) no 4_655 . 1_556 4_656
N2A N2A N2B C24A -43(3) no 4_655 . 1_556 .
N2A N2A N2B C24A -141(5) no 4_655 . 1_556 4_655
N2A N2A N2B C24B -150(3) no 4_655 . 1_556 1_556
N2A N2A N2B C24B -28(2) no 4_655 . 1_556 4_656
N2A N2A N2B C25A -156(3) no 4_655 . 1_556 .
N2A N2A N2B C25A -31(3) no 4_655 . 1_556 4_655
N2A N2A N2B C25B -74(6) no 4_655 . 1_556 1_556
N2A N2A N2B C25B -84(4) no 4_655 . 1_556 4_656
N2A N2A N2B C26A 88(3) no 4_655 . 1_556 .
N2A N2A N2B C26A 56(3) no 4_655 . 1_556 4_655
N2A N2A N2B C26B 70(3) no 4_655 . 1_556 1_556
N2A N2A N2B C26B 74(3) no 4_655 . 1_556 4_656
N2B N2A N2A N2B 160(5) no 1_556 . 4_655 4_656
N2B N2A N2A N2B 0(3) no 1_556 . 4_655 1_556
N2B N2A N2A C24A 22(3) no 1_556 . 4_655 4_655
N2B N2A N2A C24A 139(4) no 1_556 . 4_655 .
N2B N2A N2A C24B 111(5) no 1_556 . 4_655 4_656
N2B N2A N2A C24B 50(4) no 1_556 . 4_655 1_556
N2B N2A N2A C25A 135(4) no 1_556 . 4_655 4_655
N2B N2A N2A C25A 26(3) no 1_556 . 4_655 .
N2B N2A N2A C25B 125(4) no 1_556 . 4_655 4_656
N2B N2A N2A C25B 35(4) no 1_556 . 4_655 1_556
N2B N2A N2A C26A -114(4) no 1_556 . 4_655 4_655
N2B N2A N2A C26A -86(3) no 1_556 . 4_655 .
N2B N2A N2A C26B -110(4) no 1_556 . 4_655 4_656
N2B N2A N2A C26B -89(3) no 1_556 . 4_655 1_556
N2A N2A N2B N2A -0.0(19) no 4_655 . 4_656 4_655
N2A N2A N2B N2B 13(3) no 4_655 . 4_656 1_556
N2A N2A N2B C24A 39(3) no 4_655 . 4_656 4_655
N2A N2A N2B C24A 150(4) no 4_655 . 4_656 .
N2A N2A N2B C24B 47(4) no 4_655 . 4_656 4_656
N2A N2A N2B C24B 114(5) no 4_655 . 4_656 1_556
N2A N2A N2B C25A 113(7) no 4_655 . 4_656 4_655
N2A N2A N2B C25A 64(5) no 4_655 . 4_656 .
N2A N2A N2B C25B 149(3) no 4_655 . 4_656 4_656
N2A N2A N2B C25B 36(3) no 4_655 . 4_656 1_556
N2A N2A N2B C26A -78(3) no 4_655 . 4_656 4_655
N2A N2A N2B C26A -66(3) no 4_655 . 4_656 .
N2A N2A N2B C26B -90(3) no 4_655 . 4_656 4_656
N2A N2A N2B C26B -58(3) no 4_655 . 4_656 1_556
N2B N2A N2A N2B 0(3) no 4_656 . 4_655 4_656
N2B N2A N2A N2B -160(5) no 4_656 . 4_655 1_556
N2B N2A N2A C24A -139(4) no 4_656 . 4_655 4_655
N2B N2A N2A C24A -22(3) no 4_656 . 4_655 .
N2B N2A N2A C24B -50(4) no 4_656 . 4_655 4_656
N2B N2A N2A C24B -111(5) no 4_656 . 4_655 1_556
N2B N2A N2A C25A -26(3) no 4_656 . 4_655 4_655
N2B N2A N2A C25A -135(4) no 4_656 . 4_655 .
N2B N2A N2A C25B -35(4) no 4_656 . 4_655 4_656
N2B N2A N2A C25B -125(4) no 4_656 . 4_655 1_556
N2B N2A N2A C26A 86(3) no 4_656 . 4_655 4_655
N2B N2A N2A C26A 114(4) no 4_656 . 4_655 .
N2B N2A N2A C26B 89(3) no 4_656 . 4_655 4_656
N2B N2A N2A C26B 110(4) no 4_656 . 4_655 1_556
N2A N2A C24A N2A -0.0(12) no 4_655 . . 4_655
N2A N2A C24A N2B -17.0(17) no 4_655 . . 4_656
N2A N2A C24A C24B 13.4(16) no 4_655 . . 4_656
N2A N2A C24A C25A 5(3) no 4_655 . . 4_655
N2A N2A C24A C25B 162(3) no 4_655 . . 4_656
C24A N2A N2A N2B 22(2) no . . 4_655 4_656
C24A N2A N2A N2B -139(3) no . . 4_655 1_556
C24A N2A N2A C24A -116.8(14) no . . 4_655 4_655
C24A N2A N2A C24A 0.0(12) no . . 4_655 .
C24A N2A N2A C24B -28(4) no . . 4_655 4_656
C24A N2A N2A C24B -89(4) no . . 4_655 1_556
C24A N2A N2A C25A -3.8(17) no . . 4_655 4_655
C24A N2A N2A C25A -112.9(18) no . . 4_655 .
C24A N2A N2A C25B -13.5(17) no . . 4_655 4_656
C24A N2A N2A C25B -103(2) no . . 4_655 1_556
C24A N2A N2A C26A 107.7(15) no . . 4_655 4_655
C24A N2A N2A C26A 135.6(16) no . . 4_655 .
C24A N2A N2A C26B 111.0(15) no . . 4_655 4_656
C24A N2A N2A C26B 132.2(15) no . . 4_655 1_556
N2A N2A C24A N2A -0.0(12) no 4_655 . 4_655 4_655
N2A N2A C24A C24B -162(2) no 4_655 . 4_655 1_556
N2A N2A C24A C25A -175(3) no 4_655 . 4_655 .
N2A N2A C24A C25B -17(3) no 4_655 . 4_655 1_556
C24A N2A N2A N2B 139(3) no 4_655 . 4_655 4_656
C24A N2A N2A N2B -22(2) no 4_655 . 4_655 1_556
C24A N2A N2A C24A 0.0(12) no 4_655 . 4_655 4_655
C24A N2A N2A C24A 116.8(14) no 4_655 . 4_655 .
C24A N2A N2A C24B 89(4) no 4_655 . 4_655 4_656
C24A N2A N2A C24B 28(4) no 4_655 . 4_655 1_556
C24A N2A N2A C25A 112.9(18) no 4_655 . 4_655 4_655
C24A N2A N2A C25A 3.8(17) no 4_655 . 4_655 .
C24A N2A N2A C25B 103(2) no 4_655 . 4_655 4_656
C24A N2A N2A C25B 13.5(17) no 4_655 . 4_655 1_556
C24A N2A N2A C26A -135.6(16) no 4_655 . 4_655 4_655
C24A N2A N2A C26A -107.7(15) no 4_655 . 4_655 .
C24A N2A N2A C26B -132.2(15) no 4_655 . 4_655 4_656
C24A N2A N2A C26B -111.0(15) no 4_655 . 4_655 1_556
N2A N2A C24B C24A 27(4) no 4_655 . 1_556 4_655
N2A N2A C24B C25A 43(5) no 4_655 . 1_556 .
N2A N2A C24B C25B -97(4) no 4_655 . 1_556 4_656
C24B N2A N2A N2B 111(5) no 1_556 . 4_655 4_656
C24B N2A N2A N2B -50(4) no 1_556 . 4_655 1_556
C24B N2A N2A C24A -28(4) no 1_556 . 4_655 4_655
C24B N2A N2A C24A 89(4) no 1_556 . 4_655 .
C24B N2A N2A C24B 61(6) no 1_556 . 4_655 4_656
C24B N2A N2A C24B 0(3) no 1_556 . 4_655 1_556
C24B N2A N2A C25A 85(5) no 1_556 . 4_655 4_655
C24B N2A N2A C25A -24(3) no 1_556 . 4_655 .
C24B N2A N2A C25B 75(4) no 1_556 . 4_655 4_656
C24B N2A N2A C25B -14(5) no 1_556 . 4_655 1_556
C24B N2A N2A C26A -163(4) no 1_556 . 4_655 4_655
C24B N2A N2A C26A -136(5) no 1_556 . 4_655 .
C24B N2A N2A C26B -160(5) no 1_556 . 4_655 4_656
C24B N2A N2A C26B -139(4) no 1_556 . 4_655 1_556
N2A N2A C24B C24A -147(5) no 4_655 . 4_656 .
N2A N2A C24B C25A -136(5) no 4_655 . 4_656 4_655
N2A N2A C24B C25B 76(5) no 4_655 . 4_656 1_556
C24B N2A N2A N2B 50(4) no 4_656 . 4_655 4_656
C24B N2A N2A N2B -111(5) no 4_656 . 4_655 1_556
C24B N2A N2A C24A -89(4) no 4_656 . 4_655 4_655
C24B N2A N2A C24A 28(4) no 4_656 . 4_655 .
C24B N2A N2A C24B 0(3) no 4_656 . 4_655 4_656
C24B N2A N2A C24B -61(6) no 4_656 . 4_655 1_556
C24B N2A N2A C25A 24(3) no 4_656 . 4_655 4_655
C24B N2A N2A C25A -85(5) no 4_656 . 4_655 .
C24B N2A N2A C25B 14(5) no 4_656 . 4_655 4_656
C24B N2A N2A C25B -75(4) no 4_656 . 4_655 1_556
C24B N2A N2A C26A 136(5) no 4_656 . 4_655 4_655
C24B N2A N2A C26A 163(4) no 4_656 . 4_655 .
C24B N2A N2A C26B 139(4) no 4_656 . 4_655 4_656
C24B N2A N2A C26B 160(5) no 4_656 . 4_655 1_556
N2A N2A C25A N2A 0.0(13) no 4_655 . . 4_655
N2A N2A C25A C24A 5(3) no 4_655 . . 4_655
N2A N2A C25A C24B -152(3) no 4_655 . . 1_556
N2A N2A C25A C25B -7(2) no 4_655 . . 1_556
N2A N2A C25A C25B -118(3) no 4_655 . . 4_656
C25A N2A N2A N2B 135(3) no . . 4_655 4_656
C25A N2A N2A N2B -26(3) no . . 4_655 1_556
C25A N2A N2A C24A -3.8(18) no . . 4_655 4_655
C25A N2A N2A C24A 112.9(19) no . . 4_655 .
C25A N2A N2A C24B 85(4) no . . 4_655 4_656
C25A N2A N2A C24B 24(3) no . . 4_655 1_556
C25A N2A N2A C25A 109(2) no . . 4_655 4_655
C25A N2A N2A C25A 0.0(13) no . . 4_655 .
C25A N2A N2A C25B 99(3) no . . 4_655 4_656
C25A N2A N2A C25B 10(3) no . . 4_655 1_556
C25A N2A N2A C26A -139.4(19) no . . 4_655 4_655
C25A N2A N2A C26A -112(2) no . . 4_655 .
C25A N2A N2A C26B -136(3) no . . 4_655 4_656
C25A N2A N2A C26B -114.8(19) no . . 4_655 1_556
N2A N2A C25A N2A 0.0(16) no 4_655 . 4_655 4_655
N2A N2A C25A C24A -173(4) no 4_655 . 4_655 .
N2A N2A C25A C24B 24(3) no 4_655 . 4_655 4_656
N2A N2A C25A C25B 171(3) no 4_655 . 4_655 4_656
N2A N2A C25A C25B 47(2) no 4_655 . 4_655 1_556
C25A N2A N2A N2B 26(3) no 4_655 . 4_655 4_656
C25A N2A N2A N2B -135(3) no 4_655 . 4_655 1_556
C25A N2A N2A C24A -112.9(19) no 4_655 . 4_655 4_655
C25A N2A N2A C24A 3.8(18) no 4_655 . 4_655 .
C25A N2A N2A C24B -24(3) no 4_655 . 4_655 4_656
C25A N2A N2A C24B -85(4) no 4_655 . 4_655 1_556
C25A N2A N2A C25A 0.0(13) no 4_655 . 4_655 4_655
C25A N2A N2A C25A -109(2) no 4_655 . 4_655 .
C25A N2A N2A C25B -10(3) no 4_655 . 4_655 4_656
C25A N2A N2A C25B -99(3) no 4_655 . 4_655 1_556
C25A N2A N2A C26A 112(2) no 4_655 . 4_655 4_655
C25A N2A N2A C26A 139.4(19) no 4_655 . 4_655 .
C25A N2A N2A C26B 114.8(19) no 4_655 . 4_655 4_656
C25A N2A N2A C26B 136(3) no 4_655 . 4_655 1_556
N2A N2A C25B N2A -0.0(18) no 4_655 . 1_556 4_655
N2A N2A C25B C24A 155(3) no 4_655 . 1_556 4_655
N2A N2A C25B C24B -37(3) no 4_655 . 1_556 4_656
N2A N2A C25B C25A 171(3) no 4_655 . 1_556 .
N2A N2A C25B C25A -52(3) no 4_655 . 1_556 4_655
C25B N2A N2A N2B 125(3) no 1_556 . 4_655 4_656
C25B N2A N2A N2B -35(3) no 1_556 . 4_655 1_556
C25B N2A N2A C24A -13.5(17) no 1_556 . 4_655 4_655
C25B N2A N2A C24A 103.3(19) no 1_556 . 4_655 .
C25B N2A N2A C24B 75(3) no 1_556 . 4_655 4_656
C25B N2A N2A C24B 14(5) no 1_556 . 4_655 1_556
C25B N2A N2A C25A 99(3) no 1_556 . 4_655 4_655
C25B N2A N2A C25A -10(3) no 1_556 . 4_655 .
C25B N2A N2A C25B 90(3) no 1_556 . 4_655 4_656
C25B N2A N2A C25B 0.0(10) no 1_556 . 4_655 1_556
C25B N2A N2A C26A -149(3) no 1_556 . 4_655 4_655
C25B N2A N2A C26A -121.2(19) no 1_556 . 4_655 .
C25B N2A N2A C26B -145.7(18) no 1_556 . 4_655 4_656
C25B N2A N2A C26B -124(3) no 1_556 . 4_655 1_556
N2A N2A C25B N2A -0.0(14) no 4_655 . 4_656 4_655
N2A N2A C25B N2B -19.2(15) no 4_655 . 4_656 4_656
N2A N2A C25B C24A -20(3) no 4_655 . 4_656 .
N2A N2A C25B C24B 136(3) no 4_655 . 4_656 1_556
N2A N2A C25B C25A -7(2) no 4_655 . 4_656 4_655
N2A N2A C25B C25A 115(3) no 4_655 . 4_656 .
C25B N2A N2A N2B 35(3) no 4_656 . 4_655 4_656
C25B N2A N2A N2B -125(3) no 4_656 . 4_655 1_556
C25B N2A N2A C24A -103.3(19) no 4_656 . 4_655 4_655
C25B N2A N2A C24A 13.5(17) no 4_656 . 4_655 .
C25B N2A N2A C24B -14(5) no 4_656 . 4_655 4_656
C25B N2A N2A C24B -75(3) no 4_656 . 4_655 1_556
C25B N2A N2A C25A 10(3) no 4_656 . 4_655 4_655
C25B N2A N2A C25A -99(3) no 4_656 . 4_655 .
C25B N2A N2A C25B 0.0(10) no 4_656 . 4_655 4_656
C25B N2A N2A C25B -90(3) no 4_656 . 4_655 1_556
C25B N2A N2A C26A 121.2(19) no 4_656 . 4_655 4_655
C25B N2A N2A C26A 149(3) no 4_656 . 4_655 .
C25B N2A N2A C26B 124(3) no 4_656 . 4_655 4_656
C25B N2A N2A C26B 145.7(18) no 4_656 . 4_655 1_556
N2A N2A C26A O20A -117.6(19) no 4_655 . . .
N2A N2A C26A O20B -0(2) no 4_655 . . 1_556
N2A N2A C26A O20B 149.0(19) no 4_655 . . 4_656
N2A N2A C26A N2A 0.0(13) no 4_655 . . 4_655
N2A N2A C26A N2B -43.0(19) no 4_655 . . 1_556
N2A N2A C26A N2B 31.5(17) no 4_655 . . 4_656
N2A N2A C26A C26A 53(2) no 4_655 . . 4_655
N2A N2A C26A C26B 8(3) no 4_655 . . 1_556
N2A N2A C26A C26B 103(3) no 4_655 . . 4_656
N2A N2A C26A C27B 126(2) no 4_655 . . 1_556
N2A N2A C26A C27B 26(3) no 4_655 . . 4_656
N2A N2A C26A C27A 78(3) no 4_655 . . .
C26A N2A N2A N2B -114(3) no . . 4_655 4_656
C26A N2A N2A N2B 86(3) no . . 4_655 1_556
C26A N2A N2A C24A 107.7(11) no . . 4_655 4_655
C26A N2A N2A C24A -135.6(12) no . . 4_655 .
C26A N2A N2A C24B -163(4) no . . 4_655 4_656
C26A N2A N2A C24B 136(4) no . . 4_655 1_556
C26A N2A N2A C25A -139.4(15) no . . 4_655 4_655
C26A N2A N2A C25A 111.5(17) no . . 4_655 .
C26A N2A N2A C25B -149(2) no . . 4_655 4_656
C26A N2A N2A C25B 121.2(17) no . . 4_655 1_556
C26A N2A N2A C26A -27.9(9) no . . 4_655 4_655
C26A N2A N2A C26A 0.0(6) no . . 4_655 .
C26A N2A N2A C26B -24.6(7) no . . 4_655 4_656
C26A N2A N2A C26B -3.3(10) no . . 4_655 1_556
N2A N2A C26A O20A 81(3) no 4_655 . 4_655 4_655
N2A N2A C26A O20B 180(2) no 4_655 . 4_655 4_656
N2A N2A C26A O20B -37(3) no 4_655 . 4_655 1_556
N2A N2A C26A N2A 0.0(15) no 4_655 . 4_655 4_655
N2A N2A C26A N2B 38.0(18) no 4_655 . 4_655 4_656
N2A N2A C26A C26A -119(3) no 4_655 . 4_655 .
N2A N2A C26A C26B -172(3) no 4_655 . 4_655 4_656
N2A N2A C26A C26B -77(3) no 4_655 . 4_655 1_556
N2A N2A C26A C27B -91(3) no 4_655 . 4_655 4_656
N2A N2A C26A C27B -164(2) no 4_655 . 4_655 1_556
N2A N2A C26A C27A -120(2) no 4_655 . 4_655 4_655
N2A N2A C26A C27A 171(3) no 4_655 . 4_655 .
C26A N2A N2A N2B -86(3) no 4_655 . 4_655 4_656
C26A N2A N2A N2B 114(3) no 4_655 . 4_655 1_556
C26A N2A N2A C24A 135.6(12) no 4_655 . 4_655 4_655
C26A N2A N2A C24A -107.7(11) no 4_655 . 4_655 .
C26A N2A N2A C24B -136(4) no 4_655 . 4_655 4_656
C26A N2A N2A C24B 163(4) no 4_655 . 4_655 1_556
C26A N2A N2A C25A -111.5(17) no 4_655 . 4_655 4_655
C26A N2A N2A C25A 139.4(15) no 4_655 . 4_655 .
C26A N2A N2A C25B -121.2(17) no 4_655 . 4_655 4_656
C26A N2A N2A C25B 149(2) no 4_655 . 4_655 1_556
C26A N2A N2A C26A 0.0(6) no 4_655 . 4_655 4_655
C26A N2A N2A C26A 27.9(9) no 4_655 . 4_655 .
C26A N2A N2A C26B 3.3(10) no 4_655 . 4_655 4_656
C26A N2A N2A C26B 24.6(7) no 4_655 . 4_655 1_556
N2A N2A C26B O20A -134(2) no 4_655 . 1_556 .
N2A N2A C26B O20A 79(2) no 4_655 . 1_556 4_655
N2A N2A C26B O20B -7(3) no 4_655 . 1_556 1_556
N2A N2A C26B N2A 0.0(15) no 4_655 . 1_556 4_655
N2A N2A C26B N2B 33.0(18) no 4_655 . 1_556 4_656
N2A N2A C26B C26A -171(3) no 4_655 . 1_556 .
N2A N2A C26B C26A 92(3) no 4_655 . 1_556 4_655
N2A N2A C26B C26B 139(3) no 4_655 . 1_556 4_656
N2A N2A C26B C27B 154(2) no 4_655 . 1_556 1_556
N2A N2A C26B C27A 117(3) no 4_655 . 1_556 .
N2A N2A C26B C27A -166(3) no 4_655 . 1_556 4_655
C26B N2A N2A N2B -110(3) no 1_556 . 4_655 4_656
C26B N2A N2A N2B 89(3) no 1_556 . 4_655 1_556
C26B N2A N2A C24A 111.0(13) no 1_556 . 4_655 4_655
C26B N2A N2A C24A -132.2(13) no 1_556 . 4_655 .
C26B N2A N2A C24B -160(4) no 1_556 . 4_655 4_656
C26B N2A N2A C24B 139(3) no 1_556 . 4_655 1_556
C26B N2A N2A C25A -136(2) no 1_556 . 4_655 4_655
C26B N2A N2A C25A 114.8(15) no 1_556 . 4_655 .
C26B N2A N2A C25B -145.7(16) no 1_556 . 4_655 4_656
C26B N2A N2A C25B 124(2) no 1_556 . 4_655 1_556
C26B N2A N2A C26A -24.6(8) no 1_556 . 4_655 4_655
C26B N2A N2A C26A 3.3(11) no 1_556 . 4_655 .
C26B N2A N2A C26B -21.2(12) no 1_556 . 4_655 4_656
C26B N2A N2A C26B 0.0(7) no 1_556 . 4_655 1_556
N2A N2A C26B O20A 48(3) no 4_655 . 4_656 4_655
N2A N2A C26B O20A -100.7(19) no 4_655 . 4_656 .
N2A N2A C26B O20B 175(2) no 4_655 . 4_656 4_656
N2A N2A C26B N2A 0.0(13) no 4_655 . 4_656 4_655
N2A N2A C26B N2B 34.6(17) no 4_655 . 4_656 4_656
N2A N2A C26B C26A 7(3) no 4_655 . 4_656 4_655
N2A N2A C26B C26A -75(3) no 4_655 . 4_656 .
N2A N2A C26B C26B -35(2) no 4_655 . 4_656 1_556
N2A N2A C26B C27B -33(3) no 4_655 . 4_656 4_656
N2A N2A C26B C27B -146(5) no 4_655 . 4_656 1_556
N2A N2A C26B C27A -80(3) no 4_655 . 4_656 4_655
N2A N2A C26B C27A 25(5) no 4_655 . 4_656 .
C26B N2A N2A N2B -89(3) no 4_656 . 4_655 4_656
C26B N2A N2A N2B 110(3) no 4_656 . 4_655 1_556
C26B N2A N2A C24A 132.2(13) no 4_656 . 4_655 4_655
C26B N2A N2A C24A -111.0(13) no 4_656 . 4_655 .
C26B N2A N2A C24B -139(3) no 4_656 . 4_655 4_656
C26B N2A N2A C24B 160(4) no 4_656 . 4_655 1_556
C26B N2A N2A C25A -114.8(15) no 4_656 . 4_655 4_655
C26B N2A N2A C25A 136(2) no 4_656 . 4_655 .
C26B N2A N2A C25B -124(2) no 4_656 . 4_655 4_656
C26B N2A N2A C25B 145.7(16) no 4_656 . 4_655 1_556
C26B N2A N2A C26A -3.3(11) no 4_656 . 4_655 4_655
C26B N2A N2A C26A 24.6(8) no 4_656 . 4_655 .
C26B N2A N2A C26B 0.0(7) no 4_656 . 4_655 4_656
C26B N2A N2A C26B 21.2(12) no 4_656 . 4_655 1_556
N2B N2A N2B N2A -13(3) no 1_556 . 4_656 4_655
N2B N2A N2B N2B 0.0(16) no 1_556 . 4_656 1_556
N2B N2A N2B C24A 25.7(19) no 1_556 . 4_656 4_655
N2B N2A N2B C24A 136(3) no 1_556 . 4_656 .
N2B N2A N2B C24B 33(5) no 1_556 . 4_656 4_656
N2B N2A N2B C24B 100(5) no 1_556 . 4_656 1_556
N2B N2A N2B C25A 100(6) no 1_556 . 4_656 4_655
N2B N2A N2B C25A 51(3) no 1_556 . 4_656 .
N2B N2A N2B C25B 135(3) no 1_556 . 4_656 4_656
N2B N2A N2B C25B 23(3) no 1_556 . 4_656 1_556
N2B N2A N2B C26A -91(3) no 1_556 . 4_656 4_655
N2B N2A N2B C26A -79(3) no 1_556 . 4_656 .
N2B N2A N2B C26B -103(3) no 1_556 . 4_656 4_656
N2B N2A N2B C26B -71(3) no 1_556 . 4_656 1_556
N2B N2A N2B N2A 11(3) no 4_656 . 1_556 4_655
N2B N2A N2B N2B 0.0(14) no 4_656 . 1_556 4_656
N2B N2A N2B C24A -32.0(18) no 4_656 . 1_556 .
N2B N2A N2B C24A -129(4) no 4_656 . 1_556 4_655
N2B N2A N2B C24B -138(3) no 4_656 . 1_556 1_556
N2B N2A N2B C24B -17(3) no 4_656 . 1_556 4_656
N2B N2A N2B C25A -144(2) no 4_656 . 1_556 .
N2B N2A N2B C25A -19.7(17) no 4_656 . 1_556 4_655
N2B N2A N2B C25B -63(6) no 4_656 . 1_556 1_556
N2B N2A N2B C25B -73(4) no 4_656 . 1_556 4_656
N2B N2A N2B C26A 99.1(19) no 4_656 . 1_556 .
N2B N2A N2B C26A 67.2(18) no 4_656 . 1_556 4_655
N2B N2A N2B C26B 82(2) no 4_656 . 1_556 1_556
N2B N2A N2B C26B 85(2) no 4_656 . 1_556 4_656
N2B N2A C24A N2A -28(3) no 1_556 . . 4_655
N2B N2A C24A N2B -45(3) no 1_556 . . 4_656
N2B N2A C24A C24B -15(3) no 1_556 . . 4_656
N2B N2A C24A C25A -23(4) no 1_556 . . 4_655
N2B N2A C24A C25B 133(4) no 1_556 . . 4_656
C24A N2A N2B N2A 43(3) no . . 1_556 4_655
C24A N2A N2B N2B 32.0(18) no . . 1_556 4_656
C24A N2A N2B C24A 0.0(13) no . . 1_556 .
C24A N2A N2B C24A -97(4) no . . 1_556 4_655
C24A N2A N2B C24B -106(3) no . . 1_556 1_556
C24A N2A N2B C24B 15(3) no . . 1_556 4_656
C24A N2A N2B C25A -112(2) no . . 1_556 .
C24A N2A N2B C25A 12(2) no . . 1_556 4_655
C24A N2A N2B C25B -31(7) no . . 1_556 1_556
C24A N2A N2B C25B -41(3) no . . 1_556 4_656
C24A N2A N2B C26A 131(2) no . . 1_556 .
C24A N2A N2B C26A 99(2) no . . 1_556 4_655
C24A N2A N2B C26B 113.7(19) no . . 1_556 1_556
C24A N2A N2B C26B 117(3) no . . 1_556 4_656
N2B N2A C24A N2A -27(4) no 1_556 . 4_655 4_655
N2B N2A C24A C24B 171(5) no 1_556 . 4_655 1_556
N2B N2A C24A C25A 158(5) no 1_556 . 4_655 .
N2B N2A C24A C25B -44(5) no 1_556 . 4_655 1_556
C24A N2A N2B N2A 141(5) no 4_655 . 1_556 4_655
C24A N2A N2B N2B 129(4) no 4_655 . 1_556 4_656
C24A N2A N2B C24A 97(5) no 4_655 . 1_556 .
C24A N2A N2B C24A -0(2) no 4_655 . 1_556 4_655
C24A N2A N2B C24B -9(5) no 4_655 . 1_556 1_556
C24A N2A N2B C24B 112(5) no 4_655 . 1_556 4_656
C24A N2A N2B C25A -15(4) no 4_655 . 1_556 .
C24A N2A N2B C25A 110(4) no 4_655 . 1_556 4_655
C24A N2A N2B C25B 67(6) no 4_655 . 1_556 1_556
C24A N2A N2B C25B 56(7) no 4_655 . 1_556 4_656
C24A N2A N2B C26A -132(4) no 4_655 . 1_556 .
C24A N2A N2B C26A -164(4) no 4_655 . 1_556 4_655
C24A N2A N2B C26B -149(5) no 4_655 . 1_556 1_556
C24A N2A N2B C26B -146(4) no 4_655 . 1_556 4_656
N2B N2A C24B C24A -5(3) no 1_556 . 1_556 4_655
N2B N2A C24B C25A 10(4) no 1_556 . 1_556 .
N2B N2A C24B C25B -130(3) no 1_556 . 1_556 4_656
C24B N2A N2B N2A 150(2) no 1_556 . 1_556 4_655
C24B N2A N2B N2B 138(3) no 1_556 . 1_556 4_656
C24B N2A N2B C24A 106(3) no 1_556 . 1_556 .
C24B N2A N2B C24A 9(5) no 1_556 . 1_556 4_655
C24B N2A N2B C24B 0.0(13) no 1_556 . 1_556 1_556
C24B N2A N2B C24B 122(2) no 1_556 . 1_556 4_656
C24B N2A N2B C25A -6(2) no 1_556 . 1_556 .
C24B N2A N2B C25A 119(2) no 1_556 . 1_556 4_655
C24B N2A N2B C25B 76(7) no 1_556 . 1_556 1_556
C24B N2A N2B C25B 66(4) no 1_556 . 1_556 4_656
C24B N2A N2B C26A -122(2) no 1_556 . 1_556 .
C24B N2A N2B C26A -154(3) no 1_556 . 1_556 4_655
C24B N2A N2B C26B -139.8(18) no 1_556 . 1_556 1_556
C24B N2A N2B C26B -136(3) no 1_556 . 1_556 4_656
N2B N2A C24B C24A 163(4) no 1_556 . 4_656 .
N2B N2A C24B C25A 173(4) no 1_556 . 4_656 4_655
N2B N2A C24B C25B 26(3) no 1_556 . 4_656 1_556
C24B N2A N2B N2A 28.1(15) no 4_656 . 1_556 4_655
C24B N2A N2B N2B 17(3) no 4_656 . 1_556 4_656
C24B N2A N2B C24A -15(3) no 4_656 . 1_556 .
C24B N2A N2B C24A -112(4) no 4_656 . 1_556 4_655
C24B N2A N2B C24B -121.7(19) no 4_656 . 1_556 1_556
C24B N2A N2B C24B 0.0(10) no 4_656 . 1_556 4_656
C24B N2A N2B C25A -127.4(19) no 4_656 . 1_556 .
C24B N2A N2B C25A -2.9(16) no 4_656 . 1_556 4_655
C24B N2A N2B C25B -46(5) no 4_656 . 1_556 1_556
C24B N2A N2B C25B -56(5) no 4_656 . 1_556 4_656
C24B N2A N2B C26A 115.8(18) no 4_656 . 1_556 .
C24B N2A N2B C26A 84.0(18) no 4_656 . 1_556 4_655
C24B N2A N2B C26B 98(2) no 4_656 . 1_556 1_556
C24B N2A N2B C26B 101.8(19) no 4_656 . 1_556 4_656
N2B N2A C25A N2A -18(2) no 1_556 . . 4_655
N2B N2A C25A C24A -12(3) no 1_556 . . 4_655
N2B N2A C25A C24B -170(4) no 1_556 . . 1_556
N2B N2A C25A C25B -24(3) no 1_556 . . 1_556
N2B N2A C25A C25B -136(3) no 1_556 . . 4_656
C25A N2A N2B N2A 156(3) no . . 1_556 4_655
C25A N2A N2B N2B 144.2(19) no . . 1_556 4_656
C25A N2A N2B C24A 112(2) no . . 1_556 .
C25A N2A N2B C24A 15(4) no . . 1_556 4_655
C25A N2A N2B C24B 6(2) no . . 1_556 1_556
C25A N2A N2B C24B 127(2) no . . 1_556 4_656
C25A N2A N2B C25A 0.0(12) no . . 1_556 .
C25A N2A N2B C25A 124.5(14) no . . 1_556 4_655
C25A N2A N2B C25B 82(6) no . . 1_556 1_556
C25A N2A N2B C25B 71(4) no . . 1_556 4_656
C25A N2A N2B C26A -116.7(15) no . . 1_556 .
C25A N2A N2B C26A -148.6(15) no . . 1_556 4_655
C25A N2A N2B C26B -134.1(17) no . . 1_556 1_556
C25A N2A N2B C26B -130.7(18) no . . 1_556 4_656
N2B N2A C25A N2A -29(3) no 1_556 . 4_655 4_655
N2B N2A C25A C24A 158(4) no 1_556 . 4_655 .
N2B N2A C25A C24B -6(3) no 1_556 . 4_655 4_656
N2B N2A C25A C25B 142(3) no 1_556 . 4_655 4_656
N2B N2A C25A C25B 18(3) no 1_556 . 4_655 1_556
C25A N2A N2B N2A 31.0(18) no 4_655 . 1_556 4_655
C25A N2A N2B N2B 19.7(14) no 4_655 . 1_556 4_656
C25A N2A N2B C24A -12.3(18) no 4_655 . 1_556 .
C25A N2A N2B C24A -110(4) no 4_655 . 1_556 4_655
C25A N2A N2B C24B -118.8(17) no 4_655 . 1_556 1_556
C25A N2A N2B C24B 2.9(15) no 4_655 . 1_556 4_656
C25A N2A N2B C25A -124.5(11) no 4_655 . 1_556 .
C25A N2A N2B C25A -0.0(9) no 4_655 . 1_556 4_655
C25A N2A N2B C25B -43(6) no 4_655 . 1_556 1_556
C25A N2A N2B C25B -53(4) no 4_655 . 1_556 4_656
C25A N2A N2B C26A 118.7(12) no 4_655 . 1_556 .
C25A N2A N2B C26A 86.9(11) no 4_655 . 1_556 4_655
C25A N2A N2B C26B 101.4(13) no 4_655 . 1_556 1_556
C25A N2A N2B C26B 104.7(16) no 4_655 . 1_556 4_656
N2B N2A C25B N2A -79(7) no 1_556 . 1_556 4_655
N2B N2A C25B C24A 76(7) no 1_556 . 1_556 4_655
N2B N2A C25B C24B -117(7) no 1_556 . 1_556 4_656
N2B N2A C25B C25A 91(7) no 1_556 . 1_556 .
N2B N2A C25B C25A -131(7) no 1_556 . 1_556 4_655
C25B N2A N2B N2A 74(6) no 1_556 . 1_556 4_655
C25B N2A N2B N2B 63(6) no 1_556 . 1_556 4_656
C25B N2A N2B C24A 31(7) no 1_556 . 1_556 .
C25B N2A N2B C24A -67(5) no 1_556 . 1_556 4_655
C25B N2A N2B C24B -76(7) no 1_556 . 1_556 1_556
C25B N2A N2B C24B 46(5) no 1_556 . 1_556 4_656
C25B N2A N2B C25A -82(6) no 1_556 . 1_556 .
C25B N2A N2B C25A 43(6) no 1_556 . 1_556 4_655
C25B N2A N2B C25B 0.0(17) no 1_556 . 1_556 1_556
C25B N2A N2B C25B -10(9) no 1_556 . 1_556 4_656
C25B N2A N2B C26A 162(6) no 1_556 . 1_556 .
C25B N2A N2B C26A 130(6) no 1_556 . 1_556 4_655
C25B N2A N2B C26B 144(7) no 1_556 . 1_556 1_556
C25B N2A N2B C26B 148(5) no 1_556 . 1_556 4_656
N2B N2A C25B N2A -49(4) no 1_556 . 4_656 4_655
N2B N2A C25B N2B -68(5) no 1_556 . 4_656 4_656
N2B N2A C25B C24A -69(5) no 1_556 . 4_656 .
N2B N2A C25B C24B 87(5) no 1_556 . 4_656 1_556
N2B N2A C25B C25A -56(5) no 1_556 . 4_656 4_655
N2B N2A C25B C25A 66(5) no 1_556 . 4_656 .
C25B N2A N2B N2A 84(4) no 4_656 . 1_556 4_655
C25B N2A N2B N2B 73(4) no 4_656 . 1_556 4_656
C25B N2A N2B C24A 41(3) no 4_656 . 1_556 .
C25B N2A N2B C24A -56(6) no 4_656 . 1_556 4_655
C25B N2A N2B C24B -66(4) no 4_656 . 1_556 1_556
C25B N2A N2B C24B 56(5) no 4_656 . 1_556 4_656
C25B N2A N2B C25A -71(4) no 4_656 . 1_556 .
C25B N2A N2B C25A 53(4) no 4_656 . 1_556 4_655
C25B N2A N2B C25B 10(9) no 4_656 . 1_556 1_556
C25B N2A N2B C25B 0.0(12) no 4_656 . 1_556 4_656
C25B N2A N2B C26A 172(4) no 4_656 . 1_556 .
C25B N2A N2B C26A 140(4) no 4_656 . 1_556 4_655
C25B N2A N2B C26B 155(3) no 4_656 . 1_556 1_556
C25B N2A N2B C26B 158(5) no 4_656 . 1_556 4_656
N2B N2A C26A O20A -75(3) no 1_556 . . .
N2B N2A C26A O20B 43(3) no 1_556 . . 1_556
N2B N2A C26A O20B -168(3) no 1_556 . . 4_656
N2B N2A C26A N2A 43(3) no 1_556 . . 4_655
N2B N2A C26A N2B -0(2) no 1_556 . . 1_556
N2B N2A C26A N2B 75(3) no 1_556 . . 4_656
N2B N2A C26A C26A 96(3) no 1_556 . . 4_655
N2B N2A C26A C26B 51(4) no 1_556 . . 1_556
N2B N2A C26A C26B 146(3) no 1_556 . . 4_656
N2B N2A C26A C27B 169(3) no 1_556 . . 1_556
N2B N2A C26A C27B 69(4) no 1_556 . . 4_656
N2B N2A C26A C27A 121(3) no 1_556 . . .
C26A N2A N2B N2A -87.8(19) no . . 1_556 4_655
C26A N2A N2B N2B -99.1(15) no . . 1_556 4_656
C26A N2A N2B C24A -131.1(18) no . . 1_556 .
C26A N2A N2B C24A 132(4) no . . 1_556 4_655
C26A N2A N2B C24B 122.5(18) no . . 1_556 1_556
C26A N2A N2B C24B -115.8(16) no . . 1_556 4_656
C26A N2A N2B C25A 116.7(10) no . . 1_556 .
C26A N2A N2B C25A -118.7(10) no . . 1_556 4_655
C26A N2A N2B C25B -162(6) no . . 1_556 1_556
C26A N2A N2B C25B -172(4) no . . 1_556 4_656
C26A N2A N2B C26A 0.0(6) no . . 1_556 .
C26A N2A N2B C26A -31.9(7) no . . 1_556 4_655
C26A N2A N2B C26B -17.4(10) no . . 1_556 1_556
C26A N2A N2B C26B -14.0(12) no . . 1_556 4_656
N2B N2A C26A O20A 120(3) no 1_556 . 4_655 4_655
N2B N2A C26A O20B -142(3) no 1_556 . 4_655 4_656
N2B N2A C26A O20B 2(3) no 1_556 . 4_655 1_556
N2B N2A C26A N2A 38(3) no 1_556 . 4_655 4_655
N2B N2A C26A N2B 76(3) no 1_556 . 4_655 4_656
N2B N2A C26A C26A -81(3) no 1_556 . 4_655 .
N2B N2A C26A C26B -134(3) no 1_556 . 4_655 4_656
N2B N2A C26A C26B -39(3) no 1_556 . 4_655 1_556
N2B N2A C26A C27B -53(4) no 1_556 . 4_655 4_656
N2B N2A C26A C27B -126(3) no 1_556 . 4_655 1_556
N2B N2A C26A C27A -81(3) no 1_556 . 4_655 4_655
N2B N2A C26A C27A -150(3) no 1_556 . 4_655 .
C26A N2A N2B N2A -55.9(19) no 4_655 . 1_556 4_655
C26A N2A N2B N2B -67.2(13) no 4_655 . 1_556 4_656
C26A N2A N2B C24A -99.2(17) no 4_655 . 1_556 .
C26A N2A N2B C24A 164(4) no 4_655 . 1_556 4_655
C26A N2A N2B C24B 154.4(19) no 4_655 . 1_556 1_556
C26A N2A N2B C24B -84.0(16) no 4_655 . 1_556 4_656
C26A N2A N2B C25A 148.6(10) no 4_655 . 1_556 .
C26A N2A N2B C25A -86.9(8) no 4_655 . 1_556 4_655
C26A N2A N2B C25B -130(6) no 4_655 . 1_556 1_556
C26A N2A N2B C25B -140(4) no 4_655 . 1_556 4_656
C26A N2A N2B C26A 31.9(6) no 4_655 . 1_556 .
C26A N2A N2B C26A 0.0(5) no 4_655 . 1_556 4_655
C26A N2A N2B C26B 14.5(11) no 4_655 . 1_556 1_556
C26A N2A N2B C26B 17.9(11) no 4_655 . 1_556 4_656
N2B N2A C26B O20A -88(3) no 1_556 . 1_556 .
N2B N2A C26B O20A 125(3) no 1_556 . 1_556 4_655
N2B N2A C26B O20B 39(4) no 1_556 . 1_556 1_556
N2B N2A C26B N2A 46(3) no 1_556 . 1_556 4_655
N2B N2A C26B N2B 80(3) no 1_556 . 1_556 4_656
N2B N2A C26B C26A -124(4) no 1_556 . 1_556 .
N2B N2A C26B C26A 138(4) no 1_556 . 1_556 4_655
N2B N2A C26B C26B -174(4) no 1_556 . 1_556 4_656
N2B N2A C26B C27B -160(3) no 1_556 . 1_556 1_556
N2B N2A C26B C27A 164(3) no 1_556 . 1_556 .
N2B N2A C26B C27A -120(4) no 1_556 . 1_556 4_655
C26B N2A N2B N2A -70.4(18) no 1_556 . 1_556 4_655
C26B N2A N2B N2B -81.7(16) no 1_556 . 1_556 4_656
C26B N2A N2B C24A -113.7(16) no 1_556 . 1_556 .
C26B N2A N2B C24A 149(4) no 1_556 . 1_556 4_655
C26B N2A N2B C24B 139.8(15) no 1_556 . 1_556 1_556
C26B N2A N2B C24B -98.5(19) no 1_556 . 1_556 4_656
C26B N2A N2B C25A 134.1(14) no 1_556 . 1_556 .
C26B N2A N2B C25A -101.4(12) no 1_556 . 1_556 4_655
C26B N2A N2B C25B -144(7) no 1_556 . 1_556 1_556
C26B N2A N2B C25B -155(3) no 1_556 . 1_556 4_656
C26B N2A N2B C26A 17.4(10) no 1_556 . 1_556 .
C26B N2A N2B C26A -14.5(12) no 1_556 . 1_556 4_655
C26B N2A N2B C26B 0.0(7) no 1_556 . 1_556 1_556
C26B N2A N2B C26B 3.3(19) no 1_556 . 1_556 4_656
N2B N2A C26B O20A 89(4) no 1_556 . 4_656 4_655
N2B N2A C26B O20A -60(3) no 1_556 . 4_656 .
N2B N2A C26B O20B -145(3) no 1_556 . 4_656 4_656
N2B N2A C26B N2A 41(3) no 1_556 . 4_656 4_655
N2B N2A C26B N2B 75(3) no 1_556 . 4_656 4_656
N2B N2A C26B C26A 48(4) no 1_556 . 4_656 4_655
N2B N2A C26B C26A -34(4) no 1_556 . 4_656 .
N2B N2A C26B C26B 6(4) no 1_556 . 4_656 1_556
N2B N2A C26B C27B 8(4) no 1_556 . 4_656 4_656
N2B N2A C26B C27B -105(6) no 1_556 . 4_656 1_556
N2B N2A C26B C27A -39(4) no 1_556 . 4_656 4_655
N2B N2A C26B C27A 66(5) no 1_556 . 4_656 .
C26B N2A N2B N2A -74(3) no 4_656 . 1_556 4_655
C26B N2A N2B N2B -85.0(18) no 4_656 . 1_556 4_656
C26B N2A N2B C24A -117(3) no 4_656 . 1_556 .
C26B N2A N2B C24A 146(3) no 4_656 . 1_556 4_655
C26B N2A N2B C24B 136(3) no 4_656 . 1_556 1_556
C26B N2A N2B C24B -101.8(18) no 4_656 . 1_556 4_656
C26B N2A N2B C25A 130.7(15) no 4_656 . 1_556 .
C26B N2A N2B C25A -104.7(15) no 4_656 . 1_556 4_655
C26B N2A N2B C25B -148(5) no 4_656 . 1_556 1_556
C26B N2A N2B C25B -158(5) no 4_656 . 1_556 4_656
C26B N2A N2B C26A 14.0(13) no 4_656 . 1_556 .
C26B N2A N2B C26A -17.9(12) no 4_656 . 1_556 4_655
C26B N2A N2B C26B -3.3(19) no 4_656 . 1_556 1_556
C26B N2A N2B C26B -0.0(8) no 4_656 . 1_556 4_656
N2B N2A C24A N2A 17(3) no 4_656 . . 4_655
N2B N2A C24A N2B -0.0(19) no 4_656 . . 4_656
N2B N2A C24A C24B 30(3) no 4_656 . . 4_656
N2B N2A C24A C25A 22(3) no 4_656 . . 4_655
N2B N2A C24A C25B 179(4) no 4_656 . . 4_656
C24A N2A N2B N2A -150(4) no . . 4_656 4_655
C24A N2A N2B N2B -136(3) no . . 4_656 1_556
C24A N2A N2B C24A -111(3) no . . 4_656 4_655
C24A N2A N2B C24A -0.0(16) no . . 4_656 .
C24A N2A N2B C24B -103(5) no . . 4_656 4_656
C24A N2A N2B C24B -36(6) no . . 4_656 1_556
C24A N2A N2B C25A -37(5) no . . 4_656 4_655
C24A N2A N2B C25A -85(4) no . . 4_656 .
C24A N2A N2B C25B -1(3) no . . 4_656 4_656
C24A N2A N2B C25B -114(3) no . . 4_656 1_556
C24A N2A N2B C26A 132(3) no . . 4_656 4_655
C24A N2A N2B C26A 144(2) no . . 4_656 .
C24A N2A N2B C26B 120(2) no . . 4_656 4_656
C24A N2A N2B C26B 153(3) no . . 4_656 1_556
N2B N2A C24A N2A 22.3(17) no 4_656 . 4_655 4_655
N2B N2A C24A C24B -140(3) no 4_656 . 4_655 1_556
N2B N2A C24A C25A -152(3) no 4_656 . 4_655 .
N2B N2A C24A C25B 5(3) no 4_656 . 4_655 1_556
C24A N2A N2B N2A -39(3) no 4_655 . 4_656 4_655
C24A N2A N2B N2B -25.7(15) no 4_655 . 4_656 1_556
C24A N2A N2B C24A 0.0(11) no 4_655 . 4_656 4_655
C24A N2A N2B C24A 111(2) no 4_655 . 4_656 .
C24A N2A N2B C24B 7(5) no 4_655 . 4_656 4_656
C24A N2A N2B C24B 74(4) no 4_655 . 4_656 1_556
C24A N2A N2B C25A 74(6) no 4_655 . 4_656 4_655
C24A N2A N2B C25A 25(3) no 4_655 . 4_656 .
C24A N2A N2B C25B 109.7(16) no 4_655 . 4_656 4_656
C24A N2A N2B C25B -3.0(17) no 4_655 . 4_656 1_556
C24A N2A N2B C26A -117.1(15) no 4_655 . 4_656 4_655
C24A N2A N2B C26A -105.1(19) no 4_655 . 4_656 .
C24A N2A N2B C26B -129.1(18) no 4_655 . 4_656 4_656
C24A N2A N2B C26B -96.8(15) no 4_655 . 4_656 1_556
N2B N2A C24B C24A 83(5) no 4_656 . 1_556 4_655
N2B N2A C24B C25A 98(5) no 4_656 . 1_556 .
N2B N2A C24B C25B -41(5) no 4_656 . 1_556 4_656
C24B N2A N2B N2A -114(5) no 1_556 . 4_656 4_655
C24B N2A N2B N2B -100(5) no 1_556 . 4_656 1_556
C24B N2A N2B C24A -74(5) no 1_556 . 4_656 4_655
C24B N2A N2B C24A 36(6) no 1_556 . 4_656 .
C24B N2A N2B C24B -67(7) no 1_556 . 4_656 4_656
C24B N2A N2B C24B 0(3) no 1_556 . 4_656 1_556
C24B N2A N2B C25A -0(10) no 1_556 . 4_656 4_655
C24B N2A N2B C25A -49(4) no 1_556 . 4_656 .
C24B N2A N2B C25B 35(4) no 1_556 . 4_656 4_656
C24B N2A N2B C25B -77(5) no 1_556 . 4_656 1_556
C24B N2A N2B C26A 168(5) no 1_556 . 4_656 4_655
C24B N2A N2B C26A -180(6) no 1_556 . 4_656 .
C24B N2A N2B C26B 157(5) no 1_556 . 4_656 4_656
C24B N2A N2B C26B -171(5) no 1_556 . 4_656 1_556
N2B N2A C24B C24A -58(5) no 4_656 . 4_656 .
N2B N2A C24B C25A -47(5) no 4_656 . 4_656 4_655
N2B N2A C24B C25B 165(5) no 4_656 . 4_656 1_556
C24B N2A N2B N2A -47(4) no 4_656 . 4_656 4_655
C24B N2A N2B N2B -33(5) no 4_656 . 4_656 1_556
C24B N2A N2B C24A -7(5) no 4_656 . 4_656 4_655
C24B N2A N2B C24A 103(5) no 4_656 . 4_656 .
C24B N2A N2B C24B 0(2) no 4_656 . 4_656 4_656
C24B N2A N2B C24B 67(7) no 4_656 . 4_656 1_556
C24B N2A N2B C25A 67(6) no 4_656 . 4_656 4_655
C24B N2A N2B C25A 18(7) no 4_656 . 4_656 .
C24B N2A N2B C25B 102(5) no 4_656 . 4_656 4_656
C24B N2A N2B C25B -10(4) no 4_656 . 4_656 1_556
C24B N2A N2B C26A -125(5) no 4_656 . 4_656 4_655
C24B N2A N2B C26A -113(4) no 4_656 . 4_656 .
C24B N2A N2B C26B -137(4) no 4_656 . 4_656 4_656
C24B N2A N2B C26B -104(5) no 4_656 . 4_656 1_556
N2B N2A C25A N2A 34(3) no 4_656 . . 4_655
N2B N2A C25A C24A 39(5) no 4_656 . . 4_655
N2B N2A C25A C24B -118(4) no 4_656 . . 1_556
N2B N2A C25A C25B 27(4) no 4_656 . . 1_556
N2B N2A C25A C25B -84(4) no 4_656 . . 4_656
C25A N2A N2B N2A -64(5) no . . 4_656 4_655
C25A N2A N2B N2B -51(4) no . . 4_656 1_556
C25A N2A N2B C24A -25(3) no . . 4_656 4_655
C25A N2A N2B C24A 85(4) no . . 4_656 .
C25A N2A N2B C24B -18(7) no . . 4_656 4_656
C25A N2A N2B C24B 49(4) no . . 4_656 1_556
C25A N2A N2B C25A 49(8) no . . 4_656 4_655
C25A N2A N2B C25A -0.0(18) no . . 4_656 .
C25A N2A N2B C25B 84(4) no . . 4_656 4_656
C25A N2A N2B C25B -28(4) no . . 4_656 1_556
C25A N2A N2B C26A -142(4) no . . 4_656 4_655
C25A N2A N2B C26A -130(4) no . . 4_656 .
C25A N2A N2B C26B -154(4) no . . 4_656 4_656
C25A N2A N2B C26B -122(4) no . . 4_656 1_556
N2B N2A C25B N2A 30.5(18) no 4_656 . 1_556 4_655
N2B N2A C25B C24A -174(3) no 4_656 . 1_556 4_655
N2B N2A C25B C24B -7(2) no 4_656 . 1_556 4_656
N2B N2A C25B C25A -159(3) no 4_656 . 1_556 .
N2B N2A C25B C25A -22(2) no 4_656 . 1_556 4_655
C25B N2A N2B N2A -36.2(17) no 1_556 . 4_656 4_655
C25B N2A N2B N2B -22.7(19) no 1_556 . 4_656 1_556
C25B N2A N2B C24A 3.0(15) no 1_556 . 4_656 4_655
C25B N2A N2B C24A 113.6(19) no 1_556 . 4_656 .
C25B N2A N2B C24B 10(4) no 1_556 . 4_656 4_656
C25B N2A N2B C24B 77(4) no 1_556 . 4_656 1_556
C25B N2A N2B C25A 77(6) no 1_556 . 4_656 4_655
C25B N2A N2B C25A 28(4) no 1_556 . 4_656 .
C25B N2A N2B C25B 112.7(11) no 1_556 . 4_656 4_656
C25B N2A N2B C25B -0.0(7) no 1_556 . 4_656 1_556
C25B N2A N2B C26A -114.1(13) no 1_556 . 4_656 4_655
C25B N2A N2B C26A -102.1(14) no 1_556 . 4_656 .
C25B N2A N2B C26B -126.1(11) no 1_556 . 4_656 4_656
C25B N2A N2B C26B -93.8(11) no 1_556 . 4_656 1_556
N2B N2A C25B N2A 19.2(15) no 4_656 . 4_656 4_655
N2B N2A C25B N2B 0.0(14) no 4_656 . 4_656 4_656
N2B N2A C25B C24A -1(3) no 4_656 . 4_656 .
N2B N2A C25B C24B 155(3) no 4_656 . 4_656 1_556
N2B N2A C25B C25A 12(2) no 4_656 . 4_656 4_655
N2B N2A C25B C25A 134(3) no 4_656 . 4_656 .
C25B N2A N2B N2A -149(3) no 4_656 . 4_656 4_655
C25B N2A N2B N2B -135(3) no 4_656 . 4_656 1_556
C25B N2A N2B C24A -109.7(14) no 4_656 . 4_656 4_655
C25B N2A N2B C24A 1(2) no 4_656 . 4_656 .
C25B N2A N2B C24B -102(4) no 4_656 . 4_656 4_656
C25B N2A N2B C24B -35(4) no 4_656 . 4_656 1_556
C25B N2A N2B C25A -36(6) no 4_656 . 4_656 4_655
C25B N2A N2B C25A -84(3) no 4_656 . 4_656 .
C25B N2A N2B C25B 0.0(9) no 4_656 . 4_656 4_656
C25B N2A N2B C25B -112.7(13) no 4_656 . 4_656 1_556
C25B N2A N2B C26A 133.2(13) no 4_656 . 4_656 4_655
C25B N2A N2B C26A 145.2(18) no 4_656 . 4_656 .
C25B N2A N2B C26B 121.3(15) no 4_656 . 4_656 4_656
C25B N2A N2B C26B 153.6(13) no 4_656 . 4_656 1_556
N2B N2A C26A O20A -149(3) no 4_656 . . .
N2B N2A C26A O20B -32(3) no 4_656 . . 1_556
N2B N2A C26A O20B 117(3) no 4_656 . . 4_656
N2B N2A C26A N2A -31.5(18) no 4_656 . . 4_655
N2B N2A C26A N2B -75(3) no 4_656 . . 1_556
N2B N2A C26A N2B 0.0(14) no 4_656 . . 4_656
N2B N2A C26A C26A 21(3) no 4_656 . . 4_655
N2B N2A C26A C26B -23(3) no 4_656 . . 1_556
N2B N2A C26A C26B 72(3) no 4_656 . . 4_656
N2B N2A C26A C27B 95(3) no 4_656 . . 1_556
N2B N2A C26A C27B -5(4) no 4_656 . . 4_656
N2B N2A C26A C27A 47(3) no 4_656 . . .
C26A N2A N2B N2A 66(3) no . . 4_656 4_655
C26A N2A N2B N2B 79.5(19) no . . 4_656 1_556
C26A N2A N2B C24A 105.1(17) no . . 4_656 4_655
C26A N2A N2B C24A -144.2(14) no . . 4_656 .
C26A N2A N2B C24B 113(4) no . . 4_656 4_656
C26A N2A N2B C24B 180(5) no . . 4_656 1_556
C26A N2A N2B C25A 179(5) no . . 4_656 4_655
C26A N2A N2B C25A 130(4) no . . 4_656 .
C26A N2A N2B C25B -145.2(17) no . . 4_656 4_656
C26A N2A N2B C25B 102.1(13) no . . 4_656 1_556
C26A N2A N2B C26A -12.0(14) no . . 4_656 4_655
C26A N2A N2B C26A 0.0(6) no . . 4_656 .
C26A N2A N2B C26B -23.9(8) no . . 4_656 4_656
C26A N2A N2B C26B 8.4(11) no . . 4_656 1_556
N2B N2A C26A O20A 43(3) no 4_656 . 4_655 4_655
N2B N2A C26A O20B 142(3) no 4_656 . 4_655 4_656
N2B N2A C26A O20B -75(3) no 4_656 . 4_655 1_556
N2B N2A C26A N2A -38.0(19) no 4_656 . 4_655 4_655
N2B N2A C26A N2B -0.0(16) no 4_656 . 4_655 4_656
N2B N2A C26A C26A -157(3) no 4_656 . 4_655 .
N2B N2A C26A C26B 150(3) no 4_656 . 4_655 4_656
N2B N2A C26A C26B -115(3) no 4_656 . 4_655 1_556
N2B N2A C26A C27B -129(3) no 4_656 . 4_655 4_656
N2B N2A C26A C27B 158(3) no 4_656 . 4_655 1_556
N2B N2A C26A C27A -158(3) no 4_656 . 4_655 4_655
N2B N2A C26A C27A 133(3) no 4_656 . 4_655 .
C26A N2A N2B N2A 78(2) no 4_655 . 4_656 4_655
C26A N2A N2B N2B 91.5(18) no 4_655 . 4_656 1_556
C26A N2A N2B C24A 117.1(12) no 4_655 . 4_656 4_655
C26A N2A N2B C24A -132(2) no 4_655 . 4_656 .
C26A N2A N2B C24B 125(4) no 4_655 . 4_656 4_656
C26A N2A N2B C24B -168(4) no 4_655 . 4_656 1_556
C26A N2A N2B C25A -169(6) no 4_655 . 4_656 4_655
C26A N2A N2B C25A 142(3) no 4_655 . 4_656 .
C26A N2A N2B C25B -133.2(11) no 4_655 . 4_656 4_656
C26A N2A N2B C25B 114.1(12) no 4_655 . 4_656 1_556
C26A N2A N2B C26A -0.0(6) no 4_655 . 4_656 4_655
C26A N2A N2B C26A 12.0(14) no 4_655 . 4_656 .
C26A N2A N2B C26B -11.9(11) no 4_655 . 4_656 4_656
C26A N2A N2B C26B 20.4(7) no 4_655 . 4_656 1_556
N2B N2A C26B O20A -167(3) no 4_656 . 1_556 .
N2B N2A C26B O20A 46(3) no 4_656 . 1_556 4_655
N2B N2A C26B O20B -40(4) no 4_656 . 1_556 1_556
N2B N2A C26B N2A -33.0(17) no 4_656 . 1_556 4_655
N2B N2A C26B N2B 0.0(15) no 4_656 . 1_556 4_656
N2B N2A C26B C26A 156(4) no 4_656 . 1_556 .
N2B N2A C26B C26A 59(3) no 4_656 . 1_556 4_655
N2B N2A C26B C26B 106(3) no 4_656 . 1_556 4_656
N2B N2A C26B C27B 121(3) no 4_656 . 1_556 1_556
N2B N2A C26B C27A 84(3) no 4_656 . 1_556 .
N2B N2A C26B C27A 161(3) no 4_656 . 1_556 4_655
C26B N2A N2B N2A 57.6(19) no 1_556 . 4_656 4_655
C26B N2A N2B N2B 71.1(17) no 1_556 . 4_656 1_556
C26B N2A N2B C24A 96.8(12) no 1_556 . 4_656 4_655
C26B N2A N2B C24A -152.6(18) no 1_556 . 4_656 .
C26B N2A N2B C24B 104(4) no 1_556 . 4_656 4_656
C26B N2A N2B C24B 171(4) no 1_556 . 4_656 1_556
C26B N2A N2B C25A 171(6) no 1_556 . 4_656 4_655
C26B N2A N2B C25A 122(3) no 1_556 . 4_656 .
C26B N2A N2B C25B -153.6(11) no 1_556 . 4_656 4_656
C26B N2A N2B C25B 93.8(10) no 1_556 . 4_656 1_556
C26B N2A N2B C26A -20.4(8) no 1_556 . 4_656 4_655
C26B N2A N2B C26A -8.4(11) no 1_556 . 4_656 .
C26B N2A N2B C26B -32.3(9) no 1_556 . 4_656 4_656
C26B N2A N2B C26B 0.0(7) no 1_556 . 4_656 1_556
N2B N2A C26B O20A 14(3) no 4_656 . 4_656 4_655
N2B N2A C26B O20A -135(3) no 4_656 . 4_656 .
N2B N2A C26B O20B 140(3) no 4_656 . 4_656 4_656
N2B N2A C26B N2A -34.6(18) no 4_656 . 4_656 4_655
N2B N2A C26B N2B -0.0(15) no 4_656 . 4_656 4_656
N2B N2A C26B C26A -27(3) no 4_656 . 4_656 4_655
N2B N2A C26B C26A -109(3) no 4_656 . 4_656 .
N2B N2A C26B C26B -70(3) no 4_656 . 4_656 1_556
N2B N2A C26B C27B -67(3) no 4_656 . 4_656 4_656
N2B N2A C26B C27B 180(5) no 4_656 . 4_656 1_556
N2B N2A C26B C27A -115(3) no 4_656 . 4_656 4_655
N2B N2A C26B C27A -9(5) no 4_656 . 4_656 .
C26B N2A N2B N2A 90(3) no 4_656 . 4_656 4_655
C26B N2A N2B N2B 103(2) no 4_656 . 4_656 1_556
C26B N2A N2B C24A 129.1(16) no 4_656 . 4_656 4_655
C26B N2A N2B C24A -120.3(16) no 4_656 . 4_656 .
C26B N2A N2B C24B 137(4) no 4_656 . 4_656 4_656
C26B N2A N2B C24B -157(5) no 4_656 . 4_656 1_556
C26B N2A N2B C25A -157(5) no 4_656 . 4_656 4_655
C26B N2A N2B C25A 154(4) no 4_656 . 4_656 .
C26B N2A N2B C25B -121.3(14) no 4_656 . 4_656 4_656
C26B N2A N2B C25B 126.1(11) no 4_656 . 4_656 1_556
C26B N2A N2B C26A 11.9(12) no 4_656 . 4_656 4_655
C26B N2A N2B C26A 23.9(9) no 4_656 . 4_656 .
C26B N2A N2B C26B 0.0(7) no 4_656 . 4_656 4_656
C26B N2A N2B C26B 32.3(9) no 4_656 . 4_656 1_556
C24A N2A C24A N2A 68.4(19) no . . 4_655 4_655
C24A N2A C24A C24B -93.7(18) no . . 4_655 1_556
C24A N2A C24A C25A -106(2) no . . 4_655 .
C24A N2A C24A C25B 51(3) no . . 4_655 1_556
C24A N2A C24A N2A -64.3(18) no 4_655 . . 4_655
C24A N2A C24A N2B -81(3) no 4_655 . . 4_656
C24A N2A C24A C24B -50.9(19) no 4_655 . . 4_656
C24A N2A C24A C25A -59(3) no 4_655 . . 4_655
C24A N2A C24A C25B 97(2) no 4_655 . . 4_656
C24A N2A C24B C24A 108.7(16) no . . 1_556 4_655
C24A N2A C24B C25A 124(3) no . . 1_556 .
C24A N2A C24B C25B -15.8(16) no . . 1_556 4_656
C24B N2A C24A N2A -140(3) no 1_556 . . 4_655
C24B N2A C24A N2B -157(3) no 1_556 . . 4_656
C24B N2A C24A C24B -127.0(18) no 1_556 . . 4_656
C24B N2A C24A C25A -135(3) no 1_556 . . 4_655
C24B N2A C24A C25B 21(2) no 1_556 . . 4_656
C24A N2A C24B C24A -0.0(14) no . . 4_656 .
C24A N2A C24B C25A 10.5(19) no . . 4_656 4_655
C24A N2A C24B C25B -137(2) no . . 4_656 1_556
C24B N2A C24A N2A -13.4(15) no 4_656 . . 4_655
C24B N2A C24A N2B -30(2) no 4_656 . . 4_656
C24B N2A C24A C24B 0.0(10) no 4_656 . . 4_656
C24B N2A C24A C25A -8.3(15) no 4_656 . . 4_655
C24B N2A C24A C25B 148(3) no 4_656 . . 4_656
C24A N2A C25A N2A 87(3) no . . . 4_655
C24A N2A C25A C24A 92(3) no . . . 4_655
C24A N2A C25A C24B -65(3) no . . . 1_556
C24A N2A C25A C25B 80.2(19) no . . . 1_556
C24A N2A C25A C25B -31.2(17) no . . . 4_656
C25A N2A C24A N2A -110(3) no . . . 4_655
C25A N2A C24A N2B -127(3) no . . . 4_656
C25A N2A C24A C24B -96(2) no . . . 4_656
C25A N2A C24A C25A -105(3) no . . . 4_655
C25A N2A C24A C25B 52(3) no . . . 4_656
C24A N2A C25A N2A 173(4) no . . 4_655 4_655
C24A N2A C25A C24A 0(2) no . . 4_655 .
C24A N2A C25A C24B -163(4) no . . 4_655 4_656
C24A N2A C25A C25B -16(3) no . . 4_655 4_656
C24A N2A C25A C25B -140(3) no . . 4_655 1_556
C25A N2A C24A N2A -5(3) no 4_655 . . 4_655
C25A N2A C24A N2B -22(3) no 4_655 . . 4_656
C25A N2A C24A C24B 8(2) no 4_655 . . 4_656
C25A N2A C24A C25A 0.0(17) no 4_655 . . 4_655
C25A N2A C24A C25B 156(4) no 4_655 . . 4_656
C24A N2A C25B N2A 71.9(19) no . . 1_556 4_655
C24A N2A C25B C24A -132.9(19) no . . 1_556 4_655
C24A N2A C25B C24B 34.6(15) no . . 1_556 4_656
C24A N2A C25B C25A -117.4(15) no . . 1_556 .
C24A N2A C25B C25A 20.0(13) no . . 1_556 4_655
C25B N2A C24A N2A -40.0(11) no 1_556 . . 4_655
C25B N2A C24A N2B -57(2) no 1_556 . . 4_656
C25B N2A C24A C24B -26.6(11) no 1_556 . . 4_656
C25B N2A C24A C25A -35(2) no 1_556 . . 4_655
C25B N2A C24A C25B 121.5(16) no 1_556 . . 4_656
C24A N2A C25B N2A 20(3) no . . 4_656 4_655
C24A N2A C25B N2B 1(3) no . . 4_656 4_656
C24A N2A C25B C24A -0.0(17) no . . 4_656 .
C24A N2A C25B C24B 156(3) no . . 4_656 1_556
C24A N2A C25B C25A 13.0(19) no . . 4_656 4_655
C24A N2A C25B C25A 135(2) no . . 4_656 .
C25B N2A C24A N2A -162(3) no 4_656 . . 4_655
C25B N2A C24A N2B -179(4) no 4_656 . . 4_656
C25B N2A C24A C24B -148(3) no 4_656 . . 4_656
C25B N2A C24A C25A -156(4) no 4_656 . . 4_655
C25B N2A C24A C25B -0.0(14) no 4_656 . . 4_656
C24A N2A C26A O20A 177(2) no . . . .
C24A N2A C26A O20B -66(3) no . . . 1_556
C24A N2A C26A O20B 83(3) no . . . 4_656
C24A N2A C26A N2A -66(3) no . . . 4_655
C24A N2A C26A N2B -109(4) no . . . 1_556
C24A N2A C26A N2B -34(2) no . . . 4_656
C24A N2A C26A C26A -13(3) no . . . 4_655
C24A N2A C26A C26B -58(3) no . . . 1_556
C24A N2A C26A C26B 38(3) no . . . 4_656
C24A N2A C26A C27B 60(3) no . . . 1_556
C24A N2A C26A C27B -40(4) no . . . 4_656
C24A N2A C26A C27A 13(3) no . . . .
C26A N2A C24A N2A 68(2) no . . . 4_655
C26A N2A C24A N2B 51(3) no . . . 4_656
C26A N2A C24A C24B 81(3) no . . . 4_656
C26A N2A C24A C25A 73(3) no . . . 4_655
C26A N2A C24A C25B -131(3) no . . . 4_656
C24A N2A C26A O20A 11(2) no . . 4_655 4_655
C24A N2A C26A O20B 108.8(16) no . . 4_655 4_656
C24A N2A C26A O20B -107.6(17) no . . 4_655 1_556
C24A N2A C26A N2A -70.9(17) no . . 4_655 4_655
C24A N2A C26A N2B -32.9(17) no . . 4_655 4_656
C24A N2A C26A C26A 170.0(18) no . . 4_655 .
C24A N2A C26A C26B 117.1(19) no . . 4_655 4_656
C24A N2A C26A C26B -148.0(19) no . . 4_655 1_556
C24A N2A C26A C27B -162(2) no . . 4_655 4_656
C24A N2A C26A C27B 125.0(16) no . . 4_655 1_556
C24A N2A C26A C27A 169.5(15) no . . 4_655 4_655
C24A N2A C26A C27A 100(3) no . . 4_655 .
C26A N2A C24A N2A 60.7(11) no 4_655 . . 4_655
C26A N2A C24A N2B 43.8(18) no 4_655 . . 4_656
C26A N2A C24A C24B 74.1(13) no 4_655 . . 4_656
C26A N2A C24A C25A 66(2) no 4_655 . . 4_655
C26A N2A C24A C25B -137.7(16) no 4_655 . . 4_656
C24A N2A C26B O20A 170.5(18) no . . 1_556 .
C24A N2A C26B O20A 24(2) no . . 1_556 4_655
C24A N2A C26B O20B -62(3) no . . 1_556 1_556
C24A N2A C26B N2A -55.3(18) no . . 1_556 4_655
C24A N2A C26B N2B -22.2(17) no . . 1_556 4_656
C24A N2A C26B C26A 134(3) no . . 1_556 .
C24A N2A C26B C26A 36(3) no . . 1_556 4_655
C24A N2A C26B C26B 84(2) no . . 1_556 4_656
C24A N2A C26B C27B 98.7(19) no . . 1_556 1_556
C24A N2A C26B C27A 62(3) no . . 1_556 .
C24A N2A C26B C27A 138(2) no . . 1_556 4_655
C26B N2A C24A N2A 47.7(14) no 1_556 . . 4_655
C26B N2A C24A N2B 31(2) no 1_556 . . 4_656
C26B N2A C24A C24B 61.1(17) no 1_556 . . 4_656
C26B N2A C24A C25A 53(3) no 1_556 . . 4_655
C26B N2A C24A C25B -150.8(17) no 1_556 . . 4_656
C24A N2A C26B O20A -28(2) no . . 4_656 4_655
C24A N2A C26B O20A -176.9(17) no . . 4_656 .
C24A N2A C26B O20B 98.6(19) no . . 4_656 4_656
C24A N2A C26B N2A -76.3(19) no . . 4_656 4_655
C24A N2A C26B N2B -41.7(19) no . . 4_656 4_656
C24A N2A C26B C26A -69(3) no . . 4_656 4_655
C24A N2A C26B C26A -151(3) no . . 4_656 .
C24A N2A C26B C26B -111.2(19) no . . 4_656 1_556
C24A N2A C26B C27B -109(2) no . . 4_656 4_656
C24A N2A C26B C27B 138(5) no . . 4_656 1_556
C24A N2A C26B C27A -156.2(19) no . . 4_656 4_655
C24A N2A C26B C27A -51(5) no . . 4_656 .
C26B N2A C24A N2A 83.8(16) no 4_656 . . 4_655
C26B N2A C24A N2B 67(3) no 4_656 . . 4_656
C26B N2A C24A C24B 97.2(15) no 4_656 . . 4_656
C26B N2A C24A C25A 89(3) no 4_656 . . 4_655
C26B N2A C24A C25B -114.6(18) no 4_656 . . 4_656
C24A N2A C24B C24A 0.0(12) no 4_655 . 1_556 4_655
C24A N2A C24B C25A 15.3(19) no 4_655 . 1_556 .
C24A N2A C24B C25B -124.5(16) no 4_655 . 1_556 4_656
C24B N2A C24A N2A 162(2) no 1_556 . 4_655 4_655
C24B N2A C24A C24B 0.0(13) no 1_556 . 4_655 1_556
C24B N2A C24A C25A -12.6(16) no 1_556 . 4_655 .
C24B N2A C24A C25B 145(3) no 1_556 . 4_655 1_556
C24A N2A C24B C24A 130.2(16) no 4_655 . 4_656 .
C24A N2A C24B C25A 141(3) no 4_655 . 4_656 4_655
C24A N2A C24B C25B -6.8(14) no 4_655 . 4_656 1_556
C24B N2A C24A N2A 25.7(12) no 4_656 . 4_655 4_655
C24B N2A C24A C24B -136.5(13) no 4_656 . 4_655 1_556
C24B N2A C24A C25A -149.1(18) no 4_656 . 4_655 .
C24B N2A C24A C25B 8.6(17) no 4_656 . 4_655 1_556
C24A N2A C25A N2A -5(3) no 4_655 . . 4_655
C24A N2A C25A C24A -0.0(16) no 4_655 . . 4_655
C24A N2A C25A C24B -158(4) no 4_655 . . 1_556
C24A N2A C25A C25B -12.1(19) no 4_655 . . 1_556
C24A N2A C25A C25B -124(3) no 4_655 . . 4_656
C25A N2A C24A N2A 175(3) no . . 4_655 4_655
C25A N2A C24A C24B 13(2) no . . 4_655 1_556
C25A N2A C24A C25A 0.0(18) no . . 4_655 .
C25A N2A C24A C25B 158(4) no . . 4_655 1_556
C24A N2A C25A N2A -60.7(19) no 4_655 . 4_655 4_655
C24A N2A C25A C24A 126(2) no 4_655 . 4_655 .
C24A N2A C25A C24B -37(3) no 4_655 . 4_655 4_656
C24A N2A C25A C25B 110.2(15) no 4_655 . 4_655 4_656
C24A N2A C25A C25B -13.9(13) no 4_655 . 4_655 1_556
C25A N2A C24A N2A 41.2(13) no 4_655 . 4_655 4_655
C25A N2A C24A C24B -121.0(14) no 4_655 . 4_655 1_556
C25A N2A C24A C25A -133.6(16) no 4_655 . 4_655 .
C25A N2A C24A C25B 24(2) no 4_655 . 4_655 1_556
C24A N2A C25B N2A -155(4) no 4_655 . 1_556 4_655
C24A N2A C25B C24A -0(2) no 4_655 . 1_556 4_655
C24A N2A C25B C24B 168(3) no 4_655 . 1_556 4_656
C24A N2A C25B C25A 16(3) no 4_655 . 1_556 .
C24A N2A C25B C25A 153(3) no 4_655 . 1_556 4_655
C25B N2A C24A N2A 17(3) no 1_556 . 4_655 4_655
C25B N2A C24A C24B -145(3) no 1_556 . 4_655 1_556
C25B N2A C24A C25A -158(3) no 1_556 . 4_655 .
C25B N2A C24A C25B -0.0(13) no 1_556 . 4_655 1_556
C24A N2A C25B N2A -78(3) no 4_655 . 4_656 4_655
C24A N2A C25B N2B -97(3) no 4_655 . 4_656 4_656
C24A N2A C25B C24A -98.5(19) no 4_655 . 4_656 .
C24A N2A C25B C24B 57.3(17) no 4_655 . 4_656 1_556
C24A N2A C25B C25A -85.5(17) no 4_655 . 4_656 4_655
C24A N2A C25B C25A 36.4(15) no 4_655 . 4_656 .
C25B N2A C24A N2A 112.4(19) no 4_656 . 4_655 4_655
C25B N2A C24A C24B -49.7(14) no 4_656 . 4_655 1_556
C25B N2A C24A C25A -62.3(19) no 4_656 . 4_655 .
C25B N2A C24A C25B 95(3) no 4_656 . 4_655 1_556
C24A N2A C26A O20A -49.3(19) no 4_655 . . .
C24A N2A C26A O20B 67.9(18) no 4_655 . . 1_556
C24A N2A C26A O20B -142.7(16) no 4_655 . . 4_656
C24A N2A C26A N2A 68.3(18) no 4_655 . . 4_655
C24A N2A C26A N2B 25.2(19) no 4_655 . . 1_556
C24A N2A C26A N2B 100(3) no 4_655 . . 4_656
C24A N2A C26A C26A 121.0(18) no 4_655 . . 4_655
C24A N2A C26A C26B 76(3) no 4_655 . . 1_556
C24A N2A C26A C26B 171.6(19) no 4_655 . . 4_656
C24A N2A C26A C27B -165.4(18) no 4_655 . . 1_556
C24A N2A C26A C27B 94(3) no 4_655 . . 4_656
C24A N2A C26A C27A 146.7(17) no 4_655 . . .
C26A N2A C24A N2A -76.6(14) no . . 4_655 4_655
C26A N2A C24A C24B 121.3(14) no . . 4_655 1_556
C26A N2A C24A C25A 108.7(16) no . . 4_655 .
C26A N2A C24A C25B -94(2) no . . 4_655 1_556
C24A N2A C26A O20A 130.1(19) no 4_655 . 4_655 4_655
C24A N2A C26A O20B -131.7(18) no 4_655 . 4_655 4_656
C24A N2A C26A O20B 12(3) no 4_655 . 4_655 1_556
C24A N2A C26A N2A 48.6(17) no 4_655 . 4_655 4_655
C24A N2A C26A N2B 87(3) no 4_655 . 4_655 4_656
C24A N2A C26A C26A -70(2) no 4_655 . 4_655 .
C24A N2A C26A C26B -123(2) no 4_655 . 4_655 4_656
C24A N2A C26A C26B -28(3) no 4_655 . 4_655 1_556
C24A N2A C26A C27B -42(3) no 4_655 . 4_655 4_656
C24A N2A C26A C27B -115.4(18) no 4_655 . 4_655 1_556
C24A N2A C26A C27A -71(2) no 4_655 . 4_655 4_655
C24A N2A C26A C27A -140(3) no 4_655 . 4_655 .
C26A N2A C24A N2A -45.6(14) no 4_655 . 4_655 4_655
C26A N2A C24A C24B 152.2(17) no 4_655 . 4_655 1_556
C26A N2A C24A C25A 139.6(16) no 4_655 . 4_655 .
C26A N2A C24A C25B -63(3) no 4_655 . 4_655 1_556
C24A N2A C26B O20A -71.1(16) no 4_655 . 1_556 .
C24A N2A C26B O20A 142.2(15) no 4_655 . 1_556 4_655
C24A N2A C26B O20B 56(3) no 4_655 . 1_556 1_556
C24A N2A C26B N2A 63.2(17) no 4_655 . 1_556 4_655
C24A N2A C26B N2B 96(3) no 4_655 . 1_556 4_656
C24A N2A C26B C26A -108(3) no 4_655 . 1_556 .
C24A N2A C26B C26A 155(2) no 4_655 . 1_556 4_655
C24A N2A C26B C26B -157.4(18) no 4_655 . 1_556 4_656
C24A N2A C26B C27B -142.8(16) no 4_655 . 1_556 1_556
C24A N2A C26B C27A -179.5(17) no 4_655 . 1_556 .
C24A N2A C26B C27A -103(2) no 4_655 . 1_556 4_655
C26B N2A C24A N2A -56.0(12) no 1_556 . 4_655 4_655
C26B N2A C24A C24B 141.8(14) no 1_556 . 4_655 1_556
C26B N2A C24A C25A 129.2(15) no 1_556 . 4_655 .
C26B N2A C24A C25B -73(2) no 1_556 . 4_655 1_556
C24A N2A C26B O20A 112(3) no 4_655 . 4_656 4_655
C24A N2A C26B O20A -36(3) no 4_655 . 4_656 .
C24A N2A C26B O20B -121(3) no 4_655 . 4_656 4_656
C24A N2A C26B N2A 64(3) no 4_655 . 4_656 4_655
C24A N2A C26B N2B 99(3) no 4_655 . 4_656 4_656
C24A N2A C26B C26A 71(3) no 4_655 . 4_656 4_655
C24A N2A C26B C26A -10(3) no 4_655 . 4_656 .
C24A N2A C26B C26B 29(3) no 4_655 . 4_656 1_556
C24A N2A C26B C27B 31(3) no 4_655 . 4_656 4_656
C24A N2A C26B C27B -82(5) no 4_655 . 4_656 1_556
C24A N2A C26B C27A -16(3) no 4_655 . 4_656 4_655
C24A N2A C26B C27A 90(5) no 4_655 . 4_656 .
C26B N2A C24A N2A -72(2) no 4_656 . 4_655 4_655
C26B N2A C24A C24B 126(2) no 4_656 . 4_655 1_556
C26B N2A C24A C25A 113(2) no 4_656 . 4_655 .
C26B N2A C24A C25B -89(3) no 4_656 . 4_655 1_556
C24B N2A C24B C24A 76(3) no 1_556 . 4_656 .
C24B N2A C24B C25A 86(3) no 1_556 . 4_656 4_655
C24B N2A C24B C25B -61(3) no 1_556 . 4_656 1_556
C24B N2A C24B C24A 54(2) no 4_656 . 1_556 4_655
C24B N2A C24B C25A 69(3) no 4_656 . 1_556 .
C24B N2A C24B C25B -71(3) no 4_656 . 1_556 4_656
C24B N2A C25A N2A 152(3) no 1_556 . . 4_655
C24B N2A C25A C24A 158(4) no 1_556 . . 4_655
C24B N2A C25A C24B 0(3) no 1_556 . . 1_556
C24B N2A C25A C25B 146(3) no 1_556 . . 1_556
C24B N2A C25A C25B 34(3) no 1_556 . . 4_656
C25A N2A C24B C24A -15(3) no . . 1_556 4_655
C25A N2A C24B C25A 0(2) no . . 1_556 .
C25A N2A C24B C25B -140(3) no . . 1_556 4_656
C24B N2A C25A N2A -133(3) no 1_556 . 4_655 4_655
C24B N2A C25A C24A 54(3) no 1_556 . 4_655 .
C24B N2A C25A C24B -110(3) no 1_556 . 4_655 4_656
C24B N2A C25A C25B 38(2) no 1_556 . 4_655 4_656
C24B N2A C25A C25B -87(3) no 1_556 . 4_655 1_556
C25A N2A C24B C24A 82.9(19) no 4_655 . 1_556 4_655
C25A N2A C24B C25A 98(3) no 4_655 . 1_556 .
C25A N2A C24B C25B -42(2) no 4_655 . 1_556 4_656
C24B N2A C25B N2A 171(3) no 1_556 . 1_556 4_655
C24B N2A C25B C24A -34.0(19) no 1_556 . 1_556 4_655
C24B N2A C25B C24B 133.5(18) no 1_556 . 1_556 4_656
C24B N2A C25B C25A -18.5(15) no 1_556 . 1_556 .
C24B N2A C25B C25A 118.8(17) no 1_556 . 1_556 4_655
C25B N2A C24B C24A 17.8(10) no 1_556 . 1_556 4_655
C25B N2A C24B C25A 33(3) no 1_556 . 1_556 .
C25B N2A C24B C25B -106.7(13) no 1_556 . 1_556 4_656
C24B N2A C25B N2A -136(3) no 1_556 . 4_656 4_655
C24B N2A C25B N2B -155(3) no 1_556 . 4_656 4_656
C24B N2A C25B C24A -156(3) no 1_556 . 4_656 .
C24B N2A C25B C24B -0.0(14) no 1_556 . 4_656 1_556
C24B N2A C25B C25A -142.9(17) no 1_556 . 4_656 4_655
C24B N2A C25B C25A -20.9(15) no 1_556 . 4_656 .
C25B N2A C24B C24A 124.5(15) no 4_656 . 1_556 4_655
C25B N2A C24B C25A 140(3) no 4_656 . 1_556 .
C25B N2A C24B C25B 0.0(11) no 4_656 . 1_556 4_656
C24B N2A C26A O20A 31(3) no 1_556 . . .
C24B N2A C26A O20B 148(2) no 1_556 . . 1_556
C24B N2A C26A O20B -63(3) no 1_556 . . 4_656
C24B N2A C26A N2A 148(3) no 1_556 . . 4_655
C24B N2A C26A N2B 105(4) no 1_556 . . 1_556
C24B N2A C26A N2B 180(4) no 1_556 . . 4_656
C24B N2A C26A C26A -159(3) no 1_556 . . 4_655
C24B N2A C26A C26B 156(3) no 1_556 . . 1_556
C24B N2A C26A C26B -109(3) no 1_556 . . 4_656
C24B N2A C26A C27B -86(3) no 1_556 . . 1_556
C24B N2A C26A C27B 174(3) no 1_556 . . 4_656
C24B N2A C26A C27A -134(3) no 1_556 . . .
C26A N2A C24B C24A -96(2) no . . 1_556 4_655
C26A N2A C24B C25A -81(3) no . . 1_556 .
C26A N2A C24B C25B 139(2) no . . 1_556 4_656
C24B N2A C26A O20A -121(5) no 1_556 . 4_655 4_655
C24B N2A C26A O20B -23(5) no 1_556 . 4_655 4_656
C24B N2A C26A O20B 121(5) no 1_556 . 4_655 1_556
C24B N2A C26A N2A 158(6) no 1_556 . 4_655 4_655
C24B N2A C26A N2B -164(6) no 1_556 . 4_655 4_656
C24B N2A C26A C26A 39(5) no 1_556 . 4_655 .
C24B N2A C26A C26B -14(5) no 1_556 . 4_655 4_656
C24B N2A C26A C26B 81(5) no 1_556 . 4_655 1_556
C24B N2A C26A C27B 67(6) no 1_556 . 4_655 4_656
C24B N2A C26A C27B -6(5) no 1_556 . 4_655 1_556
C24B N2A C26A C27A 38(5) no 1_556 . 4_655 4_655
C24B N2A C26A C27A -31(6) no 1_556 . 4_655 .
C26A N2A C24B C24A -120(5) no 4_655 . 1_556 4_655
C26A N2A C24B C25A -104(5) no 4_655 . 1_556 .
C26A N2A C24B C25B 116(5) no 4_655 . 1_556 4_656
C24B N2A C26B O20A 3(4) no 1_556 . 1_556 .
C24B N2A C26B O20A -143(3) no 1_556 . 1_556 4_655
C24B N2A C26B O20B 131(3) no 1_556 . 1_556 1_556
C24B N2A C26B N2A 138(4) no 1_556 . 1_556 4_655
C24B N2A C26B N2B 171(5) no 1_556 . 1_556 4_656
C24B N2A C26B C26A -33(4) no 1_556 . 1_556 .
C24B N2A C26B C26A -131(4) no 1_556 . 1_556 4_655
C24B N2A C26B C26B -83(4) no 1_556 . 1_556 4_656
C24B N2A C26B C27B -68(4) no 1_556 . 1_556 1_556
C24B N2A C26B C27A -105(4) no 1_556 . 1_556 .
C24B N2A C26B C27A -29(4) no 1_556 . 1_556 4_655
C26B N2A C24B C24A -83(3) no 1_556 . 1_556 4_655
C26B N2A C24B C25A -68(4) no 1_556 . 1_556 .
C26B N2A C24B C25B 153(3) no 1_556 . 1_556 4_656
C24B N2A C26B O20A -147(3) no 1_556 . 4_656 4_655
C24B N2A C26B O20A 64(3) no 1_556 . 4_656 .
C24B N2A C26B O20B -21(3) no 1_556 . 4_656 4_656
C24B N2A C26B N2A 164(4) no 1_556 . 4_656 4_655
C24B N2A C26B N2B -161(4) no 1_556 . 4_656 4_656
C24B N2A C26B C26A 172(3) no 1_556 . 4_656 4_655
C24B N2A C26B C26A 90(3) no 1_556 . 4_656 .
C24B N2A C26B C26B 129(3) no 1_556 . 4_656 1_556
C24B N2A C26B C27B 131(3) no 1_556 . 4_656 4_656
C24B N2A C26B C27B 19(6) no 1_556 . 4_656 1_556
C24B N2A C26B C27A 84(3) no 1_556 . 4_656 4_655
C24B N2A C26B C27A -170(4) no 1_556 . 4_656 .
C26B N2A C24B C24A -127(3) no 4_656 . 1_556 4_655
C26B N2A C24B C25A -112(3) no 4_656 . 1_556 .
C26B N2A C24B C25B 108(3) no 4_656 . 1_556 4_656
C24B N2A C25A N2A 25.8(13) no 4_656 . . 4_655
C24B N2A C25A C24A 31(2) no 4_656 . . 4_655
C24B N2A C25A C24B -127(2) no 4_656 . . 1_556
C24B N2A C25A C25B 19.1(13) no 4_656 . . 1_556
C24B N2A C25A C25B -92.3(14) no 4_656 . . 4_656
C25A N2A C24B C24A 108.9(18) no . . 4_656 .
C25A N2A C24B C25A 119(3) no . . 4_656 4_655
C25A N2A C24B C25B -28(2) no . . 4_656 1_556
C24B N2A C25A N2A -24(3) no 4_656 . 4_655 4_655
C24B N2A C25A C24A 163(4) no 4_656 . 4_655 .
C24B N2A C25A C24B -0.0(19) no 4_656 . 4_655 4_656
C24B N2A C25A C25B 147(3) no 4_656 . 4_655 4_656
C24B N2A C25A C25B 23(3) no 4_656 . 4_655 1_556
C25A N2A C24B C24A -10(3) no 4_655 . 4_656 .
C25A N2A C24B C25A -0(2) no 4_655 . 4_656 4_655
C25A N2A C24B C25B -148(4) no 4_655 . 4_656 1_556
C24B N2A C25B N2A 37.3(18) no 4_656 . 1_556 4_655
C24B N2A C25B C24A -168(3) no 4_656 . 1_556 4_655
C24B N2A C25B C24B 0.0(13) no 4_656 . 1_556 4_656
C24B N2A C25B C25A -152.0(17) no 4_656 . 1_556 .
C24B N2A C25B C25A -14.7(13) no 4_656 . 1_556 4_655
C25B N2A C24B C24A 137.1(18) no 1_556 . 4_656 .
C25B N2A C24B C25A 148(3) no 1_556 . 4_656 4_655
C25B N2A C24B C25B 0.0(10) no 1_556 . 4_656 1_556
C24B N2A C25B N2A -5.9(15) no 4_656 . 4_656 4_655
C24B N2A C25B N2B -25.1(15) no 4_656 . 4_656 4_656
C24B N2A C25B C24A -26.1(14) no 4_656 . 4_656 .
C24B N2A C25B C24B 129.7(13) no 4_656 . 4_656 1_556
C24B N2A C25B C25A -13.2(10) no 4_656 . 4_656 4_655
C24B N2A C25B C25A 108.8(13) no 4_656 . 4_656 .
C25B N2A C24B C24A 20.4(11) no 4_656 . 4_656 .
C25B N2A C24B C25A 31(2) no 4_656 . 4_656 4_655
C25B N2A C24B C25B -116.7(15) no 4_656 . 4_656 1_556
C24B N2A C26A O20A -124.6(14) no 4_656 . . .
C24B N2A C26A O20B -7.3(17) no 4_656 . . 1_556
C24B N2A C26A O20B 142.0(13) no 4_656 . . 4_656
C24B N2A C26A N2A -7.0(11) no 4_656 . . 4_655
C24B N2A C26A N2B -50.0(18) no 4_656 . . 1_556
C24B N2A C26A N2B 24.5(16) no 4_656 . . 4_656
C24B N2A C26A C26A 45.7(16) no 4_656 . . 4_655
C24B N2A C26A C26B 1(3) no 4_656 . . 1_556
C24B N2A C26A C26B 96.3(18) no 4_656 . . 4_656
C24B N2A C26A C27B 119.3(17) no 4_656 . . 1_556
C24B N2A C26A C27B 19(3) no 4_656 . . 4_656
C24B N2A C26A C27A 71.4(18) no 4_656 . . .
C26A N2A C24B C24A -129.7(15) no . . 4_656 .
C26A N2A C24B C25A -119(2) no . . 4_656 4_655
C26A N2A C24B C25B 93.2(15) no . . 4_656 1_556
C24B N2A C26A O20A 64.5(16) no 4_656 . 4_655 4_655
C24B N2A C26A O20B 162.8(12) no 4_656 . 4_655 4_656
C24B N2A C26A O20B -53.6(15) no 4_656 . 4_655 1_556
C24B N2A C26A N2A -16.9(12) no 4_656 . 4_655 4_655
C24B N2A C26A N2B 21.1(17) no 4_656 . 4_655 4_656
C24B N2A C26A C26A -135.9(15) no 4_656 . 4_655 .
C24B N2A C26A C26B 171.1(17) no 4_656 . 4_655 4_656
C24B N2A C26A C26B -94.0(17) no 4_656 . 4_655 1_556
C24B N2A C26A C27B -108(2) no 4_656 . 4_655 4_656
C24B N2A C26A C27B 179.0(13) no 4_656 . 4_655 1_556
C24B N2A C26A C27A -136.5(13) no 4_656 . 4_655 4_655
C24B N2A C26A C27A 154(3) no 4_656 . 4_655 .
C26A N2A C24B C24A -107.3(13) no 4_655 . 4_656 .
C26A N2A C24B C25A -97(2) no 4_655 . 4_656 4_655
C26A N2A C24B C25B 115.6(14) no 4_655 . 4_656 1_556
C24B N2A C26B O20A -142.4(12) no 4_656 . 1_556 .
C24B N2A C26B O20A 70.9(12) no 4_656 . 1_556 4_655
C24B N2A C26B O20B -15(3) no 4_656 . 1_556 1_556
C24B N2A C26B N2A -8.1(12) no 4_656 . 1_556 4_655
C24B N2A C26B N2B 24.9(16) no 4_656 . 1_556 4_656
C24B N2A C26B C26A -179(3) no 4_656 . 1_556 .
C24B N2A C26B C26A 83.6(19) no 4_656 . 1_556 4_655
C24B N2A C26B C26B 131.3(16) no 4_656 . 1_556 4_656
C24B N2A C26B C27B 145.9(13) no 4_656 . 1_556 1_556
C24B N2A C26B C27A 109.2(15) no 4_656 . 1_556 .
C24B N2A C26B C27A -174.4(18) no 4_656 . 1_556 4_655
C26B N2A C24B C24A -129.3(13) no 1_556 . 4_656 .
C26B N2A C24B C25A -119(2) no 1_556 . 4_656 4_655
C26B N2A C24B C25B 93.6(13) no 1_556 . 4_656 1_556
C24B N2A C26B O20A 31.8(18) no 4_656 . 4_656 4_655
C24B N2A C26B O20A -117.1(14) no 4_656 . 4_656 .
C24B N2A C26B O20B 158.4(14) no 4_656 . 4_656 4_656
C24B N2A C26B N2A -16.5(12) no 4_656 . 4_656 4_655
C24B N2A C26B N2B 18.1(15) no 4_656 . 4_656 4_656
C24B N2A C26B C26A -9(2) no 4_656 . 4_656 4_655
C24B N2A C26B C26A -91(2) no 4_656 . 4_656 .
C24B N2A C26B C26B -51.4(17) no 4_656 . 4_656 1_556
C24B N2A C26B C27B -49(3) no 4_656 . 4_656 4_656
C24B N2A C26B C27B -162(5) no 4_656 . 4_656 1_556
C24B N2A C26B C27A -96.4(19) no 4_656 . 4_656 4_655
C24B N2A C26B C27A 9(5) no 4_656 . 4_656 .
C26B N2A C24B C24A -103.4(15) no 4_656 . 4_656 .
C26B N2A C24B C25A -93(2) no 4_656 . 4_656 4_655
C26B N2A C24B C25B 119.5(16) no 4_656 . 4_656 1_556
C25A N2A C25A N2A -94(3) no . . 4_655 4_655
C25A N2A C25A C24A 93(3) no . . 4_655 .
C25A N2A C25A C24B -71(3) no . . 4_655 4_656
C25A N2A C25A C25B 76(2) no . . 4_655 4_656
C25A N2A C25A C25B -48(2) no . . 4_655 1_556
C25A N2A C25A N2A 50.7(17) no 4_655 . . 4_655
C25A N2A C25A C24A 56(3) no 4_655 . . 4_655
C25A N2A C25A C24B -102(3) no 4_655 . . 1_556
C25A N2A C25A C25B 44.0(18) no 4_655 . . 1_556
C25A N2A C25A C25B -67.4(17) no 4_655 . . 4_656
C25A N2A C25B N2A -171(3) no . . 1_556 4_655
C25A N2A C25B C24A -15.5(16) no . . 1_556 4_655
C25A N2A C25B C24B 152.0(17) no . . 1_556 4_656
C25A N2A C25B C25A -0.0(13) no . . 1_556 .
C25A N2A C25B C25A 137.4(16) no . . 1_556 4_655
C25B N2A C25A N2A 6.7(17) no 1_556 . . 4_655
C25B N2A C25A C24A 12.1(12) no 1_556 . . 4_655
C25B N2A C25A C24B -146(3) no 1_556 . . 1_556
C25B N2A C25A C25B 0.0(7) no 1_556 . . 1_556
C25B N2A C25A C25B -111.4(11) no 1_556 . . 4_656
C25A N2A C25B N2A -115(3) no . . 4_656 4_655
C25A N2A C25B N2B -134(3) no . . 4_656 4_656
C25A N2A C25B C24A -134.9(18) no . . 4_656 .
C25A N2A C25B C24B 20.9(14) no . . 4_656 1_556
C25A N2A C25B C25A -121.9(15) no . . 4_656 4_655
C25A N2A C25B C25A 0.0(13) no . . 4_656 .
C25B N2A C25A N2A 118(2) no 4_656 . . 4_655
C25B N2A C25A C24A 123.5(18) no 4_656 . . 4_655
C25B N2A C25A C24B -34(2) no 4_656 . . 1_556
C25B N2A C25A C25B 111.4(13) no 4_656 . . 1_556
C25B N2A C25A C25B 0.0(9) no 4_656 . . 4_656
C25A N2A C26A O20A -6(3) no . . . .
C25A N2A C26A O20B 111.4(18) no . . . 1_556
C25A N2A C26A O20B -99.2(18) no . . . 4_656
C25A N2A C26A N2A 112(3) no . . . 4_655
C25A N2A C26A N2B 69(3) no . . . 1_556
C25A N2A C26A N2B 143(4) no . . . 4_656
C25A N2A C26A C26A 164.5(19) no . . . 4_655
C25A N2A C26A C26B 120(3) no . . . 1_556
C25A N2A C26A C26B -145(2) no . . . 4_656
C25A N2A C26A C27B -122(2) no . . . 1_556
C25A N2A C26A C27B 138(3) no . . . 4_656
C25A N2A C26A C27A -169.8(17) no . . . .
C26A N2A C25A N2A -91(3) no . . . 4_655
C26A N2A C25A C24A -85.7(19) no . . . 4_655
C26A N2A C25A C24B 117(2) no . . . 1_556
C26A N2A C25A C25B -97.8(15) no . . . 1_556
C26A N2A C25A C25B 150.8(18) no . . . 4_656
C25A N2A C26A O20A 176(3) no . . 4_655 4_655
C25A N2A C26A O20B -85(3) no . . 4_655 4_656
C25A N2A C26A O20B 58(4) no . . 4_655 1_556
C25A N2A C26A N2A 95(4) no . . 4_655 4_655
C25A N2A C26A N2B 133(4) no . . 4_655 4_656
C25A N2A C26A C26A -24(3) no . . 4_655 .
C25A N2A C26A C26B -77(3) no . . 4_655 4_656
C25A N2A C26A C26B 18(4) no . . 4_655 1_556
C25A N2A C26A C27B 4(4) no . . 4_655 4_656
C25A N2A C26A C27B -69(4) no . . 4_655 1_556
C25A N2A C26A C27A -25(4) no . . 4_655 4_655
C25A N2A C26A C27A -94(4) no . . 4_655 .
C26A N2A C25A N2A -77(3) no 4_655 . . 4_655
C26A N2A C25A C24A -72(3) no 4_655 . . 4_655
C26A N2A C25A C24B 130(3) no 4_655 . . 1_556
C26A N2A C25A C25B -84(3) no 4_655 . . 1_556
C26A N2A C25A C25B 164(3) no 4_655 . . 4_656
C25A N2A C26B O20A -33(2) no . . 1_556 .
C25A N2A C26B O20A 179.8(18) no . . 1_556 4_655
C25A N2A C26B O20B 94(3) no . . 1_556 1_556
C25A N2A C26B N2A 101(3) no . . 1_556 4_655
C25A N2A C26B N2B 134(3) no . . 1_556 4_656
C25A N2A C26B C26A -70(3) no . . 1_556 .
C25A N2A C26B C26A -168(3) no . . 1_556 4_655
C25A N2A C26B C26B -120(2) no . . 1_556 4_656
C25A N2A C26B C27B -105(2) no . . 1_556 1_556
C25A N2A C26B C27A -141.9(19) no . . 1_556 .
C25A N2A C26B C27A -66(3) no . . 1_556 4_655
C26B N2A C25A N2A -70(2) no 1_556 . . 4_655
C26B N2A C25A C24A -64(2) no 1_556 . . 4_655
C26B N2A C25A C24B 138(2) no 1_556 . . 1_556
C26B N2A C25A C25B -76.4(16) no 1_556 . . 1_556
C26B N2A C25A C25B 172.2(19) no 1_556 . . 4_656
C25A N2A C26B O20A 169(3) no . . 4_656 4_655
C25A N2A C26B O20A 20(3) no . . 4_656 .
C25A N2A C26B O20B -65(3) no . . 4_656 4_656
C25A N2A C26B N2A 120(4) no . . 4_656 4_655
C25A N2A C26B N2B 155(4) no . . 4_656 4_656
C25A N2A C26B C26A 128(3) no . . 4_656 4_655
C25A N2A C26B C26A 46(3) no . . 4_656 .
C25A N2A C26B C26B 85(3) no . . 4_656 1_556
C25A N2A C26B C27B 88(3) no . . 4_656 4_656
C25A N2A C26B C27B -25(6) no . . 4_656 1_556
C25A N2A C26B C27A 40(4) no . . 4_656 4_655
C25A N2A C26B C27A 146(4) no . . 4_656 .
C26B N2A C25A N2A -110(3) no 4_656 . . 4_655
C26B N2A C25A C24A -105(3) no 4_656 . . 4_655
C26B N2A C25A C24B 97(3) no 4_656 . . 1_556
C26B N2A C25A C25B -117(3) no 4_656 . . 1_556
C26B N2A C25A C25B 131(3) no 4_656 . . 4_656
C25A N2A C25B N2A 52.0(16) no 4_655 . 1_556 4_655
C25A N2A C25B C24A -152.9(18) no 4_655 . 1_556 4_655
C25A N2A C25B C24B 14.7(11) no 4_655 . 1_556 4_656
C25A N2A C25B C25A -137.4(13) no 4_655 . 1_556 .
C25A N2A C25B C25A 0.0(10) no 4_655 . 1_556 4_655
C25B N2A C25A N2A -46.8(15) no 1_556 . 4_655 4_655
C25B N2A C25A C24A 140(2) no 1_556 . 4_655 .
C25B N2A C25A C24B -23.3(17) no 1_556 . 4_655 4_656
C25B N2A C25A C25B 124.1(13) no 1_556 . 4_655 4_656
C25B N2A C25A C25B -0.0(8) no 1_556 . 4_655 1_556
C25A N2A C25B N2A 7.3(19) no 4_655 . 4_656 4_655
C25A N2A C25B N2B -11.9(18) no 4_655 . 4_656 4_656
C25A N2A C25B C24A -13.0(13) no 4_655 . 4_656 .
C25A N2A C25B C24B 142.9(15) no 4_655 . 4_656 1_556
C25A N2A C25B C25A -0.0(11) no 4_655 . 4_656 4_655
C25A N2A C25B C25A 121.9(13) no 4_655 . 4_656 .
C25B N2A C25A N2A -171(3) no 4_656 . 4_655 4_655
C25B N2A C25A C24A 16.1(15) no 4_656 . 4_655 .
C25B N2A C25A C24B -147(3) no 4_656 . 4_655 4_656
C25B N2A C25A C25B 0.0(10) no 4_656 . 4_655 4_656
C25B N2A C25A C25B -124.1(14) no 4_656 . 4_655 1_556
C25A N2A C26A O20A -148.8(16) no 4_655 . . .
C25A N2A C26A O20B -32(2) no 4_655 . . 1_556
C25A N2A C26A O20B 117.8(16) no 4_655 . . 4_656
C25A N2A C26A N2A -31.2(14) no 4_655 . . 4_655
C25A N2A C26A N2B -74(3) no 4_655 . . 1_556
C25A N2A C26A N2B 0.3(16) no 4_655 . . 4_656
C25A N2A C26A C26A 21.5(19) no 4_655 . . 4_655
C25A N2A C26A C26B -23(3) no 4_655 . . 1_556
C25A N2A C26A C26B 72(2) no 4_655 . . 4_656
C25A N2A C26A C27B 95(2) no 4_655 . . 1_556
C25A N2A C26A C27B -5(3) no 4_655 . . 4_656
C25A N2A C26A C27A 47(3) no 4_655 . . .
C26A N2A C25A N2A 46.0(17) no . . 4_655 4_655
C26A N2A C25A C24A -127(2) no . . 4_655 .
C26A N2A C25A C24B 70(3) no . . 4_655 4_656
C26A N2A C25A C25B -143.1(18) no . . 4_655 4_656
C26A N2A C25A C25B 92.8(15) no . . 4_655 1_556
C25A N2A C26A O20A 39.7(18) no 4_655 . 4_655 4_655
C25A N2A C26A O20B 137.9(13) no 4_655 . 4_655 4_656
C25A N2A C26A O20B -78.5(16) no 4_655 . 4_655 1_556
C25A N2A C26A N2A -41.8(14) no 4_655 . 4_655 4_655
C25A N2A C26A N2B -3.7(17) no 4_655 . 4_655 4_656
C25A N2A C26A C26A -160.8(16) no 4_655 . 4_655 .
C25A N2A C26A C26B 146.3(17) no 4_655 . 4_655 4_656
C25A N2A C26A C26B -118.8(18) no 4_655 . 4_655 1_556
C25A N2A C26A C27B -133(2) no 4_655 . 4_655 4_656
C25A N2A C26A C27B 154.2(14) no 4_655 . 4_655 1_556
C25A N2A C26A C27A -161.3(14) no 4_655 . 4_655 4_655
C25A N2A C26A C27A 129(3) no 4_655 . 4_655 .
C26A N2A C25A N2A 57.2(14) no 4_655 . 4_655 4_655
C26A N2A C25A C24A -115.8(19) no 4_655 . 4_655 .
C26A N2A C25A C24B 81(2) no 4_655 . 4_655 4_656
C26A N2A C25A C25B -131.9(14) no 4_655 . 4_655 4_656
C26A N2A C25A C25B 104.0(11) no 4_655 . 4_655 1_556
C25A N2A C26B O20A -164.2(14) no 4_655 . 1_556 .
C25A N2A C26B O20A 49.0(14) no 4_655 . 1_556 4_655
C25A N2A C26B O20B -37(3) no 4_655 . 1_556 1_556
C25A N2A C26B N2A -29.9(13) no 4_655 . 1_556 4_655
C25A N2A C26B N2B 3.1(16) no 4_655 . 1_556 4_656
C25A N2A C26B C26A 159(3) no 4_655 . 1_556 .
C25A N2A C26B C26A 62(2) no 4_655 . 1_556 4_655
C25A N2A C26B C26B 109.5(16) no 4_655 . 1_556 4_656
C25A N2A C26B C27B 124.1(14) no 4_655 . 1_556 1_556
C25A N2A C26B C27A 87.4(17) no 4_655 . 1_556 .
C25A N2A C26B C27A 163.7(18) no 4_655 . 1_556 4_655
C26B N2A C25A N2A 37.9(14) no 1_556 . 4_655 4_655
C26B N2A C25A C24A -135.1(19) no 1_556 . 4_655 .
C26B N2A C25A C24B 61(3) no 1_556 . 4_655 4_656
C26B N2A C25A C25B -151.2(14) no 1_556 . 4_655 4_656
C26B N2A C25A C25B 84.7(11) no 1_556 . 4_655 1_556
C25A N2A C26B O20A 5.7(18) no 4_655 . 4_656 4_655
C25A N2A C26B O20A -143.2(14) no 4_655 . 4_656 .
C25A N2A C26B O20B 132.3(16) no 4_655 . 4_656 4_656
C25A N2A C26B N2A -42.5(14) no 4_655 . 4_656 4_655
C25A N2A C26B N2B -7.9(16) no 4_655 . 4_656 4_656
C25A N2A C26B C26A -35(3) no 4_655 . 4_656 4_655
C25A N2A C26B C26A -117(2) no 4_655 . 4_656 .
C25A N2A C26B C26B -77.4(18) no 4_655 . 4_656 1_556
C25A N2A C26B C27B -75(2) no 4_655 . 4_656 4_656
C25A N2A C26B C27B 172(5) no 4_655 . 4_656 1_556
C25A N2A C26B C27A -122.4(19) no 4_655 . 4_656 4_655
C25A N2A C26B C27A -17(5) no 4_655 . 4_656 .
C26B N2A C25A N2A 71.1(18) no 4_656 . 4_655 4_655
C26B N2A C25A C24A -102(2) no 4_656 . 4_655 .
C26B N2A C25A C24B 95(3) no 4_656 . 4_655 4_656
C26B N2A C25A C25B -118.0(16) no 4_656 . 4_655 4_656
C26B N2A C25A C25B 117.9(14) no 4_656 . 4_655 1_556
C25B N2A C25B N2A -44.5(15) no 1_556 . 4_656 4_655
C25B N2A C25B N2B -63.7(17) no 1_556 . 4_656 4_656
C25B N2A C25B C24A -64.8(16) no 1_556 . 4_656 .
C25B N2A C25B C24B 91.1(13) no 1_556 . 4_656 1_556
C25B N2A C25B C25A -51.8(11) no 1_556 . 4_656 4_655
C25B N2A C25B C25A 70.2(11) no 1_556 . 4_656 .
C25B N2A C25B N2A 109(3) no 4_656 . 1_556 4_655
C25B N2A C25B C24A -96.3(17) no 4_656 . 1_556 4_655
C25B N2A C25B C24B 71.2(16) no 4_656 . 1_556 4_656
C25B N2A C25B C25A -80.8(14) no 4_656 . 1_556 .
C25B N2A C25B C25A 56.5(14) no 4_656 . 1_556 4_655
C25B N2A C26A O20A -82.0(14) no 1_556 . . .
C25B N2A C26A O20B 35.3(15) no 1_556 . . 1_556
C25B N2A C26A O20B -175.4(10) no 1_556 . . 4_656
C25B N2A C26A N2A 35.6(10) no 1_556 . . 4_655
C25B N2A C26A N2B -7.4(15) no 1_556 . . 1_556
C25B N2A C26A N2B 67.1(19) no 1_556 . . 4_656
C25B N2A C26A C26A 88.3(14) no 1_556 . . 4_655
C25B N2A C26A C26B 44(2) no 1_556 . . 1_556
C25B N2A C26A C26B 139.0(15) no 1_556 . . 4_656
C25B N2A C26A C27B 161.9(14) no 1_556 . . 1_556
C25B N2A C26A C27B 62(3) no 1_556 . . 4_656
C25B N2A C26A C27A 114.0(14) no 1_556 . . .
C26A N2A C25B N2A -60.8(15) no . . 1_556 4_655
C26A N2A C25B C24A 94.4(16) no . . 1_556 4_655
C26A N2A C25B C24B -98.1(13) no . . 1_556 4_656
C26A N2A C25B C25A 109.9(14) no . . 1_556 .
C26A N2A C25B C25A -112.8(12) no . . 1_556 4_655
C25B N2A C26A O20A 101.7(15) no 1_556 . 4_655 4_655
C25B N2A C26A O20B -160.1(11) no 1_556 . 4_655 4_656
C25B N2A C26A O20B -16.5(16) no 1_556 . 4_655 1_556
C25B N2A C26A N2A 20.2(9) no 1_556 . 4_655 4_655
C25B N2A C26A N2B 58.3(16) no 1_556 . 4_655 4_656
C25B N2A C26A C26A -98.8(14) no 1_556 . 4_655 .
C25B N2A C26A C26B -151.7(15) no 1_556 . 4_655 4_656
C25B N2A C26A C26B -56.8(17) no 1_556 . 4_655 1_556
C25B N2A C26A C27B -71(3) no 1_556 . 4_655 4_656
C25B N2A C26A C27B -143.8(11) no 1_556 . 4_655 1_556
C25B N2A C26A C27A -99.3(12) no 1_556 . 4_655 4_655
C25B N2A C26A C27A -169(3) no 1_556 . 4_655 .
C26A N2A C25B N2A -28.2(12) no 4_655 . 1_556 4_655
C26A N2A C25B C24A 127.0(16) no 4_655 . 1_556 4_655
C26A N2A C25B C24B -65.5(12) no 4_655 . 1_556 4_656
C26A N2A C25B C25A 142.5(14) no 4_655 . 1_556 .
C26A N2A C25B C25A -80.2(10) no 4_655 . 1_556 4_655
C25B N2A C26B O20A -101.2(10) no 1_556 . 1_556 .
C25B N2A C26B O20A 112.0(10) no 1_556 . 1_556 4_655
C25B N2A C26B O20B 26(3) no 1_556 . 1_556 1_556
C25B N2A C26B N2A 33.0(11) no 1_556 . 1_556 4_655
C25B N2A C26B N2B 66.1(17) no 1_556 . 1_556 4_656
C25B N2A C26B C26A -138(2) no 1_556 . 1_556 .
C25B N2A C26B C26A 124.7(18) no 1_556 . 1_556 4_655
C25B N2A C26B C26B 172.4(15) no 1_556 . 1_556 4_656
C25B N2A C26B C27B -173.0(11) no 1_556 . 1_556 1_556
C25B N2A C26B C27A 150.3(14) no 1_556 . 1_556 .
C25B N2A C26B C27A -133.3(17) no 1_556 . 1_556 4_655
C26B N2A C25B N2A -46.5(13) no 1_556 . 1_556 4_655
C26B N2A C25B C24A 108.7(15) no 1_556 . 1_556 4_655
C26B N2A C25B C24B -83.8(12) no 1_556 . 1_556 4_656
C26B N2A C25B C25A 124.2(12) no 1_556 . 1_556 .
C26B N2A C25B C25A -98.4(10) no 1_556 . 1_556 4_655
C25B N2A C26B O20A 74.2(18) no 1_556 . 4_656 4_655
C25B N2A C26B O20A -74.7(15) no 1_556 . 4_656 .
C25B N2A C26B O20B -159.2(13) no 1_556 . 4_656 4_656
C25B N2A C26B N2A 26.0(11) no 1_556 . 4_656 4_655
C25B N2A C26B N2B 60.6(18) no 1_556 . 4_656 4_656
C25B N2A C26B C26A 33(3) no 1_556 . 4_656 4_655
C25B N2A C26B C26A -49(3) no 1_556 . 4_656 .
C25B N2A C26B C26B -9(2) no 1_556 . 4_656 1_556
C25B N2A C26B C27B -7(3) no 1_556 . 4_656 4_656
C25B N2A C26B C27B -120(5) no 1_556 . 4_656 1_556
C25B N2A C26B C27A -54(3) no 1_556 . 4_656 4_655
C25B N2A C26B C27A 51(5) no 1_556 . 4_656 .
C26B N2A C25B N2A -41.5(16) no 4_656 . 1_556 4_655
C26B N2A C25B C24A 113.7(19) no 4_656 . 1_556 4_655
C26B N2A C25B C24B -78.8(17) no 4_656 . 1_556 4_656
C26B N2A C25B C25A 129.2(18) no 4_656 . 1_556 .
C26B N2A C25B C25A -93.5(16) no 4_656 . 1_556 4_655
C25B N2A C26A O20A 116(3) no 4_656 . . .
C25B N2A C26A O20B -127(3) no 4_656 . . 1_556
C25B N2A C26A O20B 22(3) no 4_656 . . 4_656
C25B N2A C26A N2A -127(4) no 4_656 . . 4_655
C25B N2A C26A N2B -170(5) no 4_656 . . 1_556
C25B N2A C26A N2B -95(4) no 4_656 . . 4_656
C25B N2A C26A C26A -74(3) no 4_656 . . 4_655
C25B N2A C26A C26B -118(3) no 4_656 . . 1_556
C25B N2A C26A C26B -23(4) no 4_656 . . 4_656
C25B N2A C26A C27B -0(4) no 4_656 . . 1_556
C25B N2A C26A C27B -100(4) no 4_656 . . 4_656
C25B N2A C26A C27A -48(4) no 4_656 . . .
C26A N2A C25B N2A 117(4) no . . 4_656 4_655
C26A N2A C25B N2B 98(4) no . . 4_656 4_656
C26A N2A C25B C24A 97(3) no . . 4_656 .
C26A N2A C25B C24B -107(3) no . . 4_656 1_556
C26A N2A C25B C25A 110(3) no . . 4_656 4_655
C26A N2A C25B C25A -128(3) no . . 4_656 .
C25B N2A C26A O20A -24(3) no 4_656 . 4_655 4_655
C25B N2A C26A O20B 74.7(18) no 4_656 . 4_655 4_656
C25B N2A C26A O20B -141.7(17) no 4_656 . 4_655 1_556
C25B N2A C26A N2A -105(3) no 4_656 . 4_655 4_655
C25B N2A C26A N2B -67(3) no 4_656 . 4_655 4_656
C25B N2A C26A C26A 136(2) no 4_656 . 4_655 .
C25B N2A C26A C26B 83(2) no 4_656 . 4_655 4_656
C25B N2A C26A C26B 178.0(19) no 4_656 . 4_655 1_556
C25B N2A C26A C27B 164.0(18) no 4_656 . 4_655 4_656
C25B N2A C26A C27B 91.0(19) no 4_656 . 4_655 1_556
C25B N2A C26A C27A 135.4(17) no 4_656 . 4_655 4_655
C25B N2A C26A C27A 66(4) no 4_656 . 4_655 .
C26A N2A C25B N2A 77(2) no 4_655 . 4_656 4_655
C26A N2A C25B N2B 57.9(18) no 4_655 . 4_656 4_656
C26A N2A C25B C24A 57(2) no 4_655 . 4_656 .
C26A N2A C25B C24B -147.3(18) no 4_655 . 4_656 1_556
C26A N2A C25B C25A 69.8(16) no 4_655 . 4_656 4_655
C26A N2A C25B C25A -168(2) no 4_655 . 4_656 .
C25B N2A C26B O20A 131(3) no 4_656 . 1_556 .
C25B N2A C26B O20A -16(4) no 4_656 . 1_556 4_655
C25B N2A C26B O20B -102(4) no 4_656 . 1_556 1_556
C25B N2A C26B N2A -95(4) no 4_656 . 1_556 4_655
C25B N2A C26B N2B -62(3) no 4_656 . 1_556 4_656
C25B N2A C26B C26A 94(4) no 4_656 . 1_556 .
C25B N2A C26B C26A -3(4) no 4_656 . 1_556 4_655
C25B N2A C26B C26B 45(4) no 4_656 . 1_556 4_656
C25B N2A C26B C27B 59(4) no 4_656 . 1_556 1_556
C25B N2A C26B C27A 22(4) no 4_656 . 1_556 .
C25B N2A C26B C27A 99(4) no 4_656 . 1_556 4_655
C26B N2A C25B N2A 79(4) no 1_556 . 4_656 4_655
C26B N2A C25B N2B 59(3) no 1_556 . 4_656 4_656
C26B N2A C25B C24A 58(4) no 1_556 . 4_656 .
C26B N2A C25B C24B -146(3) no 1_556 . 4_656 1_556
C26B N2A C25B C25A 71(3) no 1_556 . 4_656 4_655
C26B N2A C25B C25A -167(4) no 1_556 . 4_656 .
C25B N2A C26B O20A -72.4(19) no 4_656 . 4_656 4_655
C25B N2A C26B O20A 138.7(16) no 4_656 . 4_656 .
C25B N2A C26B O20B 54(2) no 4_656 . 4_656 4_656
C25B N2A C26B N2A -121(3) no 4_656 . 4_656 4_655
C25B N2A C26B N2B -86(3) no 4_656 . 4_656 4_656
C25B N2A C26B C26A -113(3) no 4_656 . 4_656 4_655
C25B N2A C26B C26A 165(2) no 4_656 . 4_656 .
C25B N2A C26B C26B -155.6(17) no 4_656 . 4_656 1_556
C25B N2A C26B C27B -153.5(16) no 4_656 . 4_656 4_656
C25B N2A C26B C27B 94(5) no 4_656 . 4_656 1_556
C25B N2A C26B C27A 159.4(17) no 4_656 . 4_656 4_655
C25B N2A C26B C27A -95(4) no 4_656 . 4_656 .
C26B N2A C25B N2A 106(3) no 4_656 . 4_656 4_655
C26B N2A C25B N2B 87(3) no 4_656 . 4_656 4_656
C26B N2A C25B C24A 85.5(19) no 4_656 . 4_656 .
C26B N2A C25B C24B -118.7(17) no 4_656 . 4_656 1_556
C26B N2A C25B C25A 98.5(16) no 4_656 . 4_656 4_655
C26B N2A C25B C25A -139.6(19) no 4_656 . 4_656 .
C26A N2A C26A O20A -160(3) no . . 4_655 4_655
C26A N2A C26A O20B -61.3(14) no . . 4_655 4_656
C26A N2A C26A O20B 82.3(16) no . . 4_655 1_556
C26A N2A C26A N2A 119(2) no . . 4_655 4_655
C26A N2A C26A N2B 157(3) no . . 4_655 4_656
C26A N2A C26A C26A 0.0(11) no . . 4_655 .
C26A N2A C26A C26B -53.0(15) no . . 4_655 4_656
C26A N2A C26A C26B 42.0(14) no . . 4_655 1_556
C26A N2A C26A C27B 28.0(19) no . . 4_655 4_656
C26A N2A C26A C27B -45.0(14) no . . 4_655 1_556
C26A N2A C26A C27A -0.6(13) no . . 4_655 4_655
C26A N2A C26A C27A -70(3) no . . 4_655 .
C26A N2A C26A O20A -170(2) no 4_655 . . .
C26A N2A C26A O20B -53.1(13) no 4_655 . . 1_556
C26A N2A C26A O20B 96.3(15) no 4_655 . . 4_656
C26A N2A C26A N2A -52.7(18) no 4_655 . . 4_655
C26A N2A C26A N2B -96(3) no 4_655 . . 1_556
C26A N2A C26A N2B -21(3) no 4_655 . . 4_656
C26A N2A C26A C26A 0.0(10) no 4_655 . . 4_655
C26A N2A C26A C26B -44.6(15) no 4_655 . . 1_556
C26A N2A C26A C26B 50.6(14) no 4_655 . . 4_656
C26A N2A C26A C27B 73.6(18) no 4_655 . . 1_556
C26A N2A C26A C27B -26.6(19) no 4_655 . . 4_656
C26A N2A C26A C27A 25.7(12) no 4_655 . . .
C26A N2A C26B O20A 37(2) no . . 1_556 .
C26A N2A C26B O20A -110(3) no . . 1_556 4_655
C26A N2A C26B O20B 164(4) no . . 1_556 1_556
C26A N2A C26B N2A 171(3) no . . 1_556 4_655
C26A N2A C26B N2B -156(4) no . . 1_556 4_656
C26A N2A C26B C26A 0.0(16) no . . 1_556 .
C26A N2A C26B C26A -98(3) no . . 1_556 4_655
C26A N2A C26B C26B -50(2) no . . 1_556 4_656
C26A N2A C26B C27B -35(2) no . . 1_556 1_556
C26A N2A C26B C27A -72(3) no . . 1_556 .
C26A N2A C26B C27A 4.5(19) no . . 1_556 4_655
C26B N2A C26A O20A -126(3) no 1_556 . . .
C26B N2A C26A O20B -8.5(19) no 1_556 . . 1_556
C26B N2A C26A O20B 141(3) no 1_556 . . 4_656
C26B N2A C26A N2A -8(3) no 1_556 . . 4_655
C26B N2A C26A N2B -51(3) no 1_556 . . 1_556
C26B N2A C26A N2B 23(4) no 1_556 . . 4_656
C26B N2A C26A C26A 45(2) no 1_556 . . 4_655
C26B N2A C26A C26B 0.0(18) no 1_556 . . 1_556
C26B N2A C26A C26B 95(3) no 1_556 . . 4_656
C26B N2A C26A C27B 118(3) no 1_556 . . 1_556
C26B N2A C26A C27B 18(2) no 1_556 . . 4_656
C26B N2A C26A C27A 70(3) no 1_556 . . .
C26A N2A C26B O20A 123(3) no . . 4_656 4_655
C26A N2A C26B O20A -26.0(18) no . . 4_656 .
C26A N2A C26B O20B -111(3) no . . 4_656 4_656
C26A N2A C26B N2A 75(3) no . . 4_656 4_655
C26A N2A C26B N2B 109(3) no . . 4_656 4_656
C26A N2A C26B C26A 82(3) no . . 4_656 4_655
C26A N2A C26B C26A -0.0(14) no . . 4_656 .
C26A N2A C26B C26B 39.7(17) no . . 4_656 1_556
C26A N2A C26B C27B 41.8(19) no . . 4_656 4_656
C26A N2A C26B C27B -71(5) no . . 4_656 1_556
C26A N2A C26B C27A -5.3(16) no . . 4_656 4_655
C26A N2A C26B C27A 100(5) no . . 4_656 .
C26B N2A C26A O20A 139(3) no 4_656 . . .
C26B N2A C26A O20B -104(3) no 4_656 . . 1_556
C26B N2A C26A O20B 46(2) no 4_656 . . 4_656
C26B N2A C26A N2A -103(3) no 4_656 . . 4_655
C26B N2A C26A N2B -146(3) no 4_656 . . 1_556
C26B N2A C26A N2B -72(3) no 4_656 . . 4_656
C26B N2A C26A C26A -51(2) no 4_656 . . 4_655
C26B N2A C26A C26B -95(3) no 4_656 . . 1_556
C26B N2A C26A C26B -0.0(17) no 4_656 . . 4_656
C26B N2A C26A C27B 23.0(19) no 4_656 . . 1_556
C26B N2A C26A C27B -77(3) no 4_656 . . 4_656
C26B N2A C26A C27A -25.0(19) no 4_656 . . .
C26A N2A C26B O20A 134(3) no 4_655 . 1_556 .
C26A N2A C26B O20A -12.7(17) no 4_655 . 1_556 4_655
C26A N2A C26B O20B -99(3) no 4_655 . 1_556 1_556
C26A N2A C26B N2A -92(3) no 4_655 . 1_556 4_655
C26A N2A C26B N2B -59(3) no 4_655 . 1_556 4_656
C26A N2A C26B C26A 98(3) no 4_655 . 1_556 .
C26A N2A C26B C26A 0.0(14) no 4_655 . 1_556 4_655
C26A N2A C26B C26B 47.7(18) no 4_655 . 1_556 4_656
C26A N2A C26B C27B 62(2) no 4_655 . 1_556 1_556
C26A N2A C26B C27A 25.6(17) no 4_655 . 1_556 .
C26A N2A C26B C27A 102(3) no 4_655 . 1_556 4_655
C26B N2A C26A O20A 158(3) no 1_556 . 4_655 4_655
C26B N2A C26A O20B -103(3) no 1_556 . 4_655 4_656
C26B N2A C26A O20B 40.3(19) no 1_556 . 4_655 1_556
C26B N2A C26A N2A 77(3) no 1_556 . 4_655 4_655
C26B N2A C26A N2B 115(3) no 1_556 . 4_655 4_656
C26B N2A C26A C26A -42.0(19) no 1_556 . 4_655 .
C26B N2A C26A C26B -95(3) no 1_556 . 4_655 4_656
C26B N2A C26A C26B 0.0(17) no 1_556 . 4_655 1_556
C26B N2A C26A C27B -14.0(19) no 1_556 . 4_655 4_656
C26B N2A C26A C27B -87(3) no 1_556 . 4_655 1_556
C26B N2A C26A C27A -42.6(19) no 1_556 . 4_655 4_655
C26B N2A C26A C27A -112(4) no 1_556 . 4_655 .
C26A N2A C26B O20A 41.0(17) no 4_655 . 4_656 4_655
C26A N2A C26B O20A -108(3) no 4_655 . 4_656 .
C26A N2A C26B O20B 168(3) no 4_655 . 4_656 4_656
C26A N2A C26B N2A -7(3) no 4_655 . 4_656 4_655
C26A N2A C26B N2B 27(3) no 4_655 . 4_656 4_656
C26A N2A C26B C26A -0.0(13) no 4_655 . 4_656 4_655
C26A N2A C26B C26A -82(3) no 4_655 . 4_656 .
C26A N2A C26B C26B -42.1(17) no 4_655 . 4_656 1_556
C26A N2A C26B C27B -40.0(18) no 4_655 . 4_656 4_656
C26A N2A C26B C27B -153(6) no 4_655 . 4_656 1_556
C26A N2A C26B C27A -87(3) no 4_655 . 4_656 4_655
C26A N2A C26B C27A 18(3) no 4_655 . 4_656 .
C26B N2A C26A O20A -107(3) no 4_656 . 4_655 4_655
C26B N2A C26A O20B -8.3(19) no 4_656 . 4_655 4_656
C26B N2A C26A O20B 135(3) no 4_656 . 4_655 1_556
C26B N2A C26A N2A 172(3) no 4_656 . 4_655 4_655
C26B N2A C26A N2B -150(3) no 4_656 . 4_655 4_656
C26B N2A C26A C26A 53(2) no 4_656 . 4_655 .
C26B N2A C26A C26B -0.0(17) no 4_656 . 4_655 4_656
C26B N2A C26A C26B 95(3) no 4_656 . 4_655 1_556
C26B N2A C26A C27B 81(3) no 4_656 . 4_655 4_656
C26B N2A C26A C27B 7.9(19) no 4_656 . 4_655 1_556
C26B N2A C26A C27A 52(2) no 4_656 . 4_655 4_655
C26B N2A C26A C27A -17(3) no 4_656 . 4_655 .
C26B N2A C26B O20A 83.1(18) no 1_556 . 4_656 4_655
C26B N2A C26B O20A -65.8(15) no 1_556 . 4_656 .
C26B N2A C26B O20B -150(3) no 1_556 . 4_656 4_656
C26B N2A C26B N2A 35(2) no 1_556 . 4_656 4_655
C26B N2A C26B N2B 70(3) no 1_556 . 4_656 4_656
C26B N2A C26B C26A 42.1(16) no 1_556 . 4_656 4_655
C26B N2A C26B C26A -39.7(15) no 1_556 . 4_656 .
C26B N2A C26B C26B -0.0(12) no 1_556 . 4_656 1_556
C26B N2A C26B C27B 2.1(13) no 1_556 . 4_656 4_656
C26B N2A C26B C27B -111(5) no 1_556 . 4_656 1_556
C26B N2A C26B C27A -45.0(16) no 1_556 . 4_656 4_655
C26B N2A C26B C27A 60(4) no 1_556 . 4_656 .
C26B N2A C26B O20A 86.3(17) no 4_656 . 1_556 .
C26B N2A C26B O20A -60.4(16) no 4_656 . 1_556 4_655
C26B N2A C26B O20B -146(3) no 4_656 . 1_556 1_556
C26B N2A C26B N2A -139(3) no 4_656 . 1_556 4_655
C26B N2A C26B N2B -106(3) no 4_656 . 1_556 4_656
C26B N2A C26B C26A 49.8(18) no 4_656 . 1_556 .
C26B N2A C26B C26A -47.7(17) no 4_656 . 1_556 4_655
C26B N2A C26B C26B -0.0(13) no 4_656 . 1_556 4_656
C26B N2A C26B C27B 14.6(14) no 4_656 . 1_556 1_556
C26B N2A C26B C27A -22.1(15) no 4_656 . 1_556 .
C26B N2A C26B C27A 54.3(19) no 4_656 . 1_556 4_655
N2A N2B N2B N2A 165(4) no 1_554 . 4_655 4_654
N2A N2B N2B N2A 0(3) no 1_554 . 4_655 1_554
N2A N2B N2B C24A -121(5) no 1_554 . 4_655 4_654
N2A N2B N2B C24A -74(5) no 1_554 . 4_655 1_554
N2A N2B N2B C24B -161(3) no 1_554 . 4_655 4_655
N2A N2B N2B C24B -34(3) no 1_554 . 4_655 .
N2A N2B N2B C25A -143(4) no 1_554 . 4_655 4_654
N2A N2B N2B C25A -53(4) no 1_554 . 4_655 1_554
N2A N2B N2B C25B -43(3) no 1_554 . 4_655 4_655
N2A N2B N2B C25B -152(3) no 1_554 . 4_655 .
N2A N2B N2B C26A 89(3) no 1_554 . 4_655 4_654
N2A N2B N2B C26A 75(3) no 1_554 . 4_655 1_554
N2A N2B N2B C26B 67(3) no 1_554 . 4_655 4_655
N2A N2B N2B C26B 98(3) no 1_554 . 4_655 .
N2A N2B C24A C24B 164(4) no 1_554 . 1_554 4_655
N2A N2B C24A C25A 157(4) no 1_554 . 1_554 4_654
N2A N2B C24A C25B -43(3) no 1_554 . 1_554 4_655
N2A N2B C24A N2A 138(6) no 1_554 . 4_654 4_654
N2A N2B C24A C24B -8(5) no 1_554 . 4_654 .
N2A N2B C24A C25A -21(5) no 1_554 . 4_654 1_554
N2A N2B C24A C25B 136(5) no 1_554 . 4_654 .
N2A N2B C24B N2B 36(3) no 1_554 . . 4_655
N2A N2B C24B C24A 173(4) no 1_554 . . 4_654
N2A N2B C24B C25A -170(4) no 1_554 . . 1_554
N2A N2B C24B C25B 45(3) no 1_554 . . 4_655
N2A N2B C24B N2B 17(3) no 1_554 . 4_655 4_655
N2A N2B C24B C24A -15(3) no 1_554 . 4_655 1_554
N2A N2B C24B C25A -7(4) no 1_554 . 4_655 4_654
N2A N2B C24B C25B -151(3) no 1_554 . 4_655 .
N2A N2B C25A C24A 165(3) no 1_554 . 1_554 4_654
N2A N2B C25A C24B 9(3) no 1_554 . 1_554 .
N2A N2B C25A C25B 150(3) no 1_554 . 1_554 .
N2A N2B C25A C25B 35(3) no 1_554 . 1_554 4_655
N2A N2B C25A C24A -18(3) no 1_554 . 4_654 1_554
N2A N2B C25A C24B 174(4) no 1_554 . 4_654 4_655
N2A N2B C25A C25B -31(3) no 1_554 . 4_654 4_655
N2A N2B C25A C25B -159(3) no 1_554 . 4_654 .
N2A N2B C25B N2A 83(7) no 1_554 . . 4_654
N2A N2B C25B N2B 51(6) no 1_554 . . 4_655
N2A N2B C25B C24A -99(7) no 1_554 . . 4_654
N2A N2B C25B C24B 61(7) no 1_554 . . 4_655
N2A N2B C25B C25A -82(7) no 1_554 . . 1_554
N2A N2B C25B C25A 46(7) no 1_554 . . 4_654
N2A N2B C25B N2B 83(5) no 1_554 . 4_655 4_655
N2A N2B C25B C24A 107(5) no 1_554 . 4_655 1_554
N2A N2B C25B C24B -86(5) no 1_554 . 4_655 .
N2A N2B C25B C25A 119(5) no 1_554 . 4_655 4_654
N2A N2B C25B C25A -104(5) no 1_554 . 4_655 1_554
N2A N2B C26A O20A 113(3) no 1_554 . 1_554 1_554
N2A N2B C26A O20B -141(3) no 1_554 . 1_554 .
N2A N2B C26A O20B 13(3) no 1_554 . 1_554 4_655
N2A N2B C26A N2A -0(2) no 1_554 . 1_554 1_554
N2A N2B C26A N2A -103(4) no 1_554 . 1_554 4_654
N2A N2B C26A N2B -57(3) no 1_554 . 1_554 4_655
N2A N2B C26A C26A -82(3) no 1_554 . 1_554 4_654
N2A N2B C26A C26B -132(3) no 1_554 . 1_554 .
N2A N2B C26A C26B -35(4) no 1_554 . 1_554 4_655
N2A N2B C26A C27B -17(5) no 1_554 . 1_554 .
N2A N2B C26A C27B -132(3) no 1_554 . 1_554 4_655
N2A N2B C26A C27A -74(4) no 1_554 . 1_554 1_554
N2A N2B C26A C27A 163(4) no 1_554 . 1_554 4_654
N2A N2B C26A O20A -74(4) no 1_554 . 4_654 4_654
N2A N2B C26A O20B 37(3) no 1_554 . 4_654 4_655
N2A N2B C26A O20B -179(3) no 1_554 . 4_654 .
N2A N2B C26A N2A -113(4) no 1_554 . 4_654 4_654
N2A N2B C26A N2B -61(3) no 1_554 . 4_654 4_655
N2A N2B C26A C26A 90(3) no 1_554 . 4_654 1_554
N2A N2B C26A C26B 44(3) no 1_554 . 4_654 4_655
N2A N2B C26A C26B 141(3) no 1_554 . 4_654 .
N2A N2B C26A C27B 142(3) no 1_554 . 4_654 4_655
N2A N2B C26A C27B 63(3) no 1_554 . 4_654 .
N2A N2B C26A C27A 106(3) no 1_554 . 4_654 4_654
N2A N2B C26B O20A 91(3) no 1_554 . . 1_554
N2A N2B C26B O20A -56(3) no 1_554 . . 4_654
N2A N2B C26B O20B -148(3) no 1_554 . . .
N2A N2B C26B N2A -102(4) no 1_554 . . 4_654
N2A N2B C26B N2B -58(3) no 1_554 . . 4_655
N2A N2B C26B C26A 47(4) no 1_554 . . 1_554
N2A N2B C26B C26A -38(4) no 1_554 . . 4_654
N2A N2B C26B C26B 5(3) no 1_554 . . 4_655
N2A N2B C26B C27B 23(4) no 1_554 . . .
N2A N2B C26B C27A -20(4) no 1_554 . . 1_554
N2A N2B C26B C27A 72(4) no 1_554 . . 4_654
N2A N2B C26B O20A -96(4) no 1_554 . 4_655 4_654
N2A N2B C26B O20A 118(4) no 1_554 . 4_655 1_554
N2A N2B C26B O20B 39(4) no 1_554 . 4_655 4_655
N2A N2B C26B N2A -109(4) no 1_554 . 4_655 4_654
N2A N2B C26B N2B -64(3) no 1_554 . 4_655 4_655
N2A N2B C26B C26A -129(4) no 1_554 . 4_655 4_654
N2A N2B C26B C26A 140(4) no 1_554 . 4_655 1_554
N2A N2B C26B C26B -174(4) no 1_554 . 4_655 .
N2A N2B C26B C27B -173(4) no 1_554 . 4_655 4_655
N2A N2B C26B C27B 115(5) no 1_554 . 4_655 .
N2A N2B C26B C27A 146(4) no 1_554 . 4_655 4_654
N2A N2B C26B C27A -136(4) no 1_554 . 4_655 1_554
N2A N2B N2B N2A 0(3) no 4_654 . 4_655 4_654
N2A N2B N2B N2A -165(4) no 4_654 . 4_655 1_554
N2A N2B N2B C24A 74(5) no 4_654 . 4_655 4_654
N2A N2B N2B C24A 121(5) no 4_654 . 4_655 1_554
N2A N2B N2B C24B 34(3) no 4_654 . 4_655 4_655
N2A N2B N2B C24B 161(3) no 4_654 . 4_655 .
N2A N2B N2B C25A 53(4) no 4_654 . 4_655 4_654
N2A N2B N2B C25A 143(4) no 4_654 . 4_655 1_554
N2A N2B N2B C25B 152(3) no 4_654 . 4_655 4_655
N2A N2B N2B C25B 43(3) no 4_654 . 4_655 .
N2A N2B N2B C26A -75(3) no 4_654 . 4_655 4_654
N2A N2B N2B C26A -89(3) no 4_654 . 4_655 1_554
N2A N2B N2B C26B -98(3) no 4_654 . 4_655 4_655
N2A N2B N2B C26B -67(3) no 4_654 . 4_655 .
N2A N2B C24A C24B 32(3) no 4_654 . 1_554 4_655
N2A N2B C24A C25A 26(3) no 4_654 . 1_554 4_654
N2A N2B C24A C25B -175(3) no 4_654 . 1_554 4_655
N2A N2B C24A N2A 0.0(19) no 4_654 . 4_654 4_654
N2A N2B C24A C24B -145(3) no 4_654 . 4_654 .
N2A N2B C24A C25A -158(3) no 4_654 . 4_654 1_554
N2A N2B C24A C25B -1(4) no 4_654 . 4_654 .
N2A N2B C24B N2B -24(4) no 4_654 . . 4_655
N2A N2B C24B C24A 114(5) no 4_654 . . 4_654
N2A N2B C24B C25A 131(5) no 4_654 . . 1_554
N2A N2B C24B C25B -14(5) no 4_654 . . 4_655
N2A N2B C24B N2B -58(5) no 4_654 . 4_655 4_655
N2A N2B C24B C24A -90(5) no 4_654 . 4_655 1_554
N2A N2B C24B C25A -82(6) no 4_654 . 4_655 4_654
N2A N2B C24B C25B 134(6) no 4_654 . 4_655 .
N2A N2B C25A C24A 49(7) no 4_654 . 1_554 4_654
N2A N2B C25A C24B -108(7) no 4_654 . 1_554 .
N2A N2B C25A C25B 33(7) no 4_654 . 1_554 .
N2A N2B C25A C25B -82(7) no 4_654 . 1_554 4_655
N2A N2B C25A C24A -137(5) no 4_654 . 4_654 1_554
N2A N2B C25A C24B 56(4) no 4_654 . 4_654 4_655
N2A N2B C25A C25B -149(5) no 4_654 . 4_654 4_655
N2A N2B C25A C25B 83(4) no 4_654 . 4_654 .
N2A N2B C25B N2A 0.0(18) no 4_654 . . 4_654
N2A N2B C25B N2B -31(2) no 4_654 . . 4_655
N2A N2B C25B C24A 179(3) no 4_654 . . 4_654
N2A N2B C25B C24B -21(3) no 4_654 . . 4_655
N2A N2B C25B C25A -165(3) no 4_654 . . 1_554
N2A N2B C25B C25A -37(2) no 4_654 . . 4_654
N2A N2B C25B N2B -19.6(18) no 4_654 . 4_655 4_655
N2A N2B C25B C24A 5(3) no 4_654 . 4_655 1_554
N2A N2B C25B C24B 172(3) no 4_654 . 4_655 .
N2A N2B C25B C25A 17(2) no 4_654 . 4_655 4_654
N2A N2B C25B C25A 153(3) no 4_654 . 4_655 1_554
N2A N2B C26A O20A -144(3) no 4_654 . 1_554 1_554
N2A N2B C26A O20B -38(3) no 4_654 . 1_554 .
N2A N2B C26A O20B 116(3) no 4_654 . 1_554 4_655
N2A N2B C26A N2A 103(3) no 4_654 . 1_554 1_554
N2A N2B C26A N2A -0.0(19) no 4_654 . 1_554 4_654
N2A N2B C26A N2B 46(3) no 4_654 . 1_554 4_655
N2A N2B C26A C26A 21(3) no 4_654 . 1_554 4_654
N2A N2B C26A C26B -29(3) no 4_654 . 1_554 .
N2A N2B C26A C26B 68(3) no 4_654 . 1_554 4_655
N2A N2B C26A C27B 86(4) no 4_654 . 1_554 .
N2A N2B C26A C27B -29(3) no 4_654 . 1_554 4_655
N2A N2B C26A C27A 29(3) no 4_654 . 1_554 1_554
N2A N2B C26A C27A -94(5) no 4_654 . 1_554 4_654
N2A N2B C26A O20A 39(3) no 4_654 . 4_654 4_654
N2A N2B C26A O20B 151(3) no 4_654 . 4_654 4_655
N2A N2B C26A O20B -65(3) no 4_654 . 4_654 .
N2A N2B C26A N2A 0(2) no 4_654 . 4_654 4_654
N2A N2B C26A N2B 52(3) no 4_654 . 4_654 4_655
N2A N2B C26A C26A -156(3) no 4_654 . 4_654 1_554
N2A N2B C26A C26B 158(3) no 4_654 . 4_654 4_655
N2A N2B C26A C26B -106(3) no 4_654 . 4_654 .
N2A N2B C26A C27B -105(3) no 4_654 . 4_654 4_655
N2A N2B C26A C27B 176(3) no 4_654 . 4_654 .
N2A N2B C26A C27A -141(3) no 4_654 . 4_654 4_654
N2A N2B C26B O20A -167(3) no 4_654 . . 1_554
N2A N2B C26B O20A 46(3) no 4_654 . . 4_654
N2A N2B C26B O20B -46(3) no 4_654 . . .
N2A N2B C26B N2A 0(2) no 4_654 . . 4_654
N2A N2B C26B N2B 44(3) no 4_654 . . 4_655
N2A N2B C26B C26A 149(3) no 4_654 . . 1_554
N2A N2B C26B C26A 64(3) no 4_654 . . 4_654
N2A N2B C26B C26B 107(3) no 4_654 . . 4_655
N2A N2B C26B C27B 125(3) no 4_654 . . .
N2A N2B C26B C27A 82(3) no 4_654 . . 1_554
N2A N2B C26B C27A 174(3) no 4_654 . . 4_654
N2A N2B C26B O20A 13(3) no 4_654 . 4_655 4_654
N2A N2B C26B O20A -133(3) no 4_654 . 4_655 1_554
N2A N2B C26B O20B 149(3) no 4_654 . 4_655 4_655
N2A N2B C26B N2A 0.0(19) no 4_654 . 4_655 4_654
N2A N2B C26B N2B 46(3) no 4_654 . 4_655 4_655
N2A N2B C26B C26A -20(3) no 4_654 . 4_655 4_654
N2A N2B C26B C26A -110(3) no 4_654 . 4_655 1_554
N2A N2B C26B C26B -65(3) no 4_654 . 4_655 .
N2A N2B C26B C27B -64(3) no 4_654 . 4_655 4_655
N2A N2B C26B C27B -136(5) no 4_654 . 4_655 .
N2A N2B C26B C27A -105(3) no 4_654 . 4_655 4_654
N2A N2B C26B C27A -27(4) no 4_654 . 4_655 1_554
N2B N2B C24A C24B 75(5) no 4_655 . 1_554 4_655
N2B N2B C24A C25A 69(5) no 4_655 . 1_554 4_654
N2B N2B C24A C25B -131(5) no 4_655 . 1_554 4_655
C24A N2B N2B N2A -121(5) no 1_554 . 4_655 4_654
C24A N2B N2B N2A 74(5) no 1_554 . 4_655 1_554
C24A N2B N2B C24A -47(7) no 1_554 . 4_655 4_654
C24A N2B N2B C24A -0(3) no 1_554 . 4_655 1_554
C24A N2B N2B C24B -87(4) no 1_554 . 4_655 4_655
C24A N2B N2B C24B 40(5) no 1_554 . 4_655 .
C24A N2B N2B C25A -69(4) no 1_554 . 4_655 4_654
C24A N2B N2B C25A 21(6) no 1_554 . 4_655 1_554
C24A N2B N2B C25B 31(4) no 1_554 . 4_655 4_655
C24A N2B N2B C25B -78(5) no 1_554 . 4_655 .
C24A N2B N2B C26A 163(5) no 1_554 . 4_655 4_654
C24A N2B N2B C26A 149(4) no 1_554 . 4_655 1_554
C24A N2B N2B C26B 141(5) no 1_554 . 4_655 4_655
C24A N2B N2B C26B 172(4) no 1_554 . 4_655 .
N2B N2B C24A N2A 48(4) no 4_655 . 4_654 4_654
N2B N2B C24A C24B -97(5) no 4_655 . 4_654 .
N2B N2B C24A C25A -110(5) no 4_655 . 4_654 1_554
N2B N2B C24A C25B 47(5) no 4_655 . 4_654 .
C24A N2B N2B N2A -74(5) no 4_654 . 4_655 4_654
C24A N2B N2B N2A 121(5) no 4_654 . 4_655 1_554
C24A N2B N2B C24A -0(3) no 4_654 . 4_655 4_654
C24A N2B N2B C24A 47(7) no 4_654 . 4_655 1_554
C24A N2B N2B C24B -40(5) no 4_654 . 4_655 4_655
C24A N2B N2B C24B 87(4) no 4_654 . 4_655 .
C24A N2B N2B C25A -21(6) no 4_654 . 4_655 4_654
C24A N2B N2B C25A 69(4) no 4_654 . 4_655 1_554
C24A N2B N2B C25B 78(5) no 4_654 . 4_655 4_655
C24A N2B N2B C25B -31(4) no 4_654 . 4_655 .
C24A N2B N2B C26A -149(4) no 4_654 . 4_655 4_654
C24A N2B N2B C26A -163(5) no 4_654 . 4_655 1_554
C24A N2B N2B C26B -172(4) no 4_654 . 4_655 4_655
C24A N2B N2B C26B -141(5) no 4_654 . 4_655 .
N2B N2B C24B N2B 0.0(13) no 4_655 . . 4_655
N2B N2B C24B C24A 138(3) no 4_655 . . 4_654
N2B N2B C24B C25A 155(3) no 4_655 . . 1_554
N2B N2B C24B C25B 10(3) no 4_655 . . 4_655
C24B N2B N2B N2A -161(2) no . . 4_655 4_654
C24B N2B N2B N2A 34.2(16) no . . 4_655 1_554
C24B N2B N2B C24A -87(4) no . . 4_655 4_654
C24B N2B N2B C24A -40(4) no . . 4_655 1_554
C24B N2B N2B C24B -127.1(15) no . . 4_655 4_655
C24B N2B N2B C24B 0.0(11) no . . 4_655 .
C24B N2B N2B C25A -109(3) no . . 4_655 4_654
C24B N2B N2B C25A -18.5(19) no . . 4_655 1_554
C24B N2B N2B C25B -9(2) no . . 4_655 4_655
C24B N2B N2B C25B -118.0(18) no . . 4_655 .
C24B N2B N2B C26A 123.5(15) no . . 4_655 4_654
C24B N2B N2B C26A 109.4(18) no . . 4_655 1_554
C24B N2B N2B C26B 100.7(15) no . . 4_655 4_655
C24B N2B N2B C26B 132.2(17) no . . 4_655 .
N2B N2B C24B N2B 0.0(15) no 4_655 . 4_655 4_655
N2B N2B C24B C24A -31.8(18) no 4_655 . 4_655 1_554
N2B N2B C24B C25A -24(3) no 4_655 . 4_655 4_654
N2B N2B C24B C25B -168(3) no 4_655 . 4_655 .
C24B N2B N2B N2A -34.2(16) no 4_655 . 4_655 4_654
C24B N2B N2B N2A 161(2) no 4_655 . 4_655 1_554
C24B N2B N2B C24A 40(4) no 4_655 . 4_655 4_654
C24B N2B N2B C24A 87(4) no 4_655 . 4_655 1_554
C24B N2B N2B C24B 0.0(11) no 4_655 . 4_655 4_655
C24B N2B N2B C24B 127.1(15) no 4_655 . 4_655 .
C24B N2B N2B C25A 18.5(19) no 4_655 . 4_655 4_654
C24B N2B N2B C25A 109(3) no 4_655 . 4_655 1_554
C24B N2B N2B C25B 118.0(18) no 4_655 . 4_655 4_655
C24B N2B N2B C25B 9(2) no 4_655 . 4_655 .
C24B N2B N2B C26A -109.4(18) no 4_655 . 4_655 4_654
C24B N2B N2B C26A -123.5(15) no 4_655 . 4_655 1_554
C24B N2B N2B C26B -132.2(17) no 4_655 . 4_655 4_655
C24B N2B N2B C26B -100.7(15) no 4_655 . 4_655 .
N2B N2B C25A C24A 122(4) no 4_655 . 1_554 4_654
N2B N2B C25A C24B -34(4) no 4_655 . 1_554 .
N2B N2B C25A C25B 107(4) no 4_655 . 1_554 .
N2B N2B C25A C25B -8(3) no 4_655 . 1_554 4_655
C25A N2B N2B N2A -143(4) no 1_554 . 4_655 4_654
C25A N2B N2B N2A 53(3) no 1_554 . 4_655 1_554
C25A N2B N2B C24A -69(4) no 1_554 . 4_655 4_654
C25A N2B N2B C24A -21(6) no 1_554 . 4_655 1_554
C25A N2B N2B C24B -109(3) no 1_554 . 4_655 4_655
C25A N2B N2B C24B 18(3) no 1_554 . 4_655 .
C25A N2B N2B C25A -90(4) no 1_554 . 4_655 4_654
C25A N2B N2B C25A 0.0(17) no 1_554 . 4_655 1_554
C25A N2B N2B C25B 9(4) no 1_554 . 4_655 4_655
C25A N2B N2B C25B -100(3) no 1_554 . 4_655 .
C25A N2B N2B C26A 142(3) no 1_554 . 4_655 4_654
C25A N2B N2B C26A 128(4) no 1_554 . 4_655 1_554
C25A N2B N2B C26B 119(3) no 1_554 . 4_655 4_655
C25A N2B N2B C26B 151(4) no 1_554 . 4_655 .
N2B N2B C25A C24A -49(4) no 4_655 . 4_654 1_554
N2B N2B C25A C24B 143(5) no 4_655 . 4_654 4_655
N2B N2B C25A C25B -62(4) no 4_655 . 4_654 4_655
N2B N2B C25A C25B 170(4) no 4_655 . 4_654 .
C25A N2B N2B N2A -53(3) no 4_654 . 4_655 4_654
C25A N2B N2B N2A 143(4) no 4_654 . 4_655 1_554
C25A N2B N2B C24A 21(6) no 4_654 . 4_655 4_654
C25A N2B N2B C24A 69(4) no 4_654 . 4_655 1_554
C25A N2B N2B C24B -18(3) no 4_654 . 4_655 4_655
C25A N2B N2B C24B 109(3) no 4_654 . 4_655 .
C25A N2B N2B C25A 0.0(17) no 4_654 . 4_655 4_654
C25A N2B N2B C25A 90(4) no 4_654 . 4_655 1_554
C25A N2B N2B C25B 100(3) no 4_654 . 4_655 4_655
C25A N2B N2B C25B -9(4) no 4_654 . 4_655 .
C25A N2B N2B C26A -128(4) no 4_654 . 4_655 4_654
C25A N2B N2B C26A -142(3) no 4_654 . 4_655 1_554
C25A N2B N2B C26B -151(4) no 4_654 . 4_655 4_655
C25A N2B N2B C26B -119(3) no 4_654 . 4_655 .
N2B N2B C25B N2A 31.3(17) no 4_655 . . 4_654
N2B N2B C25B N2B -0.0(14) no 4_655 . . 4_655
N2B N2B C25B C24A -150(3) no 4_655 . . 4_654
N2B N2B C25B C24B 10(2) no 4_655 . . 4_655
N2B N2B C25B C25A -133(3) no 4_655 . . 1_554
N2B N2B C25B C25A -5.5(19) no 4_655 . . 4_654
C25B N2B N2B N2A -43.3(18) no . . 4_655 4_654
C25B N2B N2B N2A 152(3) no . . 4_655 1_554
C25B N2B N2B C24A 31(3) no . . 4_655 4_654
C25B N2B N2B C24A 78(4) no . . 4_655 1_554
C25B N2B N2B C24B -9.0(19) no . . 4_655 4_655
C25B N2B N2B C24B 118.0(17) no . . 4_655 .
C25B N2B N2B C25A 9(4) no . . 4_655 4_654
C25B N2B N2B C25A 100(3) no . . 4_655 1_554
C25B N2B N2B C25B 109.0(16) no . . 4_655 4_655
C25B N2B N2B C25B 0.0(9) no . . 4_655 .
C25B N2B N2B C26A -118.5(14) no . . 4_655 4_654
C25B N2B N2B C26A -132.6(18) no . . 4_655 1_554
C25B N2B N2B C26B -141.3(14) no . . 4_655 4_655
C25B N2B N2B C26B -109.8(16) no . . 4_655 .
N2B N2B C25B N2B -0.0(16) no 4_655 . 4_655 4_655
N2B N2B C25B C24A 24(2) no 4_655 . 4_655 1_554
N2B N2B C25B C24B -168(3) no 4_655 . 4_655 .
N2B N2B C25B C25A 37(2) no 4_655 . 4_655 4_654
N2B N2B C25B C25A 173(3) no 4_655 . 4_655 1_554
C25B N2B N2B N2A -152(3) no 4_655 . 4_655 4_654
C25B N2B N2B N2A 43.3(18) no 4_655 . 4_655 1_554
C25B N2B N2B C24A -78(4) no 4_655 . 4_655 4_654
C25B N2B N2B C24A -31(3) no 4_655 . 4_655 1_554
C25B N2B N2B C24B -118.0(17) no 4_655 . 4_655 4_655
C25B N2B N2B C24B 9.0(19) no 4_655 . 4_655 .
C25B N2B N2B C25A -100(3) no 4_655 . 4_655 4_654
C25B N2B N2B C25A -9(4) no 4_655 . 4_655 1_554
C25B N2B N2B C25B 0.0(9) no 4_655 . 4_655 4_655
C25B N2B N2B C25B -109.0(16) no 4_655 . 4_655 .
C25B N2B N2B C26A 132.6(18) no 4_655 . 4_655 4_654
C25B N2B N2B C26A 118.5(14) no 4_655 . 4_655 1_554
C25B N2B N2B C26B 109.8(16) no 4_655 . 4_655 4_655
C25B N2B N2B C26B 141.3(14) no 4_655 . 4_655 .
N2B N2B C26A O20A 170(3) no 4_655 . 1_554 1_554
N2B N2B C26A O20B -83(3) no 4_655 . 1_554 .
N2B N2B C26A O20B 70(3) no 4_655 . 1_554 4_655
N2B N2B C26A N2A 57(2) no 4_655 . 1_554 1_554
N2B N2B C26A N2A -45.7(19) no 4_655 . 1_554 4_654
N2B N2B C26A N2B -0.0(15) no 4_655 . 1_554 4_655
N2B N2B C26A C26A -25(3) no 4_655 . 1_554 4_654
N2B N2B C26A C26B -75(3) no 4_655 . 1_554 .
N2B N2B C26A C26B 23(3) no 4_655 . 1_554 4_655
N2B N2B C26A C27B 40(4) no 4_655 . 1_554 .
N2B N2B C26A C27B -74(3) no 4_655 . 1_554 4_655
N2B N2B C26A C27A -17(3) no 4_655 . 1_554 1_554
N2B N2B C26A C27A -140(4) no 4_655 . 1_554 4_654
C26A N2B N2B N2A 89.3(16) no 1_554 . 4_655 4_654
C26A N2B N2B N2A -75.2(15) no 1_554 . 4_655 1_554
C26A N2B N2B C24A 163(4) no 1_554 . 4_655 4_654
C26A N2B N2B C24A -149(3) no 1_554 . 4_655 1_554
C26A N2B N2B C24B 123.5(12) no 1_554 . 4_655 4_655
C26A N2B N2B C24B -109.4(15) no 1_554 . 4_655 .
C26A N2B N2B C25A 142(3) no 1_554 . 4_655 4_654
C26A N2B N2B C25A -128(3) no 1_554 . 4_655 1_554
C26A N2B N2B C25B -118.5(12) no 1_554 . 4_655 4_655
C26A N2B N2B C25B 132.6(17) no 1_554 . 4_655 .
C26A N2B N2B C26A 14.1(13) no 1_554 . 4_655 4_654
C26A N2B N2B C26A -0.0(6) no 1_554 . 4_655 1_554
C26A N2B N2B C26B -8.7(10) no 1_554 . 4_655 4_655
C26A N2B N2B C26B 22.8(7) no 1_554 . 4_655 .
N2B N2B C26A O20A -12(3) no 4_655 . 4_654 4_654
N2B N2B C26A O20B 99(3) no 4_655 . 4_654 4_655
N2B N2B C26A O20B -117(3) no 4_655 . 4_654 .
N2B N2B C26A N2A -52(2) no 4_655 . 4_654 4_654
N2B N2B C26A N2B -0.0(17) no 4_655 . 4_654 4_655
N2B N2B C26A C26A 152(3) no 4_655 . 4_654 1_554
N2B N2B C26A C26B 106(3) no 4_655 . 4_654 4_655
N2B N2B C26A C26B -158(3) no 4_655 . 4_654 .
N2B N2B C26A C27B -157(3) no 4_655 . 4_654 4_655
N2B N2B C26A C27B 124(3) no 4_655 . 4_654 .
N2B N2B C26A C27A 167(3) no 4_655 . 4_654 4_654
C26A N2B N2B N2A 75.2(15) no 4_654 . 4_655 4_654
C26A N2B N2B N2A -89.3(16) no 4_654 . 4_655 1_554
C26A N2B N2B C24A 149(3) no 4_654 . 4_655 4_654
C26A N2B N2B C24A -163(4) no 4_654 . 4_655 1_554
C26A N2B N2B C24B 109.4(15) no 4_654 . 4_655 4_655
C26A N2B N2B C24B -123.5(12) no 4_654 . 4_655 .
C26A N2B N2B C25A 128(3) no 4_654 . 4_655 4_654
C26A N2B N2B C25A -142(3) no 4_654 . 4_655 1_554
C26A N2B N2B C25B -132.6(17) no 4_654 . 4_655 4_655
C26A N2B N2B C25B 118.5(12) no 4_654 . 4_655 .
C26A N2B N2B C26A -0.0(6) no 4_654 . 4_655 4_654
C26A N2B N2B C26A -14.1(13) no 4_654 . 4_655 1_554
C26A N2B N2B C26B -22.8(7) no 4_654 . 4_655 4_655
C26A N2B N2B C26B 8.7(10) no 4_654 . 4_655 .
N2B N2B C26B O20A 149(3) no 4_655 . . 1_554
N2B N2B C26B O20A 2(3) no 4_655 . . 4_654
N2B N2B C26B O20B -90(3) no 4_655 . . .
N2B N2B C26B N2A -44.3(19) no 4_655 . . 4_654
N2B N2B C26B N2B -0.0(15) no 4_655 . . 4_655
N2B N2B C26B C26A 105(3) no 4_655 . . 1_554
N2B N2B C26B C26A 20(3) no 4_655 . . 4_654
N2B N2B C26B C26B 63(3) no 4_655 . . 4_655
N2B N2B C26B C27B 80(3) no 4_655 . . .
N2B N2B C26B C27A 38(3) no 4_655 . . 1_554
N2B N2B C26B C27A 130(3) no 4_655 . . 4_654
C26B N2B N2B N2A 66.5(15) no . . 4_655 4_654
C26B N2B N2B N2A -98.0(16) no . . 4_655 1_554
C26B N2B N2B C24A 141(4) no . . 4_655 4_654
C26B N2B N2B C24A -172(4) no . . 4_655 1_554
C26B N2B N2B C24B 100.7(12) no . . 4_655 4_655
C26B N2B N2B C24B -132.2(14) no . . 4_655 .
C26B N2B N2B C25A 119(3) no . . 4_655 4_654
C26B N2B N2B C25A -151(3) no . . 4_655 1_554
C26B N2B N2B C25B -141.3(13) no . . 4_655 4_655
C26B N2B N2B C25B 109.8(15) no . . 4_655 .
C26B N2B N2B C26A -8.7(11) no . . 4_655 4_654
C26B N2B N2B C26A -22.8(8) no . . 4_655 1_554
C26B N2B N2B C26B -31.5(9) no . . 4_655 4_655
C26B N2B N2B C26B 0.0(7) no . . 4_655 .
N2B N2B C26B O20A -32(3) no 4_655 . 4_655 4_654
N2B N2B C26B O20A -178(3) no 4_655 . 4_655 1_554
N2B N2B C26B O20B 103(3) no 4_655 . 4_655 4_655
N2B N2B C26B N2A -46(2) no 4_655 . 4_655 4_654
N2B N2B C26B N2B -0.0(16) no 4_655 . 4_655 4_655
N2B N2B C26B C26A -65(3) no 4_655 . 4_655 4_654
N2B N2B C26B C26A -156(3) no 4_655 . 4_655 1_554
N2B N2B C26B C26B -110(3) no 4_655 . 4_655 .
N2B N2B C26B C27B -110(3) no 4_655 . 4_655 4_655
N2B N2B C26B C27B 178(5) no 4_655 . 4_655 .
N2B N2B C26B C27A -150(3) no 4_655 . 4_655 4_654
N2B N2B C26B C27A -73(3) no 4_655 . 4_655 1_554
C26B N2B N2B N2A 98.0(16) no 4_655 . 4_655 4_654
C26B N2B N2B N2A -66.5(15) no 4_655 . 4_655 1_554
C26B N2B N2B C24A 172(4) no 4_655 . 4_655 4_654
C26B N2B N2B C24A -141(4) no 4_655 . 4_655 1_554
C26B N2B N2B C24B 132.2(14) no 4_655 . 4_655 4_655
C26B N2B N2B C24B -100.7(12) no 4_655 . 4_655 .
C26B N2B N2B C25A 151(3) no 4_655 . 4_655 4_654
C26B N2B N2B C25A -119(3) no 4_655 . 4_655 1_554
C26B N2B N2B C25B -109.8(15) no 4_655 . 4_655 4_655
C26B N2B N2B C25B 141.3(13) no 4_655 . 4_655 .
C26B N2B N2B C26A 22.8(8) no 4_655 . 4_655 4_654
C26B N2B N2B C26A 8.7(11) no 4_655 . 4_655 1_554
C26B N2B N2B C26B 0.0(7) no 4_655 . 4_655 4_655
C26B N2B N2B C26B 31.5(9) no 4_655 . 4_655 .
C24A N2B C24A N2A 71(3) no 1_554 . 4_654 4_654
C24A N2B C24A C24B -75(2) no 1_554 . 4_654 .
C24A N2B C24A C25A -88(3) no 1_554 . 4_654 1_554
C24A N2B C24A C25B 69(3) no 1_554 . 4_654 .
C24A N2B C24A C24B -71(3) no 4_654 . 1_554 4_655
C24A N2B C24A C25A -77(3) no 4_654 . 1_554 4_654
C24A N2B C24A C25B 82(3) no 4_654 . 1_554 4_655
C24A N2B C24B N2B -17.0(15) no 1_554 . . 4_655
C24A N2B C24B C24A 120.7(14) no 1_554 . . 4_654
C24A N2B C24B C25A 138(2) no 1_554 . . 1_554
C24A N2B C24B C25B -7.1(13) no 1_554 . . 4_655
C24B N2B C24A C24B -143.5(15) no . . 1_554 4_655
C24B N2B C24A C25A -150(2) no . . 1_554 4_654
C24B N2B C24A C25B 9.6(18) no . . 1_554 4_655
C24A N2B C24B N2B 31.8(16) no 1_554 . 4_655 4_655
C24A N2B C24B C24A 0.0(12) no 1_554 . 4_655 1_554
C24A N2B C24B C25A 7.9(18) no 1_554 . 4_655 4_654
C24A N2B C24B C25B -136.6(18) no 1_554 . 4_655 .
C24B N2B C24A C24B 0.0(11) no 4_655 . 1_554 4_655
C24B N2B C24A C25A -6.2(14) no 4_655 . 1_554 4_654
C24B N2B C24A C25B 153(3) no 4_655 . 1_554 4_655
C24A N2B C25A C24A 112.5(19) no 1_554 . 1_554 4_654
C24A N2B C25A C24B -44(3) no 1_554 . 1_554 .
C24A N2B C25A C25B 97.1(15) no 1_554 . 1_554 .
C24A N2B C25A C25B -17.8(14) no 1_554 . 1_554 4_655
C25A N2B C24A C24B -120.8(17) no 1_554 . 1_554 4_655
C25A N2B C24A C25A -127(2) no 1_554 . 1_554 4_654
C25A N2B C24A C25B 32(3) no 1_554 . 1_554 4_655
C24A N2B C25A C24A -0.0(18) no 1_554 . 4_654 1_554
C24A N2B C25A C24B -168(4) no 1_554 . 4_654 4_655
C24A N2B C25A C25B -13(2) no 1_554 . 4_654 4_655
C24A N2B C25A C25B -140(3) no 1_554 . 4_654 .
C25A N2B C24A C24B 6.2(19) no 4_654 . 1_554 4_655
C25A N2B C24A C25A 0.0(17) no 4_654 . 1_554 4_654
C25A N2B C24A C25B 159(4) no 4_654 . 1_554 4_655
C24A N2B C25B N2A 57.8(16) no 1_554 . . 4_654
C24A N2B C25B N2B 26.5(15) no 1_554 . . 4_655
C24A N2B C25B C24A -123.5(17) no 1_554 . . 4_654
C24A N2B C25B C24B 36.5(15) no 1_554 . . 4_655
C24A N2B C25B C25A -106.9(14) no 1_554 . . 1_554
C24A N2B C25B C25A 21.0(12) no 1_554 . . 4_654
C25B N2B C24A C24B -31.6(12) no . . 1_554 4_655
C25B N2B C24A C25A -37.7(19) no . . 1_554 4_654
C25B N2B C24A C25B 121.5(18) no . . 1_554 4_655
C24A N2B C25B N2B -24(3) no 1_554 . 4_655 4_655
C24A N2B C25B C24A 0.0(17) no 1_554 . 4_655 1_554
C24A N2B C25B C24B 167(3) no 1_554 . 4_655 .
C24A N2B C25B C25A 12.4(19) no 1_554 . 4_655 4_654
C24A N2B C25B C25A 149(3) no 1_554 . 4_655 1_554
C25B N2B C24A C24B -153(3) no 4_655 . 1_554 4_655
C25B N2B C24A C25A -159(3) no 4_655 . 1_554 4_654
C25B N2B C24A C25B -0.0(13) no 4_655 . 1_554 4_655
C24A N2B C26A O20A 155.7(16) no 1_554 . 1_554 1_554
C24A N2B C26A O20B -98.2(17) no 1_554 . 1_554 .
C24A N2B C26A O20B 56(2) no 1_554 . 1_554 4_655
C24A N2B C26A N2A 42.6(18) no 1_554 . 1_554 1_554
C24A N2B C26A N2A -60.4(18) no 1_554 . 1_554 4_654
C24A N2B C26A N2B -14.7(14) no 1_554 . 1_554 4_655
C24A N2B C26A C26A -40(2) no 1_554 . 1_554 4_654
C24A N2B C26A C26B -89(2) no 1_554 . 1_554 .
C24A N2B C26A C26B 8(3) no 1_554 . 1_554 4_655
C24A N2B C26A C27B 26(4) no 1_554 . 1_554 .
C24A N2B C26A C27B -89(2) no 1_554 . 1_554 4_655
C24A N2B C26A C27A -31(3) no 1_554 . 1_554 1_554
C24A N2B C26A C27A -154(4) no 1_554 . 1_554 4_654
C26A N2B C24A C24B 109.6(15) no 1_554 . 1_554 4_655
C26A N2B C24A C25A 103.4(19) no 1_554 . 1_554 4_654
C26A N2B C24A C25B -97.4(19) no 1_554 . 1_554 4_655
C24A N2B C26A O20A -20(2) no 1_554 . 4_654 4_654
C24A N2B C26A O20B 91.4(14) no 1_554 . 4_654 4_655
C24A N2B C26A O20B -124.5(14) no 1_554 . 4_654 .
C24A N2B C26A N2A -59.3(16) no 1_554 . 4_654 4_654
C24A N2B C26A N2B -7.5(14) no 1_554 . 4_654 4_655
C24A N2B C26A C26A 144.4(17) no 1_554 . 4_654 1_554
C24A N2B C26A C26B 98.5(18) no 1_554 . 4_654 4_655
C24A N2B C26A C26B -165.1(18) no 1_554 . 4_654 .
C24A N2B C26A C27B -164.3(17) no 1_554 . 4_654 4_655
C24A N2B C26A C27B 117.0(16) no 1_554 . 4_654 .
C24A N2B C26A C27A 159.8(14) no 1_554 . 4_654 4_654
C26A N2B C24A C24B 90.3(11) no 4_654 . 1_554 4_655
C26A N2B C24A C25A 84.1(17) no 4_654 . 1_554 4_654
C26A N2B C24A C25B -116.6(17) no 4_654 . 1_554 4_655
C24A N2B C26B O20A 144.9(16) no 1_554 . . 1_554
C24A N2B C26B O20A -2.3(19) no 1_554 . . 4_654
C24A N2B C26B O20B -94(2) no 1_554 . . .
C24A N2B C26B N2A -48.2(16) no 1_554 . . 4_654
C24A N2B C26B N2B -3.9(14) no 1_554 . . 4_655
C24A N2B C26B C26A 101(3) no 1_554 . . 1_554
C24A N2B C26B C26A 16(3) no 1_554 . . 4_654
C24A N2B C26B C26B 59.2(19) no 1_554 . . 4_655
C24A N2B C26B C27B 77(2) no 1_554 . . .
C24A N2B C26B C27A 34(3) no 1_554 . . 1_554
C24A N2B C26B C27A 126(2) no 1_554 . . 4_654
C26B N2B C24A C24B 84.0(14) no . . 1_554 4_655
C26B N2B C24A C25A 78(2) no . . 1_554 4_654
C26B N2B C24A C25B -122.9(18) no . . 1_554 4_655
C24A N2B C26B O20A -49.2(16) no 1_554 . 4_655 4_654
C24A N2B C26B O20A 164.8(14) no 1_554 . 4_655 1_554
C24A N2B C26B O20B 86.3(18) no 1_554 . 4_655 4_655
C24A N2B C26B N2A -62.3(17) no 1_554 . 4_655 4_654
C24A N2B C26B N2B -16.7(14) no 1_554 . 4_655 4_655
C24A N2B C26B C26A -82(2) no 1_554 . 4_655 4_654
C24A N2B C26B C26A -173(3) no 1_554 . 4_655 1_554
C24A N2B C26B C26B -127.0(17) no 1_554 . 4_655 .
C24A N2B C26B C27B -126.5(16) no 1_554 . 4_655 4_655
C24A N2B C26B C27B 162(4) no 1_554 . 4_655 .
C24A N2B C26B C27A -166.9(16) no 1_554 . 4_655 4_654
C24A N2B C26B C27A -89(3) no 1_554 . 4_655 1_554
C26B N2B C24A C24B 112.5(12) no 4_655 . 1_554 4_655
C26B N2B C24A C25A 106.4(17) no 4_655 . 1_554 4_654
C26B N2B C24A C25B -94.4(17) no 4_655 . 1_554 4_655
C24A N2B C24B N2B -138(3) no 4_654 . . 4_655
C24A N2B C24B C24A 0.0(15) no 4_654 . . 4_654
C24A N2B C24B C25A 17(2) no 4_654 . . 1_554
C24A N2B C24B C25B -128(2) no 4_654 . . 4_655
C24B N2B C24A N2A 145(3) no . . 4_654 4_654
C24B N2B C24A C24B -0.0(11) no . . 4_654 .
C24B N2B C24A C25A -13.0(16) no . . 4_654 1_554
C24B N2B C24A C25B 144(3) no . . 4_654 .
C24A N2B C24B N2B 155(3) no 4_654 . 4_655 4_655
C24A N2B C24B C24A 123.2(18) no 4_654 . 4_655 1_554
C24A N2B C24B C25A 131(3) no 4_654 . 4_655 4_654
C24A N2B C24B C25B -13.4(17) no 4_654 . 4_655 .
C24B N2B C24A N2A 16.3(18) no 4_655 . 4_654 4_654
C24B N2B C24A C24B -129.1(12) no 4_655 . 4_654 .
C24B N2B C24A C25A -142.1(17) no 4_655 . 4_654 1_554
C24B N2B C24A C25B 15.0(19) no 4_655 . 4_654 .
C24A N2B C25A C24A -0(2) no 4_654 . 1_554 4_654
C24A N2B C25A C24B -156(4) no 4_654 . 1_554 .
C24A N2B C25A C25B -15(3) no 4_654 . 1_554 .
C24A N2B C25A C25B -130(3) no 4_654 . 1_554 4_655
C25A N2B C24A N2A 158(3) no 1_554 . 4_654 4_654
C25A N2B C24A C24B 13(2) no 1_554 . 4_654 .
C25A N2B C24A C25A -0.0(18) no 1_554 . 4_654 1_554
C25A N2B C24A C25B 157(4) no 1_554 . 4_654 .
C24A N2B C25A C24A 116(3) no 4_654 . 4_654 1_554
C24A N2B C25A C24B -52(3) no 4_654 . 4_654 4_655
C24A N2B C25A C25B 103(2) no 4_654 . 4_654 4_655
C24A N2B C25A C25B -24.1(18) no 4_654 . 4_654 .
C25A N2B C24A N2A 36.3(17) no 4_654 . 4_654 4_654
C25A N2B C24A C24B -109.1(14) no 4_654 . 4_654 .
C25A N2B C24A C25A -122.1(18) no 4_654 . 4_654 1_554
C25A N2B C24A C25B 35(3) no 4_654 . 4_654 .
C24A N2B C25B N2A -179(3) no 4_654 . . 4_654
C24A N2B C25B N2B 150(3) no 4_654 . . 4_655
C24A N2B C25B C24A -0(2) no 4_654 . . 4_654
C24A N2B C25B C24B 160(3) no 4_654 . . 4_655
C24A N2B C25B C25A 17(3) no 4_654 . . 1_554
C24A N2B C25B C25A 145(3) no 4_654 . . 4_654
C25B N2B C24A N2A 1(3) no . . 4_654 4_654
C25B N2B C24A C24B -144(3) no . . 4_654 .
C25B N2B C24A C25A -157(3) no . . 4_654 1_554
C25B N2B C24A C25B -0.0(13) no . . 4_654 .
C24A N2B C25B N2B -137(3) no 4_654 . 4_655 4_655
C24A N2B C25B C24A -113(3) no 4_654 . 4_655 1_554
C24A N2B C25B C24B 55(2) no 4_654 . 4_655 .
C24A N2B C25B C25A -100(2) no 4_654 . 4_655 4_654
C24A N2B C25B C25A 35.9(19) no 4_654 . 4_655 1_554
C25B N2B C24A N2A 106(3) no 4_655 . 4_654 4_654
C25B N2B C24A C24B -38.9(13) no 4_655 . 4_654 .
C25B N2B C24A C25A -52(2) no 4_655 . 4_654 1_554
C25B N2B C24A C25B 105.1(19) no 4_655 . 4_654 .
C24A N2B C26A O20A -23(3) no 4_654 . 1_554 1_554
C24A N2B C26A O20B 83(3) no 4_654 . 1_554 .
C24A N2B C26A O20B -123(3) no 4_654 . 1_554 4_655
C24A N2B C26A N2A -137(4) no 4_654 . 1_554 1_554
C24A N2B C26A N2A 120(4) no 4_654 . 1_554 4_654
C24A N2B C26A N2B 166(4) no 4_654 . 1_554 4_655
C24A N2B C26A C26A 141(3) no 4_654 . 1_554 4_654
C24A N2B C26A C26B 91(3) no 4_654 . 1_554 .
C24A N2B C26A C26B -171(3) no 4_654 . 1_554 4_655
C24A N2B C26A C27B -154(3) no 4_654 . 1_554 .
C24A N2B C26A C27B 92(3) no 4_654 . 1_554 4_655
C24A N2B C26A C27A 149(3) no 4_654 . 1_554 1_554
C24A N2B C26A C27A 27(6) no 4_654 . 1_554 4_654
C26A N2B C24A N2A -110(4) no 1_554 . 4_654 4_654
C26A N2B C24A C24B 104(3) no 1_554 . 4_654 .
C26A N2B C24A C25A 91(3) no 1_554 . 4_654 1_554
C26A N2B C24A C25B -112(3) no 1_554 . 4_654 .
C24A N2B C26A O20A 129(4) no 4_654 . 4_654 4_654
C24A N2B C26A O20B -120(4) no 4_654 . 4_654 4_655
C24A N2B C26A O20B 24(5) no 4_654 . 4_654 .
C24A N2B C26A N2A 89(5) no 4_654 . 4_654 4_654
C24A N2B C26A N2B 141(5) no 4_654 . 4_654 4_655
C24A N2B C26A C26A -67(4) no 4_654 . 4_654 1_554
C24A N2B C26A C26B -113(5) no 4_654 . 4_654 4_655
C24A N2B C26A C26B -17(5) no 4_654 . 4_654 .
C24A N2B C26A C27B -16(5) no 4_654 . 4_654 4_655
C24A N2B C26A C27B -95(5) no 4_654 . 4_654 .
C24A N2B C26A C27A -52(5) no 4_654 . 4_654 4_654
C26A N2B C24A N2A -73(4) no 4_654 . 4_654 4_654
C26A N2B C24A C24B 142(4) no 4_654 . 4_654 .
C26A N2B C24A C25A 129(4) no 4_654 . 4_654 1_554
C26A N2B C24A C25B -74(5) no 4_654 . 4_654 .
C24A N2B C26B O20A -62(3) no 4_654 . . 1_554
C24A N2B C26B O20A 151(3) no 4_654 . . 4_654
C24A N2B C26B O20B 59(3) no 4_654 . . .
C24A N2B C26B N2A 105(3) no 4_654 . . 4_654
C24A N2B C26B N2B 149(4) no 4_654 . . 4_655
C24A N2B C26B C26A -106(3) no 4_654 . . 1_554
C24A N2B C26B C26A 169(3) no 4_654 . . 4_654
C24A N2B C26B C26B -148(3) no 4_654 . . 4_655
C24A N2B C26B C27B -130(3) no 4_654 . . .
C24A N2B C26B C27A -173(3) no 4_654 . . 1_554
C24A N2B C26B C27A -81(4) no 4_654 . . 4_654
C26B N2B C24A N2A -81(3) no . . 4_654 4_654
C26B N2B C24A C24B 134(2) no . . 4_654 .
C26B N2B C24A C25A 121(2) no . . 4_654 1_554
C26B N2B C24A C25B -82(3) no . . 4_654 .
C24A N2B C26B O20A 137(5) no 4_654 . 4_655 4_654
C24A N2B C26B O20A -9(5) no 4_654 . 4_655 1_554
C24A N2B C26B O20B -87(5) no 4_654 . 4_655 4_655
C24A N2B C26B N2A 124(5) no 4_654 . 4_655 4_654
C24A N2B C26B N2B 170(6) no 4_654 . 4_655 4_655
C24A N2B C26B C26A 105(5) no 4_654 . 4_655 4_654
C24A N2B C26B C26A 14(5) no 4_654 . 4_655 1_554
C24A N2B C26B C26B 59(5) no 4_654 . 4_655 .
C24A N2B C26B C27B 60(5) no 4_654 . 4_655 4_655
C24A N2B C26B C27B -12(7) no 4_654 . 4_655 .
C24A N2B C26B C27A 19(5) no 4_654 . 4_655 4_654
C24A N2B C26B C27A 97(5) no 4_654 . 4_655 1_554
C26B N2B C24A N2A -117(5) no 4_655 . 4_654 4_654
C26B N2B C24A C24B 98(4) no 4_655 . 4_654 .
C26B N2B C24A C25A 85(5) no 4_655 . 4_654 1_554
C26B N2B C24A C25B -118(4) no 4_655 . 4_654 .
C24B N2B C24B N2B 80(3) no . . 4_655 4_655
C24B N2B C24B C24A 48(3) no . . 4_655 1_554
C24B N2B C24B C25A 56(3) no . . 4_655 4_654
C24B N2B C24B C25B -88(3) no . . 4_655 .
C24B N2B C24B N2B -57(2) no 4_655 . . 4_655
C24B N2B C24B C24A 80(2) no 4_655 . . 4_654
C24B N2B C24B C25A 98(3) no 4_655 . . 1_554
C24B N2B C24B C25B -48(3) no 4_655 . . 4_655
C24B N2B C25A C24A 156(4) no . . 1_554 4_654
C24B N2B C25A C24B -0.0(19) no . . 1_554 .
C24B N2B C25A C25B 141(3) no . . 1_554 .
C24B N2B C25A C25B 26(3) no . . 1_554 4_655
C25A N2B C24B N2B -155(3) no 1_554 . . 4_655
C25A N2B C24B C24A -17(3) no 1_554 . . 4_654
C25A N2B C24B C25A -0(3) no 1_554 . . 1_554
C25A N2B C24B C25B -145(4) no 1_554 . . 4_655
C24B N2B C25A C24A 33(3) no . . 4_654 1_554
C24B N2B C25A C24B -135(3) no . . 4_654 4_655
C24B N2B C25A C25B 20.0(16) no . . 4_654 4_655
C24B N2B C25A C25B -107.6(16) no . . 4_654 .
C25A N2B C24B N2B -34.5(15) no 4_654 . . 4_655
C25A N2B C24B C24A 103.1(15) no 4_654 . . 4_654
C25A N2B C24B C25A 120(2) no 4_654 . . 1_554
C25A N2B C24B C25B -24.6(18) no 4_654 . . 4_655
C24B N2B C25B N2A 143(3) no . . . 4_654
C24B N2B C25B N2B 112(3) no . . . 4_655
C24B N2B C25B C24A -38.5(19) no . . . 4_654
C24B N2B C25B C24B 121.5(17) no . . . 4_655
C24B N2B C25B C25A -22.0(14) no . . . 1_554
C24B N2B C25B C25A 106.0(16) no . . . 4_654
C25B N2B C24B N2B -112(3) no . . . 4_655
C25B N2B C24B C24A 25.5(12) no . . . 4_654
C25B N2B C24B C25A 43(3) no . . . 1_554
C25B N2B C24B C25B -102.3(16) no . . . 4_655
C24B N2B C25B N2B 168(3) no . . 4_655 4_655
C24B N2B C25B C24A -167(3) no . . 4_655 1_554
C24B N2B C25B C24B 0.0(14) no . . 4_655 .
C24B N2B C25B C25A -155.0(18) no . . 4_655 4_654
C24B N2B C25B C25A -18.8(15) no . . 4_655 1_554
C25B N2B C24B N2B -10(2) no 4_655 . . 4_655
C25B N2B C24B C24A 127.8(16) no 4_655 . . 4_654
C25B N2B C24B C25A 145(3) no 4_655 . . 1_554
C25B N2B C24B C25B 0.0(10) no 4_655 . . 4_655
C24B N2B C26A O20A 65.8(18) no . . 1_554 1_554
C24B N2B C26A O20B 171.9(15) no . . 1_554 .
C24B N2B C26A O20B -34.2(19) no . . 1_554 4_655
C24B N2B C26A N2A -47(2) no . . 1_554 1_554
C24B N2B C26A N2A -150(3) no . . 1_554 4_654
C24B N2B C26A N2B -105(3) no . . 1_554 4_655
C24B N2B C26A C26A -129.5(17) no . . 1_554 4_654
C24B N2B C26A C26B -179.3(19) no . . 1_554 .
C24B N2B C26A C26B -82(2) no . . 1_554 4_655
C24B N2B C26A C27B -64(4) no . . 1_554 .
C24B N2B C26A C27B -179.0(17) no . . 1_554 4_655
C24B N2B C26A C27A -121.3(19) no . . 1_554 1_554
C24B N2B C26A C27A 116(4) no . . 1_554 4_654
C26A N2B C24B N2B 96.1(18) no 1_554 . . 4_655
C26A N2B C24B C24A -126.3(15) no 1_554 . . 4_654
C26A N2B C24B C25A -109.0(18) no 1_554 . . 1_554
C26A N2B C24B C25B 105.9(14) no 1_554 . . 4_655
C24B N2B C26A O20A -100(3) no . . 4_654 4_654
C24B N2B C26A O20B 11(2) no . . 4_654 4_655
C24B N2B C26A O20B 155.4(17) no . . 4_654 .
C24B N2B C26A N2A -139(3) no . . 4_654 4_654
C24B N2B C26A N2B -88(3) no . . 4_654 4_655
C24B N2B C26A C26A 64(2) no . . 4_654 1_554
C24B N2B C26A C26B 18(3) no . . 4_654 4_655
C24B N2B C26A C26B 115(2) no . . 4_654 .
C24B N2B C26A C27B 116(2) no . . 4_654 4_655
C24B N2B C26A C27B 37(3) no . . 4_654 .
C24B N2B C26A C27A 80(2) no . . 4_654 4_654
C26A N2B C24B N2B 66.7(17) no 4_654 . . 4_655
C26A N2B C24B C24A -155.7(19) no 4_654 . . 4_654
C26A N2B C24B C25A -138.4(18) no 4_654 . . 1_554
C26A N2B C24B C25B 76.5(18) no 4_654 . . 4_655
C24B N2B C26B O20A 45(3) no . . . 1_554
C24B N2B C26B O20A -102(3) no . . . 4_654
C24B N2B C26B O20B 166(2) no . . . .
C24B N2B C26B N2A -148(3) no . . . 4_654
C24B N2B C26B N2B -104(3) no . . . 4_655
C24B N2B C26B C26A 1(3) no . . . 1_554
C24B N2B C26B C26A -84(3) no . . . 4_654
C24B N2B C26B C26B -41(3) no . . . 4_655
C24B N2B C26B C27B -23(3) no . . . .
C24B N2B C26B C27A -66(3) no . . . 1_554
C24B N2B C26B C27A 26(4) no . . . 4_654
C26B N2B C24B N2B 96(3) no . . . 4_655
C26B N2B C24B C24A -127(2) no . . . 4_654
C26B N2B C24B C25A -109(3) no . . . 1_554
C26B N2B C24B C25B 105.5(19) no . . . 4_655
C24B N2B C26B O20A -132.0(16) no . . 4_655 4_654
C24B N2B C26B O20A 82.0(15) no . . 4_655 1_554
C24B N2B C26B O20B 3(2) no . . 4_655 4_655
C24B N2B C26B N2A -145(3) no . . 4_655 4_654
C24B N2B C26B N2B -100(2) no . . 4_655 4_655
C24B N2B C26B C26A -165(2) no . . 4_655 4_654
C24B N2B C26B C26A 104(3) no . . 4_655 1_554
C24B N2B C26B C26B 150.1(17) no . . 4_655 .
C24B N2B C26B C27B 150.7(16) no . . 4_655 4_655
C24B N2B C26B C27B 79(5) no . . 4_655 .
C24B N2B C26B C27A 110.3(17) no . . 4_655 4_654
C24B N2B C26B C27A -172(3) no . . 4_655 1_554
C26B N2B C24B N2B 73.8(15) no 4_655 . . 4_655
C26B N2B C24B C24A -148.6(14) no 4_655 . . 4_654
C26B N2B C24B C25A -131.2(17) no 4_655 . . 1_554
C26B N2B C24B C25B 83.7(14) no 4_655 . . 4_655
C24B N2B C25A C24A 49(3) no 4_655 . 1_554 4_654
C24B N2B C25A C24B -108(3) no 4_655 . 1_554 .
C24B N2B C25A C25B 33.2(18) no 4_655 . 1_554 .
C24B N2B C25A C25B -81.7(19) no 4_655 . 1_554 4_655
C25A N2B C24B N2B 122(3) no 1_554 . 4_655 4_655
C25A N2B C24B C24A 90(3) no 1_554 . 4_655 1_554
C25A N2B C24B C25A 98(3) no 1_554 . 4_655 4_654
C25A N2B C24B C25B -46(3) no 1_554 . 4_655 .
C24B N2B C25A C24A 168(4) no 4_655 . 4_654 1_554
C24B N2B C25A C24B 0(2) no 4_655 . 4_654 4_655
C24B N2B C25A C25B 155(3) no 4_655 . 4_654 4_655
C24B N2B C25A C25B 28(3) no 4_655 . 4_654 .
C25A N2B C24B N2B 24(3) no 4_654 . 4_655 4_655
C25A N2B C24B C24A -8(3) no 4_654 . 4_655 1_554
C25A N2B C24B C25A 0(2) no 4_654 . 4_655 4_654
C25A N2B C24B C25B -144(4) no 4_654 . 4_655 .
C24B N2B C25B N2A 21.3(17) no 4_655 . . 4_654
C24B N2B C25B N2B -10(2) no 4_655 . . 4_655
C24B N2B C25B C24A -160(2) no 4_655 . . 4_654
C24B N2B C25B C24B 0.0(12) no 4_655 . . 4_655
C24B N2B C25B C25A -143.4(16) no 4_655 . . 1_554
C24B N2B C25B C25A -15.5(13) no 4_655 . . 4_654
C25B N2B C24B N2B 168(3) no . . 4_655 4_655
C25B N2B C24B C24A 136.6(18) no . . 4_655 1_554
C25B N2B C24B C25A 144(3) no . . 4_655 4_654
C25B N2B C24B C25B 0.0(11) no . . 4_655 .
C24B N2B C25B N2B -47.2(16) no 4_655 . 4_655 4_655
C24B N2B C25B C24A -22.9(15) no 4_655 . 4_655 1_554
C24B N2B C25B C24B 144.5(13) no 4_655 . 4_655 .
C24B N2B C25B C25A -10.5(11) no 4_655 . 4_655 4_654
C24B N2B C25B C25A 125.7(13) no 4_655 . 4_655 1_554
C25B N2B C24B N2B 46.5(14) no 4_655 . 4_655 4_655
C25B N2B C24B C24A 14.7(10) no 4_655 . 4_655 1_554
C25B N2B C24B C25A 23(2) no 4_655 . 4_655 4_654
C25B N2B C24B C25B -121.9(13) no 4_655 . 4_655 .
C24B N2B C26A O20A -137.7(15) no 4_655 . 1_554 1_554
C24B N2B C26A O20B -31.6(17) no 4_655 . 1_554 .
C24B N2B C26A O20B 122.3(16) no 4_655 . 1_554 4_655
C24B N2B C26A N2A 109(3) no 4_655 . 1_554 1_554
C24B N2B C26A N2A 6.2(14) no 4_655 . 1_554 4_654
C24B N2B C26A N2B 51.9(18) no 4_655 . 1_554 4_655
C24B N2B C26A C26A 26.9(19) no 4_655 . 1_554 4_654
C24B N2B C26A C26B -23(3) no 4_655 . 1_554 .
C24B N2B C26A C26B 75(3) no 4_655 . 1_554 4_655
C24B N2B C26A C27B 92(4) no 4_655 . 1_554 .
C24B N2B C26A C27B -23(3) no 4_655 . 1_554 4_655
C24B N2B C26A C27A 35(3) no 4_655 . 1_554 1_554
C24B N2B C26A C27A -88(4) no 4_655 . 1_554 4_654
C26A N2B C24B N2B -71.0(17) no 1_554 . 4_655 4_655
C26A N2B C24B C24A -102.8(14) no 1_554 . 4_655 1_554
C26A N2B C24B C25A -95(3) no 1_554 . 4_655 4_654
C26A N2B C24B C25B 120.6(15) no 1_554 . 4_655 .
C24B N2B C26A O20A 39.2(19) no 4_655 . 4_654 4_654
C24B N2B C26A O20B 150.5(12) no 4_655 . 4_654 4_655
C24B N2B C26A O20B -65.4(13) no 4_655 . 4_654 .
C24B N2B C26A N2A -0.2(14) no 4_655 . 4_654 4_654
C24B N2B C26A N2B 51.7(16) no 4_655 . 4_654 4_655
C24B N2B C26A C26A -156.5(15) no 4_655 . 4_654 1_554
C24B N2B C26A C26B 157.6(17) no 4_655 . 4_654 4_655
C24B N2B C26A C26B -106.0(17) no 4_655 . 4_654 .
C24B N2B C26A C27B -105.2(17) no 4_655 . 4_654 4_655
C24B N2B C26A C27B 176.1(14) no 4_655 . 4_654 .
C24B N2B C26A C27A -141.1(13) no 4_655 . 4_654 4_654
C26A N2B C24B N2B -57.5(13) no 4_654 . 4_655 4_655
C26A N2B C24B C24A -89.3(10) no 4_654 . 4_655 1_554
C26A N2B C24B C25A -81(2) no 4_654 . 4_655 4_654
C26A N2B C24B C25B 134.2(12) no 4_654 . 4_655 .
C24B N2B C26B O20A -155.9(13) no 4_655 . . 1_554
C24B N2B C26B O20A 56.8(14) no 4_655 . . 4_654
C24B N2B C26B O20B -35.1(19) no 4_655 . . .
C24B N2B C26B N2A 11.0(14) no 4_655 . . 4_654
C24B N2B C26B N2B 55.3(17) no 4_655 . . 4_655
C24B N2B C26B C26A 160(2) no 4_655 . . 1_554
C24B N2B C26B C26A 75(2) no 4_655 . . 4_654
C24B N2B C26B C26B 118.4(16) no 4_655 . . 4_655
C24B N2B C26B C27B 135.7(16) no 4_655 . . .
C24B N2B C26B C27A 93(2) no 4_655 . . 1_554
C24B N2B C26B C27A -175(2) no 4_655 . . 4_654
C26B N2B C24B N2B -80.0(15) no . . 4_655 4_655
C26B N2B C24B C24A -111.8(11) no . . 4_655 1_554
C26B N2B C24B C25A -104(2) no . . 4_655 4_654
C26B N2B C24B C25B 111.6(13) no . . 4_655 .
C24B N2B C26B O20A 8.7(17) no 4_655 . 4_655 4_654
C24B N2B C26B O20A -137.3(14) no 4_655 . 4_655 1_554
C24B N2B C26B O20B 144.2(16) no 4_655 . 4_655 4_655
C24B N2B C26B N2A -4.5(13) no 4_655 . 4_655 4_654
C24B N2B C26B N2B 41.1(15) no 4_655 . 4_655 4_655
C24B N2B C26B C26A -24(2) no 4_655 . 4_655 4_654
C24B N2B C26B C26A -115(2) no 4_655 . 4_655 1_554
C24B N2B C26B C26B -69.2(17) no 4_655 . 4_655 .
C24B N2B C26B C27B -68.6(17) no 4_655 . 4_655 4_655
C24B N2B C26B C27B -140(4) no 4_655 . 4_655 .
C24B N2B C26B C27A -109.0(16) no 4_655 . 4_655 4_654
C24B N2B C26B C27A -32(3) no 4_655 . 4_655 1_554
C26B N2B C24B N2B -48.5(14) no 4_655 . 4_655 4_655
C26B N2B C24B C24A -80.3(12) no 4_655 . 4_655 1_554
C26B N2B C24B C25A -72(3) no 4_655 . 4_655 4_654
C26B N2B C24B C25B 143.1(13) no 4_655 . 4_655 .
C25A N2B C25A C24A 68(3) no 1_554 . 4_654 1_554
C25A N2B C25A C24B -100(3) no 1_554 . 4_654 4_655
C25A N2B C25A C25B 55(3) no 1_554 . 4_654 4_655
C25A N2B C25A C25B -73(2) no 1_554 . 4_654 .
C25A N2B C25A C24A 80(3) no 4_654 . 1_554 4_654
C25A N2B C25A C24B -76(3) no 4_654 . 1_554 .
C25A N2B C25A C25B 64.7(19) no 4_654 . 1_554 .
C25A N2B C25A C25B -50.3(19) no 4_654 . 1_554 4_655
C25A N2B C25B N2A 165(3) no 1_554 . . 4_654
C25A N2B C25B N2B 133(3) no 1_554 . . 4_655
C25A N2B C25B C24A -16.6(16) no 1_554 . . 4_654
C25A N2B C25B C24B 143.4(17) no 1_554 . . 4_655
C25A N2B C25B C25A 0.0(14) no 1_554 . . 1_554
C25A N2B C25B C25A 127.9(15) no 1_554 . . 4_654
C25B N2B C25A C24A 15.3(14) no . . 1_554 4_654
C25B N2B C25A C24B -141(3) no . . 1_554 .
C25B N2B C25A C25B -0.0(9) no . . 1_554 .
C25B N2B C25A C25B -114.9(12) no . . 1_554 4_655
C25A N2B C25B N2B -173(3) no 1_554 . 4_655 4_655
C25A N2B C25B C24A -148.6(19) no 1_554 . 4_655 1_554
C25A N2B C25B C24B 18.8(14) no 1_554 . 4_655 .
C25A N2B C25B C25A -136.2(15) no 1_554 . 4_655 4_654
C25A N2B C25B C25A 0.0(13) no 1_554 . 4_655 1_554
C25B N2B C25A C24A 130.3(17) no 4_655 . 1_554 4_654
C25B N2B C25A C24B -26.2(18) no 4_655 . 1_554 .
C25B N2B C25A C25B 114.9(11) no 4_655 . 1_554 .
C25B N2B C25A C25B 0.0(8) no 4_655 . 1_554 4_655
C25A N2B C26A O20A 31(3) no 1_554 . 1_554 1_554
C25A N2B C26A O20B 136.6(19) no 1_554 . 1_554 .
C25A N2B C26A O20B -69(2) no 1_554 . 1_554 4_655
C25A N2B C26A N2A -83(3) no 1_554 . 1_554 1_554
C25A N2B C26A N2A 174(3) no 1_554 . 1_554 4_654
C25A N2B C26A N2B -140(3) no 1_554 . 1_554 4_655
C25A N2B C26A C26A -165(2) no 1_554 . 1_554 4_654
C25A N2B C26A C26B 145(2) no 1_554 . 1_554 .
C25A N2B C26A C26B -117(3) no 1_554 . 1_554 4_655
C25A N2B C26A C27B -100(4) no 1_554 . 1_554 .
C25A N2B C26A C27B 146(2) no 1_554 . 1_554 4_655
C25A N2B C26A C27A -156.6(19) no 1_554 . 1_554 1_554
C25A N2B C26A C27A 81(5) no 1_554 . 1_554 4_654
C26A N2B C25A C24A -118.8(17) no 1_554 . 1_554 4_654
C26A N2B C25A C24B 85(3) no 1_554 . 1_554 .
C26A N2B C25A C25B -134.1(16) no 1_554 . 1_554 .
C26A N2B C25A C25B 110.9(15) no 1_554 . 1_554 4_655
C25A N2B C26A O20A -140(3) no 1_554 . 4_654 4_654
C25A N2B C26A O20B -29(4) no 1_554 . 4_654 4_655
C25A N2B C26A O20B 116(3) no 1_554 . 4_654 .
C25A N2B C26A N2A -179(4) no 1_554 . 4_654 4_654
C25A N2B C26A N2B -127(4) no 1_554 . 4_654 4_655
C25A N2B C26A C26A 24(4) no 1_554 . 4_654 1_554
C25A N2B C26A C26B -22(4) no 1_554 . 4_654 4_655
C25A N2B C26A C26B 75(4) no 1_554 . 4_654 .
C25A N2B C26A C27B 76(4) no 1_554 . 4_654 4_655
C25A N2B C26A C27B -3(4) no 1_554 . 4_654 .
C25A N2B C26A C27A 40(4) no 1_554 . 4_654 4_654
C26A N2B C25A C24A -133(3) no 4_654 . 1_554 4_654
C26A N2B C25A C24B 71(4) no 4_654 . 1_554 .
C26A N2B C25A C25B -148(3) no 4_654 . 1_554 .
C26A N2B C25A C25B 97(3) no 4_654 . 1_554 4_655
C25A N2B C26B O20A -1(3) no 1_554 . . 1_554
C25A N2B C26B O20A -148(3) no 1_554 . . 4_654
C25A N2B C26B O20B 120(3) no 1_554 . . .
C25A N2B C26B N2A 166(4) no 1_554 . . 4_654
C25A N2B C26B N2B -150(4) no 1_554 . . 4_655
C25A N2B C26B C26A -45(3) no 1_554 . . 1_554
C25A N2B C26B C26A -130(3) no 1_554 . . 4_654
C25A N2B C26B C26B -87(3) no 1_554 . . 4_655
C25A N2B C26B C27B -69(3) no 1_554 . . .
C25A N2B C26B C27A -112(3) no 1_554 . . 1_554
C25A N2B C26B C27A -20(4) no 1_554 . . 4_654
C26B N2B C25A C24A -100(3) no . . 1_554 4_654
C26B N2B C25A C24B 103(3) no . . 1_554 .
C26B N2B C25A C25B -116(3) no . . 1_554 .
C26B N2B C25A C25B 129(3) no . . 1_554 4_655
C25A N2B C26B O20A -162(2) no 1_554 . 4_655 4_654
C25A N2B C26B O20A 52(2) no 1_554 . 4_655 1_554
C25A N2B C26B O20B -26(3) no 1_554 . 4_655 4_655
C25A N2B C26B N2A -175(3) no 1_554 . 4_655 4_654
C25A N2B C26B N2B -129(3) no 1_554 . 4_655 4_655
C25A N2B C26B C26A 165(3) no 1_554 . 4_655 4_654
C25A N2B C26B C26A 75(3) no 1_554 . 4_655 1_554
C25A N2B C26B C26B 120(3) no 1_554 . 4_655 .
C25A N2B C26B C27B 121(2) no 1_554 . 4_655 4_655
C25A N2B C26B C27B 49(5) no 1_554 . 4_655 .
C25A N2B C26B C27A 80(3) no 1_554 . 4_655 4_654
C25A N2B C26B C27A 158(3) no 1_554 . 4_655 1_554
C26B N2B C25A C24A -142.2(17) no 4_655 . 1_554 4_654
C26B N2B C25A C24B 61(3) no 4_655 . 1_554 .
C26B N2B C25A C25B -157.6(18) no 4_655 . 1_554 .
C26B N2B C25A C25B 87.5(16) no 4_655 . 1_554 4_655
C25A N2B C25B N2A 36.8(15) no 4_654 . . 4_654
C25A N2B C25B N2B 5.5(17) no 4_654 . . 4_655
C25A N2B C25B C24A -144.5(17) no 4_654 . . 4_654
C25A N2B C25B C24B 15.5(11) no 4_654 . . 4_655
C25A N2B C25B C25A -127.9(12) no 4_654 . . 1_554
C25A N2B C25B C25A 0.0(10) no 4_654 . . 4_654
C25B N2B C25A C24A 140(2) no . . 4_654 1_554
C25B N2B C25A C24B -27.6(19) no . . 4_654 4_655
C25B N2B C25A C25B 127.6(13) no . . 4_654 4_655
C25B N2B C25A C25B 0.0(9) no . . 4_654 .
C25A N2B C25B N2B -36.7(16) no 4_654 . 4_655 4_655
C25A N2B C25B C24A -12.4(13) no 4_654 . 4_655 1_554
C25A N2B C25B C24B 155.0(15) no 4_654 . 4_655 .
C25A N2B C25B C25A -0.0(11) no 4_654 . 4_655 4_654
C25A N2B C25B C25A 136.2(13) no 4_654 . 4_655 1_554
C25B N2B C25A C24A 12.5(13) no 4_655 . 4_654 1_554
C25B N2B C25A C24B -155(3) no 4_655 . 4_654 4_655
C25B N2B C25A C25B 0.0(8) no 4_655 . 4_654 4_655
C25B N2B C25A C25B -127.6(12) no 4_655 . 4_654 .
C25A N2B C26A O20A -166.9(15) no 4_654 . 1_554 1_554
C25A N2B C26A O20B -60.8(16) no 4_654 . 1_554 .
C25A N2B C26A O20B 93.1(17) no 4_654 . 1_554 4_655
C25A N2B C26A N2A 80(3) no 4_654 . 1_554 1_554
C25A N2B C26A N2A -23.0(15) no 4_654 . 1_554 4_654
C25A N2B C26A N2B 22.7(15) no 4_654 . 1_554 4_655
C25A N2B C26A C26A -2.3(19) no 4_654 . 1_554 4_654
C25A N2B C26A C26B -52(2) no 4_654 . 1_554 .
C25A N2B C26A C26B 45(3) no 4_654 . 1_554 4_655
C25A N2B C26A C27B 63(4) no 4_654 . 1_554 .
C25A N2B C26A C27B -52(3) no 4_654 . 1_554 4_655
C25A N2B C26A C27A 6(3) no 4_654 . 1_554 1_554
C25A N2B C26A C27A -117(4) no 4_654 . 1_554 4_654
C26A N2B C25A C24A -93.3(18) no 1_554 . 4_654 1_554
C26A N2B C25A C24B 99(3) no 1_554 . 4_654 4_655
C26A N2B C25A C25B -105.8(14) no 1_554 . 4_654 4_655
C26A N2B C25A C25B 126.5(16) no 1_554 . 4_654 .
C25A N2B C26A O20A 13.6(19) no 4_654 . 4_654 4_654
C25A N2B C26A O20B 125.0(12) no 4_654 . 4_654 4_655
C25A N2B C26A O20B -90.9(13) no 4_654 . 4_654 .
C25A N2B C26A N2A -25.8(15) no 4_654 . 4_654 4_654
C25A N2B C26A N2B 26.1(15) no 4_654 . 4_654 4_655
C25A N2B C26A C26A 178.0(16) no 4_654 . 4_654 1_554
C25A N2B C26A C26B 132.1(17) no 4_654 . 4_654 4_655
C25A N2B C26A C26B -131.5(17) no 4_654 . 4_654 .
C25A N2B C26A C27B -130.7(17) no 4_654 . 4_654 4_655
C25A N2B C26A C27B 150.6(15) no 4_654 . 4_654 .
C25A N2B C26A C27A -166.6(13) no 4_654 . 4_654 4_654
C26A N2B C25A C24A -94.5(16) no 4_654 . 4_654 1_554
C26A N2B C25A C24B 98(2) no 4_654 . 4_654 4_655
C26A N2B C25A C25B -107.0(10) no 4_654 . 4_654 4_655
C26A N2B C25A C25B 125.4(11) no 4_654 . 4_654 .
C25A N2B C26B O20A 178.5(13) no 4_654 . . 1_554
C25A N2B C26B O20A 31.3(15) no 4_654 . . 4_654
C25A N2B C26B O20B -60.6(19) no 4_654 . . .
C25A N2B C26B N2A -14.6(14) no 4_654 . . 4_654
C25A N2B C26B N2B 29.7(15) no 4_654 . . 4_655
C25A N2B C26B C26A 134(2) no 4_654 . . 1_554
C25A N2B C26B C26A 50(2) no 4_654 . . 4_654
C25A N2B C26B C26B 92.8(16) no 4_654 . . 4_655
C25A N2B C26B C27B 110.2(16) no 4_654 . . .
C25A N2B C26B C27A 68(3) no 4_654 . . 1_554
C25A N2B C26B C27A 160(2) no 4_654 . . 4_654
C26B N2B C25A C24A -112.1(17) no . . 4_654 1_554
C26B N2B C25A C24B 80(3) no . . 4_654 4_655
C26B N2B C25A C25B -124.6(12) no . . 4_654 4_655
C26B N2B C25A C25B 107.7(12) no . . 4_654 .
C25A N2B C26B O20A -16.3(16) no 4_654 . 4_655 4_654
C25A N2B C26B O20A -162.3(13) no 4_654 . 4_655 1_554
C25A N2B C26B O20B 119.2(17) no 4_654 . 4_655 4_655
C25A N2B C26B N2A -29.5(14) no 4_654 . 4_655 4_654
C25A N2B C26B N2B 16.1(14) no 4_654 . 4_655 4_655
C25A N2B C26B C26A -49(2) no 4_654 . 4_655 4_654
C25A N2B C26B C26A -140(2) no 4_654 . 4_655 1_554
C25A N2B C26B C26B -94.2(16) no 4_654 . 4_655 .
C25A N2B C26B C27B -93.6(15) no 4_654 . 4_655 4_655
C25A N2B C26B C27B -165(4) no 4_654 . 4_655 .
C25A N2B C26B C27A -134.0(15) no 4_654 . 4_655 4_654
C25A N2B C26B C27A -57(3) no 4_654 . 4_655 1_554
C26B N2B C25A C24A -77.7(17) no 4_655 . 4_654 1_554
C26B N2B C25A C24B 115(2) no 4_655 . 4_654 4_655
C26B N2B C25A C25B -90.2(11) no 4_655 . 4_654 4_655
C26B N2B C25A C25B 142.2(13) no 4_655 . 4_654 .
C25B N2B C25B N2B -92(2) no . . 4_655 4_655
C25B N2B C25B C24A -67.3(18) no . . 4_655 1_554
C25B N2B C25B C24B 100.1(15) no . . 4_655 .
C25B N2B C25B C25A -54.9(14) no . . 4_655 4_654
C25B N2B C25B C25A 81.3(13) no . . 4_655 1_554
C25B N2B C25B N2A 89.3(17) no 4_655 . . 4_654
C25B N2B C25B N2B 58.0(14) no 4_655 . . 4_655
C25B N2B C25B C24A -92.0(16) no 4_655 . . 4_654
C25B N2B C25B C24B 68.0(15) no 4_655 . . 4_655
C25B N2B C25B C25A -75.5(12) no 4_655 . . 1_554
C25B N2B C25B C25A 52.5(12) no 4_655 . . 4_654
C25B N2B C26A O20A -79(2) no . . 1_554 1_554
C25B N2B C26A O20B 27(2) no . . 1_554 .
C25B N2B C26A O20B -179.1(16) no . . 1_554 4_655
C25B N2B C26A N2A 168(4) no . . 1_554 1_554
C25B N2B C26A N2A 65(3) no . . 1_554 4_654
C25B N2B C26A N2B 110(3) no . . 1_554 4_655
C25B N2B C26A C26A 86(2) no . . 1_554 4_654
C25B N2B C26A C26B 36(3) no . . 1_554 .
C25B N2B C26A C26B 133(2) no . . 1_554 4_655
C25B N2B C26A C27B 151(3) no . . 1_554 .
C25B N2B C26A C27B 36(3) no . . 1_554 4_655
C25B N2B C26A C27A 94(3) no . . 1_554 1_554
C25B N2B C26A C27A -29(5) no . . 1_554 4_654
C26A N2B C25B N2A -73(2) no 1_554 . . 4_654
C26A N2B C25B N2B -105(3) no 1_554 . . 4_655
C26A N2B C25B C24A 105(2) no 1_554 . . 4_654
C26A N2B C25B C24B -94.7(19) no 1_554 . . 4_655
C26A N2B C25B C25A 122(2) no 1_554 . . 1_554
C26A N2B C25B C25A -110.2(19) no 1_554 . . 4_654
C25B N2B C26A O20A 79(2) no . . 4_654 4_654
C25B N2B C26A O20B -170.0(14) no . . 4_654 4_655
C25B N2B C26A O20B -25.9(17) no . . 4_654 .
C25B N2B C26A N2A 39.3(15) no . . 4_654 4_654
C25B N2B C26A N2B 91(2) no . . 4_654 4_655
C25B N2B C26A C26A -117.0(17) no . . 4_654 1_554
C25B N2B C26A C26B -162.9(17) no . . 4_654 4_655
C25B N2B C26A C26B -66.5(19) no . . 4_654 .
C25B N2B C26A C27B -66(3) no . . 4_654 4_655
C25B N2B C26A C27B -144.4(15) no . . 4_654 .
C25B N2B C26A C27A -101.6(16) no . . 4_654 4_654
C26A N2B C25B N2A -36.1(13) no 4_654 . . 4_654
C26A N2B C25B N2B -67.4(18) no 4_654 . . 4_655
C26A N2B C25B C24A 142.6(16) no 4_654 . . 4_654
C26A N2B C25B C24B -57.4(16) no 4_654 . . 4_655
C26A N2B C25B C25A 159.1(16) no 4_654 . . 1_554
C26A N2B C25B C25A -72.9(13) no 4_654 . . 4_654
C25B N2B C26B O20A -107.5(14) no . . . 1_554
C25B N2B C26B O20A 105.3(14) no . . . 4_654
C25B N2B C26B O20B 13(3) no . . . .
C25B N2B C26B N2A 59.4(17) no . . . 4_654
C25B N2B C26B N2B 104(3) no . . . 4_655
C25B N2B C26B C26A -151.7(19) no . . . 1_554
C25B N2B C26B C26A 124(2) no . . . 4_654
C25B N2B C26B C26B 166.8(15) no . . . 4_655
C25B N2B C26B C27B -175.8(14) no . . . .
C25B N2B C26B C27A 141.8(17) no . . . 1_554
C25B N2B C26B C27A -126(2) no . . . 4_654
C26B N2B C25B N2A -58.9(15) no . . . 4_654
C26B N2B C25B N2B -90(2) no . . . 4_655
C26B N2B C25B C24A 119.8(15) no . . . 4_654
C26B N2B C25B C24B -80.2(14) no . . . 4_655
C26B N2B C25B C25A 136.3(14) no . . . 1_554
C26B N2B C25B C25A -95.7(13) no . . . 4_654
C25B N2B C26B O20A 57(3) no . . 4_655 4_654
C25B N2B C26B O20A -89(3) no . . 4_655 1_554
C25B N2B C26B O20B -167(2) no . . 4_655 4_655
C25B N2B C26B N2A 44(3) no . . 4_655 4_654
C25B N2B C26B N2B 90(3) no . . 4_655 4_655
C25B N2B C26B C26A 24(3) no . . 4_655 4_654
C25B N2B C26B C26A -66(3) no . . 4_655 1_554
C25B N2B C26B C26B -21(3) no . . 4_655 .
C25B N2B C26B C27B -20(3) no . . 4_655 4_655
C25B N2B C26B C27B -92(5) no . . 4_655 .
C25B N2B C26B C27A -61(3) no . . 4_655 4_654
C25B N2B C26B C27A 17(4) no . . 4_655 1_554
C26B N2B C25B N2A -47(3) no 4_655 . . 4_654
C26B N2B C25B N2B -78(3) no 4_655 . . 4_655
C26B N2B C25B C24A 132(3) no 4_655 . . 4_654
C26B N2B C25B C24B -68(3) no 4_655 . . 4_655
C26B N2B C25B C25A 148(3) no 4_655 . . 1_554
C26B N2B C25B C25A -84(3) no 4_655 . . 4_654
C25B N2B C26A O20A 118.2(13) no 4_655 . 1_554 1_554
C25B N2B C26A O20B -135.6(12) no 4_655 . 1_554 .
C25B N2B C26A O20B 18.2(18) no 4_655 . 1_554 4_655
C25B N2B C26A N2A 5.2(14) no 4_655 . 1_554 1_554
C25B N2B C26A N2A -97.8(19) no 4_655 . 1_554 4_654
C25B N2B C26A N2B -52.2(14) no 4_655 . 1_554 4_655
C25B N2B C26A C26A -77.1(16) no 4_655 . 1_554 4_654
C25B N2B C26A C26B -126.8(17) no 4_655 . 1_554 .
C25B N2B C26A C26B -29(3) no 4_655 . 1_554 4_655
C25B N2B C26A C27B -12(4) no 4_655 . 1_554 .
C25B N2B C26A C27B -126.5(16) no 4_655 . 1_554 4_655
C25B N2B C26A C27A -69(2) no 4_655 . 1_554 1_554
C25B N2B C26A C27A 168(4) no 4_655 . 1_554 4_654
C26A N2B C25B N2B 74.0(15) no 1_554 . 4_655 4_655
C26A N2B C25B C24A 98.4(16) no 1_554 . 4_655 1_554
C26A N2B C25B C24B -94.3(15) no 1_554 . 4_655 .
C26A N2B C25B C25A 110.7(14) no 1_554 . 4_655 4_654
C26A N2B C25B C25A -113.1(16) no 1_554 . 4_655 1_554
C25B N2B C26A O20A -51(2) no 4_655 . 4_654 4_654
C25B N2B C26A O20B 60.3(12) no 4_655 . 4_654 4_655
C25B N2B C26A O20B -155.6(11) no 4_655 . 4_654 .
C25B N2B C26A N2A -90.4(16) no 4_655 . 4_654 4_654
C25B N2B C26A N2B -38.5(12) no 4_655 . 4_654 4_655
C25B N2B C26A C26A 113.3(15) no 4_655 . 4_654 1_554
C25B N2B C26A C26B 67.4(16) no 4_655 . 4_654 4_655
C25B N2B C26A C26B 163.8(16) no 4_655 . 4_654 .
C25B N2B C26A C27B 164.6(13) no 4_655 . 4_654 4_655
C25B N2B C26A C27B 85.9(15) no 4_655 . 4_654 .
C25B N2B C26A C27A 128.7(12) no 4_655 . 4_654 4_654
C26A N2B C25B N2B 42.7(12) no 4_654 . 4_655 4_655
C26A N2B C25B C24A 67.1(15) no 4_654 . 4_655 1_554
C26A N2B C25B C24B -125.6(13) no 4_654 . 4_655 .
C26A N2B C25B C25A 79.5(11) no 4_654 . 4_655 4_654
C26A N2B C25B C25A -144.3(14) no 4_654 . 4_655 1_554
C25B N2B C26B O20A 109.2(16) no 4_655 . . 1_554
C25B N2B C26B O20A -38.0(19) no 4_655 . . 4_654
C25B N2B C26B O20B -129.9(17) no 4_655 . . .
C25B N2B C26B N2A -83.8(19) no 4_655 . . 4_654
C25B N2B C26B N2B -39.6(13) no 4_655 . . 4_655
C25B N2B C26B C26A 65(3) no 4_655 . . 1_554
C25B N2B C26B C26A -20(3) no 4_655 . . 4_654
C25B N2B C26B C26B 24(2) no 4_655 . . 4_655
C25B N2B C26B C27B 41(3) no 4_655 . . .
C25B N2B C26B C27A -1(3) no 4_655 . . 1_554
C25B N2B C26B C27A 91(3) no 4_655 . . 4_654
C26B N2B C25B N2B 50.6(16) no . . 4_655 4_655
C26B N2B C25B C24A 75(2) no . . 4_655 1_554
C26B N2B C25B C24B -117.7(17) no . . 4_655 .
C26B N2B C25B C25A 87.3(16) no . . 4_655 4_654
C26B N2B C25B C25A -136.5(19) no . . 4_655 1_554
C25B N2B C26B O20A -83.3(13) no 4_655 . 4_655 4_654
C25B N2B C26B O20A 130.7(11) no 4_655 . 4_655 1_554
C25B N2B C26B O20B 52.2(17) no 4_655 . 4_655 4_655
C25B N2B C26B N2A -96.4(16) no 4_655 . 4_655 4_654
C25B N2B C26B N2B -50.8(13) no 4_655 . 4_655 4_655
C25B N2B C26B C26A -116.0(18) no 4_655 . 4_655 4_654
C25B N2B C26B C26A 153(2) no 4_655 . 4_655 1_554
C25B N2B C26B C26B -161.1(14) no 4_655 . 4_655 .
C25B N2B C26B C27B -160.6(12) no 4_655 . 4_655 4_655
C25B N2B C26B C27B 128(4) no 4_655 . 4_655 .
C25B N2B C26B C27A 159.0(13) no 4_655 . 4_655 4_654
C25B N2B C26B C27A -124(3) no 4_655 . 4_655 1_554
C26B N2B C25B N2B 63.4(13) no 4_655 . 4_655 4_655
C26B N2B C25B C24A 87.8(14) no 4_655 . 4_655 1_554
C26B N2B C25B C24B -104.9(12) no 4_655 . 4_655 .
C26B N2B C25B C25A 100.2(11) no 4_655 . 4_655 4_654
C26B N2B C25B C25A -123.6(13) no 4_655 . 4_655 1_554
C26A N2B C26A O20A -164(3) no 1_554 . 4_654 4_654
C26A N2B C26A O20B -53.0(14) no 1_554 . 4_654 4_655
C26A N2B C26A O20B 91.1(16) no 1_554 . 4_654 .
C26A N2B C26A N2A 156(3) no 1_554 . 4_654 4_654
C26A N2B C26A N2B -152(3) no 1_554 . 4_654 4_655
C26A N2B C26A C26A 0.0(11) no 1_554 . 4_654 1_554
C26A N2B C26A C26B -45.9(15) no 1_554 . 4_654 4_655
C26A N2B C26A C26B 50.5(15) no 1_554 . 4_654 .
C26A N2B C26A C27B 51.3(17) no 1_554 . 4_654 4_655
C26A N2B C26A C27B -27.4(14) no 1_554 . 4_654 .
C26A N2B C26A C27A 15.4(13) no 1_554 . 4_654 4_654
C26A N2B C26A O20A -165(2) no 4_654 . 1_554 1_554
C26A N2B C26A O20B -58.5(13) no 4_654 . 1_554 .
C26A N2B C26A O20B 95.4(16) no 4_654 . 1_554 4_655
C26A N2B C26A N2A 82(3) no 4_654 . 1_554 1_554
C26A N2B C26A N2A -21(2) no 4_654 . 1_554 4_654
C26A N2B C26A N2B 25(2) no 4_654 . 1_554 4_655
C26A N2B C26A C26A 0.0(10) no 4_654 . 1_554 4_654
C26A N2B C26A C26B -49.7(14) no 4_654 . 1_554 .
C26A N2B C26A C26B 47.6(15) no 4_654 . 1_554 4_655
C26A N2B C26A C27B 65(3) no 4_654 . 1_554 .
C26A N2B C26A C27B -49.4(15) no 4_654 . 1_554 4_655
C26A N2B C26A C27A 8.2(13) no 4_654 . 1_554 1_554
C26A N2B C26A C27A -115(5) no 4_654 . 1_554 4_654
C26A N2B C26B O20A 44.2(19) no 1_554 . . 1_554
C26A N2B C26B O20A -103(3) no 1_554 . . 4_654
C26A N2B C26B O20B 165(4) no 1_554 . . .
C26A N2B C26B N2A -149(3) no 1_554 . . 4_654
C26A N2B C26B N2B -105(3) no 1_554 . . 4_655
C26A N2B C26B C26A -0.0(14) no 1_554 . . 1_554
C26A N2B C26B C26A -85(3) no 1_554 . . 4_654
C26A N2B C26B C26B -41.5(18) no 1_554 . . 4_655
C26A N2B C26B C27B -24.2(17) no 1_554 . . .
C26A N2B C26B C27A -67(3) no 1_554 . . 1_554
C26A N2B C26B C27A 25.5(18) no 1_554 . . 4_654
C26B N2B C26A O20A -115(3) no . . 1_554 1_554
C26B N2B C26A O20B -8.8(19) no . . 1_554 .
C26B N2B C26A O20B 145(3) no . . 1_554 4_655
C26B N2B C26A N2A 132(3) no . . 1_554 1_554
C26B N2B C26A N2A 29(3) no . . 1_554 4_654
C26B N2B C26A N2B 75(3) no . . 1_554 4_655
C26B N2B C26A C26A 50(2) no . . 1_554 4_654
C26B N2B C26A C26B -0.0(17) no . . 1_554 .
C26B N2B C26A C26B 97(3) no . . 1_554 4_655
C26B N2B C26A C27B 115(4) no . . 1_554 .
C26B N2B C26A C27B 0.3(18) no . . 1_554 4_655
C26B N2B C26A C27A 58(3) no . . 1_554 1_554
C26B N2B C26A C27A -65(4) no . . 1_554 4_654
C26A N2B C26B O20A 124(3) no 1_554 . 4_655 4_654
C26A N2B C26B O20A -22(2) no 1_554 . 4_655 1_554
C26A N2B C26B O20B -101(3) no 1_554 . 4_655 4_655
C26A N2B C26B N2A 110(3) no 1_554 . 4_655 4_654
C26A N2B C26B N2B 156(3) no 1_554 . 4_655 4_655
C26A N2B C26B C26A 91(3) no 1_554 . 4_655 4_654
C26A N2B C26B C26A 0.0(16) no 1_554 . 4_655 1_554
C26A N2B C26B C26B 46(2) no 1_554 . 4_655 .
C26A N2B C26B C27B 46(2) no 1_554 . 4_655 4_655
C26A N2B C26B C27B -26(4) no 1_554 . 4_655 .
C26A N2B C26B C27A 5.8(18) no 1_554 . 4_655 4_654
C26A N2B C26B C27A 83(3) no 1_554 . 4_655 1_554
C26B N2B C26A O20A 148(3) no 4_655 . 1_554 1_554
C26B N2B C26A O20B -106(3) no 4_655 . 1_554 .
C26B N2B C26A O20B 48(2) no 4_655 . 1_554 4_655
C26B N2B C26A N2A 35(3) no 4_655 . 1_554 1_554
C26B N2B C26A N2A -68(3) no 4_655 . 1_554 4_654
C26B N2B C26A N2B -23(3) no 4_655 . 1_554 4_655
C26B N2B C26A C26A -48(2) no 4_655 . 1_554 4_654
C26B N2B C26A C26B -97(3) no 4_655 . 1_554 .
C26B N2B C26A C26B -0.0(18) no 4_655 . 1_554 4_655
C26B N2B C26A C27B 18(3) no 4_655 . 1_554 .
C26B N2B C26A C27B -97(3) no 4_655 . 1_554 4_655
C26B N2B C26A C27A -39(2) no 4_655 . 1_554 1_554
C26B N2B C26A C27A -162(6) no 4_655 . 1_554 4_654
C26A N2B C26B O20A 129(3) no 4_654 . . 1_554
C26A N2B C26B O20A -18.4(16) no 4_654 . . 4_654
C26A N2B C26B O20B -110(3) no 4_654 . . .
C26A N2B C26B N2A -64(3) no 4_654 . . 4_654
C26A N2B C26B N2B -20(3) no 4_654 . . 4_655
C26A N2B C26B C26A 85(3) no 4_654 . . 1_554
C26A N2B C26B C26A -0.0(13) no 4_654 . . 4_654
C26A N2B C26B C26B 43.1(17) no 4_654 . . 4_655
C26A N2B C26B C27B 61(2) no 4_654 . . .
C26A N2B C26B C27A 18.2(16) no 4_654 . . 1_554
C26A N2B C26B C27A 110(3) no 4_654 . . 4_654
C26B N2B C26A O20A 145(3) no . . 4_654 4_654
C26B N2B C26A O20B -104(3) no . . 4_654 4_655
C26B N2B C26A O20B 40.6(19) no . . 4_654 .
C26B N2B C26A N2A 106(3) no . . 4_654 4_654
C26B N2B C26A N2B 158(3) no . . 4_654 4_655
C26B N2B C26A C26A -50.5(19) no . . 4_654 1_554
C26B N2B C26A C26B -96(3) no . . 4_654 4_655
C26B N2B C26A C26B -0.0(17) no . . 4_654 .
C26B N2B C26A C27B 0.8(18) no . . 4_654 4_655
C26B N2B C26A C27B -78(3) no . . 4_654 .
C26B N2B C26A C27A -35.1(19) no . . 4_654 4_654
C26A N2B C26B O20A 32.7(17) no 4_654 . 4_655 4_654
C26A N2B C26B O20A -113(3) no 4_654 . 4_655 1_554
C26A N2B C26B O20B 168(3) no 4_654 . 4_655 4_655
C26A N2B C26B N2A 20(3) no 4_654 . 4_655 4_654
C26A N2B C26B N2B 65(3) no 4_654 . 4_655 4_655
C26A N2B C26B C26A -0.0(13) no 4_654 . 4_655 4_654
C26A N2B C26B C26A -91(3) no 4_654 . 4_655 1_554
C26A N2B C26B C26B -45.2(17) no 4_654 . 4_655 .
C26A N2B C26B C27B -44.6(17) no 4_654 . 4_655 4_655
C26A N2B C26B C27B -116(5) no 4_654 . 4_655 .
C26A N2B C26B C27A -85(3) no 4_654 . 4_655 4_654
C26A N2B C26B C27A -7.6(17) no 4_654 . 4_655 1_554
C26B N2B C26A O20A -118(3) no 4_655 . 4_654 4_654
C26B N2B C26A O20B -7.1(18) no 4_655 . 4_654 4_655
C26B N2B C26A O20B 137(3) no 4_655 . 4_654 .
C26B N2B C26A N2A -158(3) no 4_655 . 4_654 4_654
C26B N2B C26A N2B -106(3) no 4_655 . 4_654 4_655
C26B N2B C26A C26A 45.9(19) no 4_655 . 4_654 1_554
C26B N2B C26A C26B 0.0(16) no 4_655 . 4_654 4_655
C26B N2B C26A C26B 96(3) no 4_655 . 4_654 .
C26B N2B C26A C27B 97(3) no 4_655 . 4_654 4_655
C26B N2B C26A C27B 18.5(17) no 4_655 . 4_654 .
C26B N2B C26A C27A 61(2) no 4_655 . 4_654 4_654
C26B N2B C26B O20A 77.9(17) no . . 4_655 4_654
C26B N2B C26B O20A -68.1(15) no . . 4_655 1_554
C26B N2B C26B O20B -147(3) no . . 4_655 4_655
C26B N2B C26B N2A 65(2) no . . 4_655 4_654
C26B N2B C26B N2B 110(3) no . . 4_655 4_655
C26B N2B C26B C26A 45.2(17) no . . 4_655 4_654
C26B N2B C26B C26A -45.7(17) no . . 4_655 1_554
C26B N2B C26B C26B -0.0(12) no . . 4_655 .
C26B N2B C26B C27B 0.5(13) no . . 4_655 4_655
C26B N2B C26B C27B -71(4) no . . 4_655 .
C26B N2B C26B C27A -39.9(15) no . . 4_655 4_654
C26B N2B C26B C27A 38(3) no . . 4_655 1_554
C26B N2B C26B O20A 85.7(16) no 4_655 . . 1_554
C26B N2B C26B O20A -61.5(15) no 4_655 . . 4_654
C26B N2B C26B O20B -153(3) no 4_655 . . .
C26B N2B C26B N2A -107(2) no 4_655 . . 4_654
C26B N2B C26B N2B -63(2) no 4_655 . . 4_655
C26B N2B C26B C26A 41.5(16) no 4_655 . . 1_554
C26B N2B C26B C26A -43.1(16) no 4_655 . . 4_654
C26B N2B C26B C26B -0.0(12) no 4_655 . . 4_655
C26B N2B C26B C27B 17.4(13) no 4_655 . . .
C26B N2B C26B C27A -25.0(16) no 4_655 . . 1_554
C26B N2B C26B C27A 67(2) no 4_655 . . 4_654
O1A C1 C2 O2 61.2(4) no . . . .
O1A C1 C2 C3 -179.3(3) no . . . .
O1B C1 C2 O2 -57.7(10) no . . . .
O1B C1 C2 C3 61.8(10) no . . . .
O2 C2 C3 O15 -171.2(2) no . . . 4_655
O2 C2 C3 C4 -53.6(3) no . . . .
C1 C2 C3 O15 71.5(4) no . . . 4_655
C1 C2 C3 C4 -171.0(3) no . . . .
O15 C3 C4 O3 -66.3(3) no 4_655 . . .
O15 C3 C4 C5 170.80(18) no 4_655 . . .
C2 C3 C4 O3 174.9(2) no . . . .
C2 C3 C4 C5 52.0(3) no . . . .
O3 C4 C5 O4 62.0(3) no . . . .
O3 C4 C5 C6 -176.2(2) no . . . .
C3 C4 C5 O4 -176.0(2) no . . . .
C3 C4 C5 C6 -54.2(3) no . . . .
O4 C5 C6 O2 -177.7(2) no . . . .
O4 C5 C6 O5 62.0(3) no . . . .
C4 C5 C6 O2 58.5(3) no . . . .
C4 C5 C6 O5 -61.8(3) no . . . .
O6A C7 C8 O7 52.0(6) no . . . .
O6A C7 C8 C9 173.7(5) no . . . .
O6B C7 C8 O7 -48.4(8) no . . . .
O6B C7 C8 C9 73.3(8) no . . . .
O7 C8 C9 O5 -168.5(3) no . . . .
O7 C8 C9 C10 -51.0(4) no . . . .
C7 C8 C9 O5 72.2(4) no . . . .
C7 C8 C9 C10 -170.4(3) no . . . .
O5 C9 C10 O8 -67.8(3) no . . . .
O5 C9 C10 C11 168.9(2) no . . . .
C8 C9 C10 O8 172.4(3) no . . . .
C8 C9 C10 C11 49.1(3) no . . . .
O8 C10 C11 O9 66.5(4) no . . . .
O8 C10 C11 C12 -173.9(3) no . . . .
C9 C10 C11 O9 -172.2(3) no . . . .
C9 C10 C11 C12 -52.6(4) no . . . .
O9 C11 C12 O7 -179.9(3) no . . . .
O9 C11 C12 O10 60.0(3) no . . . .
C10 C11 C12 O7 58.5(3) no . . . .
C10 C11 C12 O10 -61.6(4) no . . . .
O11A C13 C14 O12 64.0(4) no . . . .
O11A C13 C14 C15 -174.7(3) no . . . .
O11B C13 C14 O12 -61.0(8) no . . . .
O11B C13 C14 C15 60.3(9) no . . . .
O12 C14 C15 O10 -168.6(2) no . . . .
O12 C14 C15 C16 -52.1(3) no . . . .
C13 C14 C15 O10 72.4(4) no . . . .
C13 C14 C15 C16 -171.1(3) no . . . .
O10 C15 C16 O13 -68.4(3) no . . . .
O10 C15 C16 C17 169.49(18) no . . . .
C14 C15 C16 O13 173.0(2) no . . . .
C14 C15 C16 C17 50.9(3) no . . . .
O13 C16 C17 O14 64.0(3) no . . . .
O13 C16 C17 C18 -175.10(19) no . . . .
C15 C16 C17 O14 -173.9(2) no . . . .
C15 C16 C17 C18 -53.1(3) no . . . .
O14 C17 C18 O12 -179.6(2) no . . . .
O14 C17 C18 O15 59.6(3) no . . . .
C16 C17 C18 O12 57.2(3) no . . . .
C16 C17 C18 O15 -63.6(3) no . . . .
C19 C19 C20 O19 173.9(15) no 4_665 . . 4_665
C19 C19 C20 C19 0.0(9) no 4_665 . . 4_665
C19 C19 C20 C20 -8.3(13) no 4_665 . . 4_665
C19 C19 C20 C21 -11.6(18) no 4_665 . . .
C20 C19 C19 C20 9.0(14) no . . 4_665 4_665
C20 C19 C19 C20 0.0(6) no . . 4_665 .
C19 C19 C20 O19 -14(4) no 4_665 . 4_665 .
C19 C19 C20 C19 0.0(11) no 4_665 . 4_665 4_665
C19 C19 C20 C20 168.8(17) no 4_665 . 4_665 .
C19 C19 C20 C21 169.8(16) no 4_665 . 4_665 4_665
C19 C19 C20 C21 175(2) no 4_665 . 4_665 .
C20 C19 C19 C20 0.0(6) no 4_665 . 4_665 4_665
C20 C19 C19 C20 -9.0(14) no 4_665 . 4_665 .
C20 C19 C20 O19 177(4) no . . 4_665 .
C20 C19 C20 C19 -168.8(15) no . . 4_665 4_665
C20 C19 C20 C20 0.0(7) no . . 4_665 .
C20 C19 C20 C21 1.0(8) no . . 4_665 4_665
C20 C19 C20 C21 6.0(15) no . . 4_665 .
C20 C19 C20 O19 -177.8(18) no 4_665 . . 4_665
C20 C19 C20 C19 8.3(11) no 4_665 . . 4_665
C20 C19 C20 C20 0.0(6) no 4_665 . . 4_665
C20 C19 C20 C21 -3.3(8) no 4_665 . . .
O19 C20 C20 O19 -2(5) no 4_665 . 4_665 .
O19 C20 C20 C19 -178(3) no 4_665 . 4_665 4_665
O19 C20 C20 C19 176(3) no 4_665 . 4_665 .
O19 C20 C20 C21 -2(3) no 4_665 . 4_665 4_665
O19 C20 C20 C21 1(3) no 4_665 . 4_665 .
O19 C20 C21 O19 -178.6(10) no 4_665 . . .
O19 C20 C21 N1 -0.9(15) no 4_665 . . .
O19 C20 C21 N1 -3.2(12) no 4_665 . . 4_665
O19 C20 C21 C20 -179.6(13) no 4_665 . . 4_665
O19 C20 C21 C21 -4.0(8) no 4_665 . . 4_665
O19 C20 C21 O19 -0.0(4) no 4_665 . 4_665 4_665
O19 C20 C21 N1 171(3) no 4_665 . 4_665 .
O19 C20 C21 C20 178.9(10) no 4_665 . 4_665 4_665
O19 C20 C21 C21 176.2(10) no 4_665 . 4_665 .
C19 C20 C20 O19 -178(3) no . . 4_665 .
C19 C20 C20 C19 6.2(9) no . . 4_665 4_665
C19 C20 C20 C19 0.0(7) no . . 4_665 .
C19 C20 C20 C21 -178.4(13) no . . 4_665 4_665
C19 C20 C20 C21 -175.4(11) no . . 4_665 .
C19 C20 C21 O19 6.3(16) no . . . .
C19 C20 C21 N1 -176.0(11) no . . . .
C19 C20 C21 N1 -178.4(11) no . . . 4_665
C19 C20 C21 C20 5.2(12) no . . . 4_665
C19 C20 C21 C21 -179.1(16) no . . . 4_665
C19 C20 C20 O19 176(3) no 4_665 . 4_665 .
C19 C20 C20 C19 0.0(7) no 4_665 . 4_665 4_665
C19 C20 C20 C19 -6.2(9) no 4_665 . 4_665 .
C19 C20 C20 C21 175.4(11) no 4_665 . 4_665 4_665
C19 C20 C20 C21 178.4(13) no 4_665 . 4_665 .
C19 C20 C21 O19 -0.1(11) no 4_665 . . .
C19 C20 C21 N1 177.6(9) no 4_665 . . .
C19 C20 C21 N1 175.3(7) no 4_665 . . 4_665
C19 C20 C21 C20 -1.2(7) no 4_665 . . 4_665
C19 C20 C21 C21 174.5(11) no 4_665 . . 4_665
C19 C20 C21 O19 176.7(17) no 4_665 . 4_665 4_665
C19 C20 C21 N1 -12(4) no 4_665 . 4_665 .
C19 C20 C21 C20 -4.5(11) no 4_665 . 4_665 4_665
C19 C20 C21 C21 -7.2(18) no 4_665 . 4_665 .
C20 C20 C21 O19 1.1(10) no 4_665 . . .
C20 C20 C21 N1 178.8(14) no 4_665 . . .
C20 C20 C21 N1 176.5(12) no 4_665 . . 4_665
C20 C20 C21 C20 0.0(9) no 4_665 . . 4_665
C20 C20 C21 C21 175.7(15) no 4_665 . . 4_665
C21 C20 C20 O19 -2(3) no . . 4_665 .
C21 C20 C20 C19 -178.4(13) no . . 4_665 4_665
C21 C20 C20 C19 175.4(11) no . . 4_665 .
C21 C20 C20 C21 -3.1(10) no . . 4_665 4_665
C21 C20 C20 C21 0.0(6) no . . 4_665 .
C20 C20 C21 O19 -178.9(11) no 4_665 . 4_665 4_665
C20 C20 C21 N1 -8(3) no 4_665 . 4_665 .
C20 C20 C21 C20 0.0(6) no 4_665 . 4_665 4_665
C20 C20 C21 C21 -2.7(9) no 4_665 . 4_665 .
C21 C20 C20 O19 1(3) no 4_665 . 4_665 .
C21 C20 C20 C19 -175.4(11) no 4_665 . 4_665 4_665
C21 C20 C20 C19 178.4(13) no 4_665 . 4_665 .
C21 C20 C20 C21 0.0(6) no 4_665 . 4_665 4_665
C21 C20 C20 C21 3.1(10) no 4_665 . 4_665 .
C21 C20 C21 O19 -176.2(10) no . . 4_665 4_665
C21 C20 C21 N1 -5.0(19) no . . 4_665 .
C21 C20 C21 C20 2.7(9) no . . 4_665 4_665
C21 C20 C21 C21 0.0(6) no . . 4_665 .
C21 C20 C21 O19 -174.6(14) no 4_665 . . .
C21 C20 C21 N1 3.1(12) no 4_665 . . .
C21 C20 C21 N1 0.8(10) no 4_665 . . 4_665
C21 C20 C21 C20 -175.7(15) no 4_665 . . 4_665
C21 C20 C21 C21 0.0(9) no 4_665 . . 4_665
O19 C21 C21 O19 20(5) no . . 4_665 4_665
O19 C21 C21 N1 -169(3) no . . 4_665 4_665
O19 C21 C21 N1 -171(3) no . . 4_665 .
O19 C21 C21 C20 8(3) no . . 4_665 4_665
O19 C21 C21 C20 12(3) no . . 4_665 .
N1 C21 C21 O19 -169(3) no . . 4_665 4_665
N1 C21 C21 N1 1.8(6) no . . 4_665 4_665
N1 C21 C21 N1 0.0(5) no . . 4_665 .
N1 C21 C21 C20 179.1(11) no . . 4_665 4_665
N1 C21 C21 C20 -177.3(9) no . . 4_665 .
N1 C21 C21 O19 -171(3) no 4_665 . 4_665 4_665
N1 C21 C21 N1 0.0(5) no 4_665 . 4_665 4_665
N1 C21 C21 N1 -1.8(6) no 4_665 . 4_665 .
N1 C21 C21 C20 177.3(9) no 4_665 . 4_665 4_665
N1 C21 C21 C20 -179.1(11) no 4_665 . 4_665 .
C20 C21 C21 O19 8(2) no . . 4_665 4_665
C20 C21 C21 N1 179.1(12) no . . 4_665 4_665
C20 C21 C21 N1 177.3(11) no . . 4_665 .
C20 C21 C21 C20 -3.7(12) no . . 4_665 4_665
C20 C21 C21 C20 0.0(7) no . . 4_665 .
C20 C21 C21 O19 12(3) no 4_665 . 4_665 4_665
C20 C21 C21 N1 -177.3(11) no 4_665 . 4_665 4_665
C20 C21 C21 N1 -179.1(12) no 4_665 . 4_665 .
C20 C21 C21 C20 0.0(7) no 4_665 . 4_665 4_665
C20 C21 C21 C20 3.7(12) no 4_665 . 4_665 .
N2A C24A C24B N2A -9.4(10) no . . 4_656 4_655
N2A C24A C24B N2A 0.0(7) no . . 4_656 .
N2A C24A C24B N2B -11.7(8) no . . 4_656 4_656
N2A C24A C24B N2B 4.4(8) no . . 4_656 1_556
N2A C24A C24B C25A -162(4) no . . 4_656 4_655
N2A C24A C24B C25B 39.5(18) no . . 4_656 1_556
N2A C24A C25A N2A -2.8(14) no . . 4_655 4_655
N2A C24A C25A N2A -0.0(7) no . . 4_655 .
N2A C24A C25A N2B -7.6(9) no . . 4_655 4_656
N2A C24A C25A N2B 5.9(10) no . . 4_655 1_556
N2A C24A C25A C24B 18(5) no . . 4_655 4_656
N2A C24A C25A C25B 32(2) no . . 4_655 1_556
N2A C24A C25B N2A -9.5(13) no . . 4_656 4_655
N2A C24A C25B N2A -0.0(7) no . . 4_656 .
N2A C24A C25B N2B -0.5(12) no . . 4_656 4_656
N2A C24A C25B N2B -11.3(8) no . . 4_656 1_556
N2A C24A C25B C24B -24(3) no . . 4_656 1_556
N2A C24A C25B C25A -34.2(14) no . . 4_656 .
N2A C24A C24B N2A 0.0(9) no 4_655 . 4_656 4_655
N2A C24A C24B N2A 9.4(11) no 4_655 . 4_656 .
N2A C24A C24B N2B -2.4(11) no 4_655 . 4_656 4_656
N2A C24A C24B N2B 13.7(10) no 4_655 . 4_656 1_556
N2A C24A C24B C25A -152(4) no 4_655 . 4_656 4_655
N2A C24A C24B C25B 48.9(15) no 4_655 . 4_656 1_556
N2A C24A C25A N2A 0.0(7) no 4_655 . 4_655 4_655
N2A C24A C25A N2A 2.8(14) no 4_655 . 4_655 .
N2A C24A C25A N2B -4.8(10) no 4_655 . 4_655 4_656
N2A C24A C25A N2B 8.7(9) no 4_655 . 4_655 1_556
N2A C24A C25A C24B 21(3) no 4_655 . 4_655 4_656
N2A C24A C25A C25B 34.8(12) no 4_655 . 4_655 1_556
N2A C24A C25B N2A -0.0(6) no 4_655 . 4_656 4_655
N2A C24A C25B N2A 9.5(12) no 4_655 . 4_656 .
N2A C24A C25B N2B 9.0(7) no 4_655 . 4_656 4_656
N2A C24A C25B N2B -1.7(10) no 4_655 . 4_656 1_556
N2A C24A C25B C24B -14(3) no 4_655 . 4_656 1_556
N2A C24A C25B C25A -25(3) no 4_655 . 4_656 .
N2B C24A C24B N2A -13.7(7) no 1_556 . 4_656 4_655
N2B C24A C24B N2A -4.4(7) no 1_556 . 4_656 .
N2B C24A C24B N2B -16.1(8) no 1_556 . 4_656 4_656
N2B C24A C24B N2B 0.0(5) no 1_556 . 4_656 1_556
N2B C24A C24B C25A -166(3) no 1_556 . 4_656 4_655
N2B C24A C24B C25B 35.2(14) no 1_556 . 4_656 1_556
N2B C24A C25A N2A -8.7(8) no 1_556 . 4_655 4_655
N2B C24A C25A N2A -5.9(9) no 1_556 . 4_655 .
N2B C24A C25A N2B -13.5(7) no 1_556 . 4_655 4_656
N2B C24A C25A N2B 0.0(5) no 1_556 . 4_655 1_556
N2B C24A C25A C24B 12(4) no 1_556 . 4_655 4_656
N2B C24A C25A C25B 26.1(14) no 1_556 . 4_655 1_556
N2B C24A C25B N2A 1.7(9) no 1_556 . 4_656 4_655
N2B C24A C25B N2A 11.3(6) no 1_556 . 4_656 .
N2B C24A C25B N2B 10.8(9) no 1_556 . 4_656 4_656
N2B C24A C25B N2B 0.0(5) no 1_556 . 4_656 1_556
N2B C24A C25B C24B -12(3) no 1_556 . 4_656 1_556
N2B C24A C25B C25A -23.0(15) no 1_556 . 4_656 .
N2B C24A C24B N2A 2.4(10) no 4_656 . 4_656 4_655
N2B C24A C24B N2A 11.7(9) no 4_656 . 4_656 .
N2B C24A C24B N2B 0.0(8) no 4_656 . 4_656 4_656
N2B C24A C24B N2B 16.1(10) no 4_656 . 4_656 1_556
N2B C24A C24B C25A -150(4) no 4_656 . 4_656 4_655
N2B C24A C24B C25B 51.3(19) no 4_656 . 4_656 1_556
N2B C24A C25A N2A 4.8(10) no 4_656 . 4_655 4_655
N2B C24A C25A N2A 7.6(9) no 4_656 . 4_655 .
N2B C24A C25A N2B -0.0(7) no 4_656 . 4_655 4_656
N2B C24A C25A N2B 13.5(8) no 4_656 . 4_655 1_556
N2B C24A C25A C24B 26(4) no 4_656 . 4_655 4_656
N2B C24A C25A C25B 39.6(17) no 4_656 . 4_655 1_556
N2B C24A C25B N2A -9.0(7) no 4_656 . 4_656 4_655
N2B C24A C25B N2A 0.5(12) no 4_656 . 4_656 .
N2B C24A C25B N2B -0.0(7) no 4_656 . 4_656 4_656
N2B C24A C25B N2B -10.8(10) no 4_656 . 4_656 1_556
N2B C24A C25B C24B -23(3) no 4_656 . 4_656 1_556
N2B C24A C25B C25A -34(3) no 4_656 . 4_656 .
C24B C24A C25A N2A -21(4) no 4_656 . 4_655 4_655
C24B C24A C25A N2A -18(5) no 4_656 . 4_655 .
C24B C24A C25A N2B -26(5) no 4_656 . 4_655 4_656
C24B C24A C25A N2B -12(5) no 4_656 . 4_655 1_556
C24B C24A C25A C24B -0(3) no 4_656 . 4_655 4_656
C24B C24A C25A C25B 14(4) no 4_656 . 4_655 1_556
C25A C24A C24B N2A 152(5) no 4_655 . 4_656 4_655
C25A C24A C24B N2A 162(5) no 4_655 . 4_656 .
C25A C24A C24B N2B 150(5) no 4_655 . 4_656 4_656
C25A C24A C24B N2B 166(5) no 4_655 . 4_656 1_556
C25A C24A C24B C25A -0(4) no 4_655 . 4_656 4_655
C25A C24A C24B C25B -159(5) no 4_655 . 4_656 1_556
C24B C24A C25B N2A 35(3) no 4_656 . 4_656 4_655
C24B C24A C25B N2A 45(4) no 4_656 . 4_656 .
C24B C24A C25B N2B 44(3) no 4_656 . 4_656 4_656
C24B C24A C25B N2B 33(3) no 4_656 . 4_656 1_556
C24B C24A C25B C24B 21(5) no 4_656 . 4_656 1_556
C24B C24A C25B C25A 11(4) no 4_656 . 4_656 .
C25B C24A C24B N2A -51(4) no 4_656 . 4_656 4_655
C25B C24A C24B N2A -42(4) no 4_656 . 4_656 .
C25B C24A C24B N2B -53(4) no 4_656 . 4_656 4_656
C25B C24A C24B N2B -37(4) no 4_656 . 4_656 1_556
C25B C24A C24B C25A 157(5) no 4_656 . 4_656 4_655
C25B C24A C24B C25B -2(5) no 4_656 . 4_656 1_556
C25A C24A C25B N2A 60(8) no 4_655 . 4_656 4_655
C25A C24A C25B N2A 70(9) no 4_655 . 4_656 .
C25A C24A C25B N2B 69(9) no 4_655 . 4_656 4_656
C25A C24A C25B N2B 59(9) no 4_655 . 4_656 1_556
C25A C24A C25B C24B 46(10) no 4_655 . 4_656 1_556
C25A C24A C25B C25A 36(10) no 4_655 . 4_656 .
C25B C24A C25A N2A -65(9) no 4_656 . 4_655 4_655
C25B C24A C25A N2A -63(8) no 4_656 . 4_655 .
C25B C24A C25A N2B -70(9) no 4_656 . 4_655 4_656
C25B C24A C25A N2B -57(8) no 4_656 . 4_655 1_556
C25B C24A C25A C24B -44(11) no 4_656 . 4_655 4_656
C25B C24A C25A C25B -31(9) no 4_656 . 4_655 1_556
N2A C24B C25A N2A 0.0(7) no 1_554 . 1_554 1_554
N2A C24B C25A N2A -10.1(11) no 1_554 . 1_554 4_654
N2A C24B C25A N2B -3.1(12) no 1_554 . 1_554 .
N2A C24B C25A N2B -11.5(8) no 1_554 . 1_554 4_655
N2A C24B C25A C24A -23(4) no 1_554 . 1_554 4_654
N2A C24B C25A C25B -32(3) no 1_554 . 1_554 .
N2A C24B C25A C25B -53(4) no 1_554 . 1_554 4_655
N2A C24B C25B N2A 15.9(9) no 1_554 . 4_655 4_654
N2A C24B C25B N2A 0.0(8) no 1_554 . 4_655 1_554
N2A C24B C25B N2B 9.4(10) no 1_554 . 4_655 4_655
N2A C24B C25B N2B 13.5(9) no 1_554 . 4_655 .
N2A C24B C25B C24A 28(3) no 1_554 . 4_655 1_554
N2A C24B C25B C25A 37.6(17) no 1_554 . 4_655 4_654
N2A C24B C25A N2A 10.1(10) no 4_654 . 1_554 1_554
N2A C24B C25A N2A 0.0(5) no 4_654 . 1_554 4_654
N2A C24B C25A N2B 7.0(6) no 4_654 . 1_554 .
N2A C24B C25A N2B -1.5(8) no 4_654 . 1_554 4_655
N2A C24B C25A C24A -13(3) no 4_654 . 1_554 4_654
N2A C24B C25A C25B -21.9(18) no 4_654 . 1_554 .
N2A C24B C25A C25B -42(4) no 4_654 . 1_554 4_655
N2A C24B C25B N2A 0.0(5) no 4_654 . 4_655 4_654
N2A C24B C25B N2A -15.9(7) no 4_654 . 4_655 1_554
N2A C24B C25B N2B -6.5(6) no 4_654 . 4_655 4_655
N2A C24B C25B N2B -2.4(7) no 4_654 . 4_655 .
N2A C24B C25B C24A 12(2) no 4_654 . 4_655 1_554
N2A C24B C25B C25A 21.6(12) no 4_654 . 4_655 4_654
N2B C24B C25A N2A 3.1(11) no . . 1_554 1_554
N2B C24B C25A N2A -7.0(6) no . . 1_554 4_654
N2B C24B C25A N2B -0.0(6) no . . 1_554 .
N2B C24B C25A N2B -8.5(10) no . . 1_554 4_655
N2B C24B C25A C24A -20(3) no . . 1_554 4_654
N2B C24B C25A C25B -28.9(18) no . . 1_554 .
N2B C24B C25A C25B -49(4) no . . 1_554 4_655
N2B C24B C25B N2A 2.4(7) no . . 4_655 4_654
N2B C24B C25B N2A -13.5(6) no . . 4_655 1_554
N2B C24B C25B N2B -4.2(9) no . . 4_655 4_655
N2B C24B C25B N2B -0.0(6) no . . 4_655 .
N2B C24B C25B C24A 14(3) no . . 4_655 1_554
N2B C24B C25B C25A 24.0(16) no . . 4_655 4_654
N2B C24B C25A N2A 11.5(6) no 4_655 . 1_554 1_554
N2B C24B C25A N2A 1.5(8) no 4_655 . 1_554 4_654
N2B C24B C25A N2B 8.5(10) no 4_655 . 1_554 .
N2B C24B C25A N2B 0.0(5) no 4_655 . 1_554 4_655
N2B C24B C25A C24A -12(4) no 4_655 . 1_554 4_654
N2B C24B C25A C25B -20(3) no 4_655 . 1_554 .
N2B C24B C25A C25B -41(4) no 4_655 . 1_554 4_655
N2B C24B C25B N2A 6.5(6) no 4_655 . 4_655 4_654
N2B C24B C25B N2A -9.4(8) no 4_655 . 4_655 1_554
N2B C24B C25B N2B 0.0(6) no 4_655 . 4_655 4_655
N2B C24B C25B N2B 4.2(9) no 4_655 . 4_655 .
N2B C24B C25B C24A 18.1(19) no 4_655 . 4_655 1_554
N2B C24B C25B C25A 28.2(11) no 4_655 . 4_655 4_654
C24A C24B C25A N2A 23(4) no 4_654 . 1_554 1_554
C24A C24B C25A N2A 13(4) no 4_654 . 1_554 4_654
C24A C24B C25A N2B 20(4) no 4_654 . 1_554 .
C24A C24B C25A N2B 12(4) no 4_654 . 1_554 4_655
C24A C24B C25A C24A 0.0(17) no 4_654 . 1_554 4_654
C24A C24B C25A C25B -9(3) no 4_654 . 1_554 .
C24A C24B C25A C25B -29(7) no 4_654 . 1_554 4_655
C24A C24B C25B N2A -29.9(15) no 4_654 . 4_655 4_654
C24A C24B C25B N2A -45.8(14) no 4_654 . 4_655 1_554
C24A C24B C25B N2B -36.4(16) no 4_654 . 4_655 4_655
C24A C24B C25B N2B -32.2(13) no 4_654 . 4_655 .
C24A C24B C25B C24A -18(3) no 4_654 . 4_655 1_554
C24A C24B C25B C25A -8(3) no 4_654 . 4_655 4_654
C25A C24B C25B N2A -46(5) no 1_554 . 4_655 4_654
C25A C24B C25B N2A -62(5) no 1_554 . 4_655 1_554
C25A C24B C25B N2B -53(5) no 1_554 . 4_655 4_655
C25A C24B C25B N2B -49(5) no 1_554 . 4_655 .
C25A C24B C25B C24A -35(6) no 1_554 . 4_655 1_554
C25A C24B C25B C25A -25(6) no 1_554 . 4_655 4_654
C25B C24B C25A N2A 53(4) no 4_655 . 1_554 1_554
C25B C24B C25A N2A 42(4) no 4_655 . 1_554 4_654
C25B C24B C25A N2B 49(4) no 4_655 . 1_554 .
C25B C24B C25A N2B 41(4) no 4_655 . 1_554 4_655
C25B C24B C25A C24A 29(7) no 4_655 . 1_554 4_654
C25B C24B C25A C25B 21(6) no 4_655 . 1_554 .
C25B C24B C25A C25B 0.0(13) no 4_655 . 1_554 4_655
N2A C25A C25B N2A -0.0(7) no . . 1_556 .
N2A C25A C25B N2A 3.8(10) no . . 1_556 4_655
N2A C25A C25B N2B 9.8(8) no . . 1_556 1_556
N2A C25A C25B N2B -6.8(9) no . . 1_556 4_656
N2A C25A C25B C24B -29.2(17) no . . 1_556 4_656
N2A C25A C25B C25A -36.6(13) no . . 1_556 4_655
N2A C25A C25B N2A 22.9(10) no . . 4_656 4_655
N2A C25A C25B N2A 0.0(9) no . . 4_656 .
N2A C25A C25B N2B 17.1(10) no . . 4_656 4_656
N2A C25A C25B N2B 14.4(9) no . . 4_656 1_556
N2A C25A C25B C24A 44.9(17) no . . 4_656 .
N2A C25A C25B C25A 52.4(14) no . . 4_656 4_655
N2A C25A C25B N2A -3.8(10) no 4_655 . 1_556 .
N2A C25A C25B N2A -0.0(8) no 4_655 . 1_556 4_655
N2A C25A C25B N2B 6.0(9) no 4_655 . 1_556 1_556
N2A C25A C25B N2B -10.5(8) no 4_655 . 1_556 4_656
N2A C25A C25B C24B -33.0(13) no 4_655 . 1_556 4_656
N2A C25A C25B C25A -40.3(10) no 4_655 . 1_556 4_655
N2A C25A C25B N2A -0.0(6) no 4_655 . 4_656 4_655
N2A C25A C25B N2A -22.9(8) no 4_655 . 4_656 .
N2A C25A C25B N2B -5.8(6) no 4_655 . 4_656 4_656
N2A C25A C25B N2B -8.5(7) no 4_655 . 4_656 1_556
N2A C25A C25B C24A 22.0(15) no 4_655 . 4_656 .
N2A C25A C25B C25A 29.5(9) no 4_655 . 4_656 4_655
N2B C25A C25B N2A -9.8(8) no 1_556 . 1_556 .
N2B C25A C25B N2A -6.0(9) no 1_556 . 1_556 4_655
N2B C25A C25B N2B 0.0(7) no 1_556 . 1_556 1_556
N2B C25A C25B N2B -16.6(9) no 1_556 . 1_556 4_656
N2B C25A C25B C24B -39.0(17) no 1_556 . 1_556 4_656
N2B C25A C25B C25A -46.4(13) no 1_556 . 1_556 4_655
N2B C25A C25B N2A 8.5(8) no 1_556 . 4_656 4_655
N2B C25A C25B N2A -14.4(8) no 1_556 . 4_656 .
N2B C25A C25B N2B 2.7(9) no 1_556 . 4_656 4_656
N2B C25A C25B N2B 0.0(7) no 1_556 . 4_656 1_556
N2B C25A C25B C24A 30.5(18) no 1_556 . 4_656 .
N2B C25A C25B C25A 38.0(13) no 1_556 . 4_656 4_655
N2B C25A C25B N2A 6.8(7) no 4_656 . 1_556 .
N2B C25A C25B N2A 10.5(6) no 4_656 . 1_556 4_655
N2B C25A C25B N2B 16.6(7) no 4_656 . 1_556 1_556
N2B C25A C25B N2B 0.0(5) no 4_656 . 1_556 4_656
N2B C25A C25B C24B -22.4(13) no 4_656 . 1_556 4_656
N2B C25A C25B C25A -29.8(9) no 4_656 . 1_556 4_655
N2B C25A C25B N2A 5.8(7) no 4_656 . 4_656 4_655
N2B C25A C25B N2A -17.1(8) no 4_656 . 4_656 .
N2B C25A C25B N2B -0.0(6) no 4_656 . 4_656 4_656
N2B C25A C25B N2B -2.7(8) no 4_656 . 4_656 1_556
N2B C25A C25B C24A 27.8(13) no 4_656 . 4_656 .
N2B C25A C25B C25A 35.3(9) no 4_656 . 4_656 4_655
C24A C25A C25B N2A -27(2) no 4_655 . 4_656 4_655
C24A C25A C25B N2A -50(2) no 4_655 . 4_656 .
C24A C25A C25B N2B -33(2) no 4_655 . 4_656 4_656
C24A C25A C25B N2B -35.4(19) no 4_655 . 4_656 1_556
C24A C25A C25B C24A -5(3) no 4_655 . 4_656 .
C24A C25A C25B C25A 3(3) no 4_655 . 4_656 4_655
C24B C25A C25B N2A 30(3) no 1_556 . 1_556 .
C24B C25A C25B N2A 34(3) no 1_556 . 1_556 4_655
C24B C25A C25B N2B 40(3) no 1_556 . 1_556 1_556
C24B C25A C25B N2B 23(3) no 1_556 . 1_556 4_656
C24B C25A C25B C24B 1(4) no 1_556 . 1_556 4_656
C24B C25A C25B C25A -7(4) no 1_556 . 1_556 4_655
C24B C25A C25B N2A 128(5) no 1_556 . 4_656 4_655
C24B C25A C25B N2A 105(5) no 1_556 . 4_656 .
C24B C25A C25B N2B 122(5) no 1_556 . 4_656 4_656
C24B C25A C25B N2B 119(5) no 1_556 . 4_656 1_556
C24B C25A C25B C24A 150(5) no 1_556 . 4_656 .
C24B C25A C25B C25A 157(5) no 1_556 . 4_656 4_655
C25B C25A C25B N2A -32.8(9) no 1_556 . 4_656 4_655
C25B C25A C25B N2A -55.7(12) no 1_556 . 4_656 .
C25B C25A C25B N2B -38.7(10) no 1_556 . 4_656 4_656
C25B C25A C25B N2B -41.3(10) no 1_556 . 4_656 1_556
C25B C25A C25B C24A -10.8(19) no 1_556 . 4_656 .
C25B C25A C25B C25A -3.3(12) no 1_556 . 4_656 4_655
C25B C25A C25B N2A 39.9(10) no 4_656 . 1_556 .
C25B C25A C25B N2A 43.7(11) no 4_656 . 1_556 4_655
C25B C25A C25B N2B 49.7(12) no 4_656 . 1_556 1_556
C25B C25A C25B N2B 33.2(9) no 4_656 . 1_556 4_656
C25B C25A C25B C24B 10.7(17) no 4_656 . 1_556 4_656
C25B C25A C25B C25A 3.3(12) no 4_656 . 1_556 4_655
O20A C26A C26A O20A -81(8) no . . 4_655 4_655
O20A C26A C26A O20B -114(6) no . . 4_655 4_656
O20A C26A C26A O20B 33(6) no . . 4_655 1_556
O20A C26A C26A N2A 125(5) no . . 4_655 4_655
O20A C26A C26A N2A 154(6) no . . 4_655 .
O20A C26A C26A N2B 145(5) no . . 4_655 4_656
O20A C26A C26A N2B 133(6) no . . 4_655 1_556
O20A C26A C26A C26B -115(6) no . . 4_655 4_656
O20A C26A C26A C26B 34(5) no . . 4_655 1_556
O20A C26A C26A C27B -10(6) no . . 4_655 4_656
O20A C26A C26A C27B -71(5) no . . 4_655 1_556
O20A C26A C26A C27A -27(5) no . . 4_655 4_655
O20A C26A C26A C27A -55(6) no . . 4_655 .
O20A C26A C26B O20A 0.0(7) no . . 1_556 .
O20A C26A C26B O20A -154.1(12) no . . 1_556 4_655
O20A C26A C26B N2A 127(3) no . . 1_556 .
O20A C26A C26B N2A 122.7(14) no . . 1_556 4_655
O20A C26A C26B N2B 111.5(17) no . . 1_556 1_556
O20A C26A C26B N2B 135.8(16) no . . 1_556 4_656
O20A C26A C26B C26A -168.1(15) no . . 1_556 4_655
O20A C26A C26B C26B -144(3) no . . 1_556 4_656
O20A C26A C26B C27B -93.3(15) no . . 1_556 1_556
O20A C26A C26B C27B -69(3) no . . 1_556 4_656
O20A C26A C26B C27A -111.7(15) no . . 1_556 .
O20A C26A C26B C27A -48.9(14) no . . 1_556 4_655
O20A C26A C26B O20A 142(2) no . . 4_656 4_655
O20A C26A C26B O20A -0.0(10) no . . 4_656 .
O20A C26A C26B O20B -26(4) no . . 4_656 4_656
O20A C26A C26B N2A -155(3) no . . 4_656 4_655
O20A C26A C26B N2A -122(3) no . . 4_656 .
O20A C26A C26B N2B -143(3) no . . 4_656 4_656
O20A C26A C26B N2B -134(4) no . . 4_656 1_556
O20A C26A C26B C26A 154(3) no . . 4_656 4_655
O20A C26A C26B C26B 130(4) no . . 4_656 1_556
O20A C26A C26B C27B 92(3) no . . 4_656 4_656
O20A C26A C26B C27B 36(4) no . . 4_656 1_556
O20A C26A C26B C27A 52(3) no . . 4_656 4_655
O20A C26A C26B C27A 87(4) no . . 4_656 .
O20A C26A C27B O20A 0.0(7) no . . 1_556 .
O20A C26A C27B O20B -92.2(12) no . . 1_556 4_656
O20A C26A C27B C26A 160.8(16) no . . 1_556 4_655
O20A C26A C27B C26B 112.1(17) no . . 1_556 1_556
O20A C26A C27B C26B -155.7(19) no . . 1_556 4_656
O20A C26A C27B C27B 94.6(10) no . . 1_556 4_656
O20A C26A C27B C28B 86(3) no . . 1_556 1_556
O20A C26A C27B C28B 71.0(13) no . . 1_556 4_656
O20A C26A C27B C28A 91.4(13) no . . 1_556 .
O20A C26A C27B C28A 54.1(19) no . . 1_556 4_655
O20A C26A C27B C27A 139.8(13) no . . 1_556 .
O20A C26A C27B C27A 46.8(10) no . . 1_556 4_655
O20A C26A C27B O20A -169.6(10) no . . 4_656 4_655
O20A C26A C27B O20B 105.6(12) no . . 4_656 1_556
O20A C26A C27B C26A 176.6(16) no . . 4_656 4_655
O20A C26A C27B C26B -135.0(18) no . . 4_656 4_656
O20A C26A C27B C26B 120(2) no . . 4_656 1_556
O20A C26A C27B C27B -88.3(10) no . . 4_656 1_556
O20A C26A C27B C28B -52.5(17) no . . 4_656 4_656
O20A C26A C27B C28B -83.7(12) no . . 4_656 1_556
O20A C26A C27B C28A -63.7(12) no . . 4_656 4_655
O20A C26A C27B C28A -83.5(18) no . . 4_656 .
O20A C26A C27B C27A -29.4(11) no . . 4_656 4_655
O20A C26A C27B C27A -129.9(12) no . . 4_656 .
O20A C26A C27A O20A 170.9(13) no . . . 4_655
O20A C26A C27A O20B 93.6(13) no . . . 1_556
O20A C26A C27A O20B -82.8(13) no . . . 4_656
O20A C26A C27A C26A 161.3(19) no . . . 4_655
O20A C26A C27A C26B 102.0(18) no . . . 1_556
O20A C26A C27A C26B -127(3) no . . . 4_656
O20A C26A C27A C27B -47.1(15) no . . . 1_556
O20A C26A C27A C27B 60.3(15) no . . . 4_656
O20A C26A C27A C28B -13(2) no . . . 1_556
O20A C26A C27A C28B 19.2(17) no . . . 4_656
O20A C26A C27A C28A 23(2) no . . . .
O20A C26A C27A C28A -7.0(16) no . . . 4_655
O20A C26A C27A C27A 12.8(12) no . . . 4_655
O20A C26A C27A O20A 0.0(8) no . . 4_655 .
O20A C26A C27A O20B -94.6(11) no . . 4_655 4_656
O20A C26A C27A O20B 117.9(11) no . . 4_655 1_556
O20A C26A C27A C26A 169.5(17) no . . 4_655 4_655
O20A C26A C27A C26B -139.5(18) no . . 4_655 4_656
O20A C26A C27A C26B 125.9(16) no . . 4_655 1_556
O20A C26A C27A C27B 145.3(16) no . . 4_655 4_656
O20A C26A C27A C27B -122.3(15) no . . 4_655 1_556
O20A C26A C27A C28B 179(4) no . . 4_655 4_656
O20A C26A C27A C28B -145(2) no . . 4_655 1_556
O20A C26A C27A C28A -131(3) no . . 4_655 4_655
O20A C26A C27A C28A -176(2) no . . 4_655 .
O20A C26A C27A C27A -166.9(14) no . . 4_655 .
O20B C26A C26A O20A -114(5) no 1_556 . 4_655 4_655
O20B C26A C26A O20B -147.2(9) no 1_556 . 4_655 4_656
O20B C26A C26A O20B 0.0(6) no 1_556 . 4_655 1_556
O20B C26A C26A N2A 91.9(10) no 1_556 . 4_655 4_655
O20B C26A C26A N2A 120.9(9) no 1_556 . 4_655 .
O20B C26A C26A N2B 112.2(11) no 1_556 . 4_655 4_656
O20B C26A C26A N2B 100.6(10) no 1_556 . 4_655 1_556
O20B C26A C26A C26B -147.8(15) no 1_556 . 4_655 4_656
O20B C26A C26A C26B 0.7(10) no 1_556 . 4_655 1_556
O20B C26A C26A C27B -42.8(7) no 1_556 . 4_655 4_656
O20B C26A C26A C27B -104.4(9) no 1_556 . 4_655 1_556
O20B C26A C26A C27A -59.8(13) no 1_556 . 4_655 4_655
O20B C26A C26A C27A -87.4(12) no 1_556 . 4_655 .
O20B C26A C26B O20A 17(3) no 1_556 . 4_656 4_655
O20B C26A C26B O20A -125(3) no 1_556 . 4_656 .
O20B C26A C26B O20B -150.9(13) no 1_556 . 4_656 4_656
O20B C26A C26B N2A 79.8(11) no 1_556 . 4_656 4_655
O20B C26A C26B N2A 112.3(12) no 1_556 . 4_656 .
O20B C26A C26B N2B 91.2(10) no 1_556 . 4_656 4_656
O20B C26A C26B N2B 100.8(15) no 1_556 . 4_656 1_556
O20B C26A C26B C26A 28.2(16) no 1_556 . 4_656 4_655
O20B C26A C26B C26B 4.3(8) no 1_556 . 4_656 1_556
O20B C26A C26B C27B -33.8(8) no 1_556 . 4_656 4_656
O20B C26A C26B C27B -89.6(17) no 1_556 . 4_656 1_556
O20B C26A C26B C27A -72.8(11) no 1_556 . 4_656 4_655
O20B C26A C26B C27A -39(3) no 1_556 . 4_656 .
O20B C26A C27B O20A -103.3(10) no 1_556 . 1_556 .
O20B C26A C27B O20B 164.5(10) no 1_556 . 1_556 4_656
O20B C26A C27B C26A 57.5(9) no 1_556 . 1_556 4_655
O20B C26A C27B C26B 8.9(10) no 1_556 . 1_556 1_556
O20B C26A C27B C26B 101.1(16) no 1_556 . 1_556 4_656
O20B C26A C27B C27B -8.7(8) no 1_556 . 1_556 4_656
O20B C26A C27B C28B -17(3) no 1_556 . 1_556 1_556
O20B C26A C27B C28B -32.3(13) no 1_556 . 1_556 4_656
O20B C26A C27B C28A -11.9(14) no 1_556 . 1_556 .
O20B C26A C27B C28A -49.1(19) no 1_556 . 1_556 4_655
O20B C26A C27B C27A 36.6(12) no 1_556 . 1_556 .
O20B C26A C27B C27A -56.5(10) no 1_556 . 1_556 4_655
O20B C26A C27B O20A 84.8(12) no 1_556 . 4_656 4_655
O20B C26A C27B O20B -0.0(8) no 1_556 . 4_656 1_556
O20B C26A C27B C26A 70.9(14) no 1_556 . 4_656 4_655
O20B C26A C27B C26B 119.3(16) no 1_556 . 4_656 4_656
O20B C26A C27B C26B 14.2(16) no 1_556 . 4_656 1_556
O20B C26A C27B C27B 166.1(15) no 1_556 . 4_656 1_556
O20B C26A C27B C28B -158(3) no 1_556 . 4_656 4_656
O20B C26A C27B C28B 170.6(18) no 1_556 . 4_656 1_556
O20B C26A C27B C28A -169.4(17) no 1_556 . 4_656 4_655
O20B C26A C27B C28A 171(3) no 1_556 . 4_656 .
O20B C26A C27B C27A -135.1(17) no 1_556 . 4_656 4_655
O20B C26A C27B C27A 124.5(17) no 1_556 . 4_656 .
O20B C26A C27A O20A 77.3(11) no 1_556 . . 4_655
O20B C26A C27A O20B 0.0(5) no 1_556 . . 1_556
O20B C26A C27A O20B -176.4(9) no 1_556 . . 4_656
O20B C26A C27A C26A 67.7(11) no 1_556 . . 4_655
O20B C26A C27A C26B 8.3(10) no 1_556 . . 1_556
O20B C26A C27A C26B 139.4(18) no 1_556 . . 4_656
O20B C26A C27A C27B -140.7(12) no 1_556 . . 1_556
O20B C26A C27A C27B -33.3(8) no 1_556 . . 4_656
O20B C26A C27A C28B -106.2(14) no 1_556 . . 1_556
O20B C26A C27A C28B -74.4(10) no 1_556 . . 4_656
O20B C26A C27A C28A -70.8(14) no 1_556 . . .
O20B C26A C27A C28A -100.6(10) no 1_556 . . 4_655
O20B C26A C27A C27A -80.8(8) no 1_556 . . 4_655
O20B C26A C27A O20A -117.9(10) no 1_556 . 4_655 .
O20B C26A C27A O20B 147.4(9) no 1_556 . 4_655 4_656
O20B C26A C27A O20B -0.0(5) no 1_556 . 4_655 1_556
O20B C26A C27A C26A 51.6(12) no 1_556 . 4_655 4_655
O20B C26A C27A C26B 102.5(15) no 1_556 . 4_655 4_656
O20B C26A C27A C26B 7.9(11) no 1_556 . 4_655 1_556
O20B C26A C27A C27B 27.4(9) no 1_556 . 4_655 4_656
O20B C26A C27A C27B 119.8(12) no 1_556 . 4_655 1_556
O20B C26A C27A C28B 61(3) no 1_556 . 4_655 4_656
O20B C26A C27A C28B 97.1(16) no 1_556 . 4_655 1_556
O20B C26A C27A C28A 111(3) no 1_556 . 4_655 4_655
O20B C26A C27A C28A 66.0(16) no 1_556 . 4_655 .
O20B C26A C27A C27A 75.1(8) no 1_556 . 4_655 .
O20B C26A C26A O20A 33(5) no 4_656 . 4_655 4_655
O20B C26A C26A O20B 0.0(6) no 4_656 . 4_655 4_656
O20B C26A C26A O20B 147.2(9) no 4_656 . 4_655 1_556
O20B C26A C26A N2A -120.9(9) no 4_656 . 4_655 4_655
O20B C26A C26A N2A -91.9(10) no 4_656 . 4_655 .
O20B C26A C26A N2B -100.6(10) no 4_656 . 4_655 4_656
O20B C26A C26A N2B -112.2(11) no 4_656 . 4_655 1_556
O20B C26A C26A C26B -0.7(10) no 4_656 . 4_655 4_656
O20B C26A C26A C26B 147.8(15) no 4_656 . 4_655 1_556
O20B C26A C26A C27B 104.4(9) no 4_656 . 4_655 4_656
O20B C26A C26A C27B 42.8(7) no 4_656 . 4_655 1_556
O20B C26A C26A C27A 87.4(12) no 4_656 . 4_655 4_655
O20B C26A C26A C27A 59.8(13) no 4_656 . 4_655 .
O20B C26A C26B O20A 118(3) no 4_656 . 1_556 .
O20B C26A C26B O20A -36(4) no 4_656 . 1_556 4_655
O20B C26A C26B N2A -114(4) no 4_656 . 1_556 .
O20B C26A C26B N2A -119(3) no 4_656 . 1_556 4_655
O20B C26A C26B N2B -130(3) no 4_656 . 1_556 1_556
O20B C26A C26B N2B -106(3) no 4_656 . 1_556 4_656
O20B C26A C26B C26A -50(3) no 4_656 . 1_556 4_655
O20B C26A C26B C26B -25.9(19) no 4_656 . 1_556 4_656
O20B C26A C26B C27B 25(2) no 4_656 . 1_556 1_556
O20B C26A C26B C27B 49(5) no 4_656 . 1_556 4_656
O20B C26A C26B C27A 7(3) no 4_656 . 1_556 .
O20B C26A C26B C27A 69(3) no 4_656 . 1_556 4_655
O20B C26A C26B O20A 168(4) no 4_656 . 4_656 4_655
O20B C26A C26B O20A 26(4) no 4_656 . 4_656 .
O20B C26A C26B O20B 0.0(8) no 4_656 . 4_656 4_656
O20B C26A C26B N2A -129.3(16) no 4_656 . 4_656 4_655
O20B C26A C26B N2A -96.8(17) no 4_656 . 4_656 .
O20B C26A C26B N2B -117.9(18) no 4_656 . 4_656 4_656
O20B C26A C26B N2B -108.3(18) no 4_656 . 4_656 1_556
O20B C26A C26B C26A 179(3) no 4_656 . 4_656 4_655
O20B C26A C26B C26B 155.2(17) no 4_656 . 4_656 1_556
O20B C26A C26B C27B 117.1(17) no 4_656 . 4_656 4_656
O20B C26A C26B C27B 61.3(17) no 4_656 . 4_656 1_556
O20B C26A C26B C27A 78.1(19) no 4_656 . 4_656 4_655
O20B C26A C26B C27A 112(3) no 4_656 . 4_656 .
O20B C26A C27B O20A 92.2(12) no 4_656 . 1_556 .
O20B C26A C27B O20B -0.0(8) no 4_656 . 1_556 4_656
O20B C26A C27B C26A -107.0(14) no 4_656 . 1_556 4_655
O20B C26A C27B C26B -155.6(17) no 4_656 . 1_556 1_556
O20B C26A C27B C26B -63.4(15) no 4_656 . 1_556 4_656
O20B C26A C27B C27B -173.2(14) no 4_656 . 1_556 4_656
O20B C26A C27B C28B 178(3) no 4_656 . 1_556 1_556
O20B C26A C27B C28B 163.2(18) no 4_656 . 1_556 4_656
O20B C26A C27B C28A -176.4(19) no 4_656 . 1_556 .
O20B C26A C27B C28A 146(3) no 4_656 . 1_556 4_655
O20B C26A C27B C27A -127.9(17) no 4_656 . 1_556 .
O20B C26A C27B C27A 139.0(16) no 4_656 . 1_556 4_655
O20B C26A C27B O20A -76.3(10) no 4_656 . 4_656 4_655
O20B C26A C27B O20B -161.1(11) no 4_656 . 4_656 1_556
O20B C26A C27B C26A -90.2(13) no 4_656 . 4_656 4_655
O20B C26A C27B C26B -41.7(10) no 4_656 . 4_656 4_656
O20B C26A C27B C26B -147(2) no 4_656 . 4_656 1_556
O20B C26A C27B C27B 5.0(9) no 4_656 . 4_656 1_556
O20B C26A C27B C28B 40.8(18) no 4_656 . 4_656 4_656
O20B C26A C27B C28B 9.6(14) no 4_656 . 4_656 1_556
O20B C26A C27B C28A 29.6(13) no 4_656 . 4_656 4_655
O20B C26A C27B C28A 10(2) no 4_656 . 4_656 .
O20B C26A C27B C27A 63.8(12) no 4_656 . 4_656 4_655
O20B C26A C27B C27A -36.6(12) no 4_656 . 4_656 .
O20B C26A C27A O20A -106.3(12) no 4_656 . . 4_655
O20B C26A C27A O20B 176.4(9) no 4_656 . . 1_556
O20B C26A C27A O20B -0.0(6) no 4_656 . . 4_656
O20B C26A C27A C26A -116.0(14) no 4_656 . . 4_655
O20B C26A C27A C26B -175.3(16) no 4_656 . . 1_556
O20B C26A C27A C26B -44.2(13) no 4_656 . . 4_656
O20B C26A C27A C27B 35.7(9) no 4_656 . . 1_556
O20B C26A C27A C27B 143.1(12) no 4_656 . . 4_656
O20B C26A C27A C28B 70.2(14) no 4_656 . . 1_556
O20B C26A C27A C28B 102.0(11) no 4_656 . . 4_656
O20B C26A C27A C28A 105.5(15) no 4_656 . . .
O20B C26A C27A C28A 75.8(10) no 4_656 . . 4_655
O20B C26A C27A C27A 95.5(10) no 4_656 . . 4_655
O20B C26A C27A O20A 94.6(9) no 4_656 . 4_655 .
O20B C26A C27A O20B -0.0(6) no 4_656 . 4_655 4_656
O20B C26A C27A O20B -147.4(9) no 4_656 . 4_655 1_556
O20B C26A C27A C26A -95.8(14) no 4_656 . 4_655 4_655
O20B C26A C27A C26B -44.9(12) no 4_656 . 4_655 4_656
O20B C26A C27A C26B -139.5(16) no 4_656 . 4_655 1_556
O20B C26A C27A C27B -120.0(12) no 4_656 . 4_655 4_656
O20B C26A C27A C27B -27.6(10) no 4_656 . 4_655 1_556
O20B C26A C27A C28B -86(3) no 4_656 . 4_655 4_656
O20B C26A C27A C28B -50.4(16) no 4_656 . 4_655 1_556
O20B C26A C27A C28A -36(3) no 4_656 . 4_655 4_655
O20B C26A C27A C28A -81.4(17) no 4_656 . 4_655 .
O20B C26A C27A C27A -72.3(9) no 4_656 . 4_655 .
N2A C26A C26A O20A 125(5) no . . 4_655 4_655
N2A C26A C26A O20B 91.9(11) no . . 4_655 4_656
N2A C26A C26A O20B -120.9(11) no . . 4_655 1_556
N2A C26A C26A N2A -29.0(9) no . . 4_655 4_655
N2A C26A C26A N2A 0.0(8) no . . 4_655 .
N2A C26A C26A N2B -8.7(10) no . . 4_655 4_656
N2A C26A C26A N2B -20.3(8) no . . 4_655 1_556
N2A C26A C26A C26B 91.3(14) no . . 4_655 4_656
N2A C26A C26A C26B -120.3(15) no . . 4_655 1_556
N2A C26A C26A C27B -163.7(11) no . . 4_655 4_656
N2A C26A C26A C27B 134.7(12) no . . 4_655 1_556
N2A C26A C26A C27A 179.3(16) no . . 4_655 4_655
N2A C26A C26A C27A 151.7(13) no . . 4_655 .
N2A C26A C26B O20A -127(3) no . . 1_556 .
N2A C26A C26B O20A 78.6(18) no . . 1_556 4_655
N2A C26A C26B N2A 0.0(9) no . . 1_556 .
N2A C26A C26B N2A -4.6(15) no . . 1_556 4_655
N2A C26A C26B N2B -15.8(10) no . . 1_556 1_556
N2A C26A C26B N2B 8.5(12) no . . 1_556 4_656
N2A C26A C26B C26A 65(2) no . . 1_556 4_655
N2A C26A C26B C26B 88.5(19) no . . 1_556 4_656
N2A C26A C26B C27B 139(2) no . . 1_556 1_556
N2A C26A C26B C27B 163.9(18) no . . 1_556 4_656
N2A C26A C26B C27A 120.9(14) no . . 1_556 .
N2A C26A C26B C27A -176.2(16) no . . 1_556 4_655
N2A C26A C26B O20A -95(2) no . . 4_656 4_655
N2A C26A C26B O20A 122(3) no . . 4_656 .
N2A C26A C26B O20B 96.8(17) no . . 4_656 4_656
N2A C26A C26B N2A -32.5(8) no . . 4_656 4_655
N2A C26A C26B N2A -0.0(7) no . . 4_656 .
N2A C26A C26B N2B -21.0(8) no . . 4_656 4_656
N2A C26A C26B N2B -11.4(10) no . . 4_656 1_556
N2A C26A C26B C26A -84.1(15) no . . 4_656 4_655
N2A C26A C26B C26B -108.0(17) no . . 4_656 1_556
N2A C26A C26B C27B -146.1(12) no . . 4_656 4_656
N2A C26A C26B C27B 158.2(17) no . . 4_656 1_556
N2A C26A C26B C27A 174.9(15) no . . 4_656 4_655
N2A C26A C26B C27A -150.8(19) no . . 4_656 .
N2A C26A C27B O20A 125(2) no . . 1_556 .
N2A C26A C27B O20B 33(2) no . . 1_556 4_656
N2A C26A C27B C26A -73.9(18) no . . 1_556 4_655
N2A C26A C27B C26B -123(3) no . . 1_556 1_556
N2A C26A C27B C26B -30.4(17) no . . 1_556 4_656
N2A C26A C27B C27B -140.1(19) no . . 1_556 4_656
N2A C26A C27B C28B -148.7(19) no . . 1_556 1_556
N2A C26A C27B C28B -163.7(15) no . . 1_556 4_656
N2A C26A C27B C28A -143.3(16) no . . 1_556 .
N2A C26A C27B C28A 179.5(16) no . . 1_556 4_655
N2A C26A C27B C27A -95(2) no . . 1_556 .
N2A C26A C27B C27A 172.1(19) no . . 1_556 4_655
N2A C26A C27B O20A 43(3) no . . 4_656 4_655
N2A C26A C27B O20B -42(3) no . . 4_656 1_556
N2A C26A C27B C26A 29(3) no . . 4_656 4_655
N2A C26A C27B C26B 78(3) no . . 4_656 4_656
N2A C26A C27B C26B -28(3) no . . 4_656 1_556
N2A C26A C27B C27B 124(3) no . . 4_656 1_556
N2A C26A C27B C28B 160(2) no . . 4_656 4_656
N2A C26A C27B C28B 129(3) no . . 4_656 1_556
N2A C26A C27B C28A 149(3) no . . 4_656 4_655
N2A C26A C27B C28A 129(3) no . . 4_656 .
N2A C26A C27B C27A -177(3) no . . 4_656 4_655
N2A C26A C27B C27A 83(3) no . . 4_656 .
N2A C26A C27A O20A -25.5(19) no . . . 4_655
N2A C26A C27A O20B -102.9(15) no . . . 1_556
N2A C26A C27A O20B 80.8(15) no . . . 4_656
N2A C26A C27A C26A -35.2(15) no . . . 4_655
N2A C26A C27A C26B -94.5(19) no . . . 1_556
N2A C26A C27A C26B 36.6(16) no . . . 4_656
N2A C26A C27A C27B 116.5(17) no . . . 1_556
N2A C26A C27A C27B -136.2(16) no . . . 4_656
N2A C26A C27A C28B 151.0(14) no . . . 1_556
N2A C26A C27A C28B -177.2(13) no . . . 4_656
N2A C26A C27A C28A -173.7(14) no . . . .
N2A C26A C27A C28A 156.5(14) no . . . 4_655
N2A C26A C27A C27A 176.3(18) no . . . 4_655
N2A C26A C26A O20A 154(5) no 4_655 . 4_655 4_655
N2A C26A C26A O20B 120.9(11) no 4_655 . 4_655 4_656
N2A C26A C26A O20B -91.9(11) no 4_655 . 4_655 1_556
N2A C26A C26A N2A 0.0(8) no 4_655 . 4_655 4_655
N2A C26A C26A N2A 29.0(9) no 4_655 . 4_655 .
N2A C26A C26A N2B 20.3(8) no 4_655 . 4_655 4_656
N2A C26A C26A N2B 8.7(10) no 4_655 . 4_655 1_556
N2A C26A C26A C26B 120.3(15) no 4_655 . 4_655 4_656
N2A C26A C26A C26B -91.3(14) no 4_655 . 4_655 1_556
N2A C26A C26A C27B -134.7(12) no 4_655 . 4_655 4_656
N2A C26A C26A C27B 163.7(11) no 4_655 . 4_655 1_556
N2A C26A C26A C27A -151.7(13) no 4_655 . 4_655 4_655
N2A C26A C26A C27A -179.3(16) no 4_655 . 4_655 .
N2A C26A C26B O20A -122.7(15) no 4_655 . 1_556 .
N2A C26A C26B O20A 83.2(13) no 4_655 . 1_556 4_655
N2A C26A C26B N2A 4.6(15) no 4_655 . 1_556 .
N2A C26A C26B N2A -0.0(8) no 4_655 . 1_556 4_655
N2A C26A C26B N2B -11.2(11) no 4_655 . 1_556 1_556
N2A C26A C26B N2B 13.1(9) no 4_655 . 1_556 4_656
N2A C26A C26B C26A 69.2(14) no 4_655 . 1_556 4_655
N2A C26A C26B C26B 93.2(16) no 4_655 . 1_556 4_656
N2A C26A C26B C27B 144.0(12) no 4_655 . 1_556 1_556
N2A C26A C26B C27B 169(3) no 4_655 . 1_556 4_656
N2A C26A C26B C27A 125.6(14) no 4_655 . 1_556 .
N2A C26A C26B C27A -171.6(13) no 4_655 . 1_556 4_655
N2A C26A C26B O20A -63(3) no 4_655 . 4_656 4_655
N2A C26A C26B O20A 155(3) no 4_655 . 4_656 .
N2A C26A C26B O20B 129.3(15) no 4_655 . 4_656 4_656
N2A C26A C26B N2A 0.0(7) no 4_655 . 4_656 4_655
N2A C26A C26B N2A 32.5(8) no 4_655 . 4_656 .
N2A C26A C26B N2B 11.5(8) no 4_655 . 4_656 4_656
N2A C26A C26B N2B 21.1(8) no 4_655 . 4_656 1_556
N2A C26A C26B C26A -51.6(15) no 4_655 . 4_656 4_655
N2A C26A C26B C26B -75.5(15) no 4_655 . 4_656 1_556
N2A C26A C26B C27B -113.6(11) no 4_655 . 4_656 4_656
N2A C26A C26B C27B -169.3(15) no 4_655 . 4_656 1_556
N2A C26A C26B C27A -152.6(16) no 4_655 . 4_656 4_655
N2A C26A C26B C27A -118.3(18) no 4_655 . 4_656 .
N2A C26A C27B O20A 174(3) no 4_655 . 1_556 .
N2A C26A C27B O20B 82(3) no 4_655 . 1_556 4_656
N2A C26A C27B C26A -25.3(18) no 4_655 . 1_556 4_655
N2A C26A C27B C26B -74(3) no 4_655 . 1_556 1_556
N2A C26A C27B C26B 18(2) no 4_655 . 1_556 4_656
N2A C26A C27B C27B -92(3) no 4_655 . 1_556 4_656
N2A C26A C27B C28B -100(3) no 4_655 . 1_556 1_556
N2A C26A C27B C28B -115(2) no 4_655 . 1_556 4_656
N2A C26A C27B C28A -95(3) no 4_655 . 1_556 .
N2A C26A C27B C28A -132(2) no 4_655 . 1_556 4_655
N2A C26A C27B C27A -46(3) no 4_655 . 1_556 .
N2A C26A C27B C27A -139(3) no 4_655 . 1_556 4_655
N2A C26A C27B O20A 58.4(12) no 4_655 . 4_656 4_655
N2A C26A C27B O20B -26.4(16) no 4_655 . 4_656 1_556
N2A C26A C27B C26A 44.6(12) no 4_655 . 4_656 4_655
N2A C26A C27B C26B 93.0(17) no 4_655 . 4_656 4_656
N2A C26A C27B C26B -12.1(15) no 4_655 . 4_656 1_556
N2A C26A C27B C27B 139.7(14) no 4_655 . 4_656 1_556
N2A C26A C27B C28B 175.5(14) no 4_655 . 4_656 4_656
N2A C26A C27B C28B 144.3(12) no 4_655 . 4_656 1_556
N2A C26A C27B C28A 164.3(12) no 4_655 . 4_656 4_655
N2A C26A C27B C28A 144.5(16) no 4_655 . 4_656 .
N2A C26A C27B C27A -161.4(15) no 4_655 . 4_656 4_655
N2A C26A C27B C27A 98.1(14) no 4_655 . 4_656 .
N2A C26A C27A O20A 10.3(16) no 4_655 . . 4_655
N2A C26A C27A O20B -67.0(11) no 4_655 . . 1_556
N2A C26A C27A O20B 116.6(13) no 4_655 . . 4_656
N2A C26A C27A C26A 0.7(12) no 4_655 . . 4_655
N2A C26A C27A C26B -58.7(13) no 4_655 . . 1_556
N2A C26A C27A C26B 72.4(17) no 4_655 . . 4_656
N2A C26A C27A C27B 152.3(14) no 4_655 . . 1_556
N2A C26A C27A C27B -100.3(14) no 4_655 . . 4_656
N2A C26A C27A C28B -173.2(13) no 4_655 . . 1_556
N2A C26A C27A C28B -141.4(12) no 4_655 . . 4_656
N2A C26A C27A C28A -137.8(14) no 4_655 . . .
N2A C26A C27A C28A -167.6(12) no 4_655 . . 4_655
N2A C26A C27A C27A -147.8(14) no 4_655 . . 4_655
N2A C26A C27A O20A -109(3) no 4_655 . 4_655 .
N2A C26A C27A O20B 156(4) no 4_655 . 4_655 4_656
N2A C26A C27A O20B 9(3) no 4_655 . 4_655 1_556
N2A C26A C27A C26A 60(3) no 4_655 . 4_655 4_655
N2A C26A C27A C26B 111(4) no 4_655 . 4_655 4_656
N2A C26A C27A C26B 17(3) no 4_655 . 4_655 1_556
N2A C26A C27A C27B 36(4) no 4_655 . 4_655 4_656
N2A C26A C27A C27B 129(3) no 4_655 . 4_655 1_556
N2A C26A C27A C28B 70(5) no 4_655 . 4_655 4_656
N2A C26A C27A C28B 106(3) no 4_655 . 4_655 1_556
N2A C26A C27A C28A 120(3) no 4_655 . 4_655 4_655
N2A C26A C27A C28A 75(4) no 4_655 . 4_655 .
N2A C26A C27A C27A 84(3) no 4_655 . 4_655 .
N2B C26A C26A O20A 145(5) no 1_556 . 4_655 4_655
N2B C26A C26A O20B 112.2(11) no 1_556 . 4_655 4_656
N2B C26A C26A O20B -100.6(10) no 1_556 . 4_655 1_556
N2B C26A C26A N2A -8.7(9) no 1_556 . 4_655 4_655
N2B C26A C26A N2A 20.3(7) no 1_556 . 4_655 .
N2B C26A C26A N2B 11.6(9) no 1_556 . 4_655 4_656
N2B C26A C26A N2B 0.0(7) no 1_556 . 4_655 1_556
N2B C26A C26A C26B 111.6(14) no 1_556 . 4_655 4_656
N2B C26A C26A C26B -99.9(14) no 1_556 . 4_655 1_556
N2B C26A C26A C27B -143.4(10) no 1_556 . 4_655 4_656
N2B C26A C26A C27B 155.0(12) no 1_556 . 4_655 1_556
N2B C26A C26A C27A -160.4(15) no 1_556 . 4_655 4_655
N2B C26A C26A C27A 172.0(12) no 1_556 . 4_655 .
N2B C26A C26B O20A -111.5(17) no 1_556 . 1_556 .
N2B C26A C26B O20A 94.4(13) no 1_556 . 1_556 4_655
N2B C26A C26B N2A 15.8(8) no 1_556 . 1_556 .
N2B C26A C26B N2A 11.2(10) no 1_556 . 1_556 4_655
N2B C26A C26B N2B 0.0(6) no 1_556 . 1_556 1_556
N2B C26A C26B N2B 24.3(7) no 1_556 . 1_556 4_656
N2B C26A C26B C26A 80.4(15) no 1_556 . 1_556 4_655
N2B C26A C26B C26B 104.3(17) no 1_556 . 1_556 4_656
N2B C26A C26B C27B 155.1(15) no 1_556 . 1_556 1_556
N2B C26A C26B C27B 180(2) no 1_556 . 1_556 4_656
N2B C26A C26B C27A 136.7(11) no 1_556 . 1_556 .
N2B C26A C26B C27A -160.4(12) no 1_556 . 1_556 4_655
N2B C26A C26B O20A -84(3) no 1_556 . 4_656 4_655
N2B C26A C26B O20A 134(4) no 1_556 . 4_656 .
N2B C26A C26B O20B 108.3(18) no 1_556 . 4_656 4_656
N2B C26A C26B N2A -21.1(9) no 1_556 . 4_656 4_655
N2B C26A C26B N2A 11.4(10) no 1_556 . 4_656 .
N2B C26A C26B N2B -9.6(12) no 1_556 . 4_656 4_656
N2B C26A C26B N2B 0.0(8) no 1_556 . 4_656 1_556
N2B C26A C26B C26A -72.6(18) no 1_556 . 4_656 4_655
N2B C26A C26B C26B -96.6(19) no 1_556 . 4_656 1_556
N2B C26A C26B C27B -134.6(15) no 1_556 . 4_656 4_656
N2B C26A C26B C27B 169.6(14) no 1_556 . 4_656 1_556
N2B C26A C26B C27A -174(2) no 1_556 . 4_656 4_655
N2B C26A C26B C27A -139.4(16) no 1_556 . 4_656 .
N2B C26A C27B O20A 133(4) no 1_556 . 1_556 .
N2B C26A C27B O20B 41(4) no 1_556 . 1_556 4_656
N2B C26A C27B C26A -66(3) no 1_556 . 1_556 4_655
N2B C26A C27B C26B -115(4) no 1_556 . 1_556 1_556
N2B C26A C27B C26B -22(3) no 1_556 . 1_556 4_656
N2B C26A C27B C27B -132(4) no 1_556 . 1_556 4_656
N2B C26A C27B C28B -141(3) no 1_556 . 1_556 1_556
N2B C26A C27B C28B -156(3) no 1_556 . 1_556 4_656
N2B C26A C27B C28A -135(3) no 1_556 . 1_556 .
N2B C26A C27B C28A -173(3) no 1_556 . 1_556 4_655
N2B C26A C27B C27A -87(4) no 1_556 . 1_556 .
N2B C26A C27B C27A -180(4) no 1_556 . 1_556 4_655
N2B C26A C27B O20A 70.1(17) no 1_556 . 4_656 4_655
N2B C26A C27B O20B -15(2) no 1_556 . 4_656 1_556
N2B C26A C27B C26A 56.2(16) no 1_556 . 4_656 4_655
N2B C26A C27B C26B 105(3) no 1_556 . 4_656 4_656
N2B C26A C27B C26B -0.5(17) no 1_556 . 4_656 1_556
N2B C26A C27B C27B 151.4(19) no 1_556 . 4_656 1_556
N2B C26A C27B C28B -172.8(14) no 1_556 . 4_656 4_656
N2B C26A C27B C28B 156.0(15) no 1_556 . 4_656 1_556
N2B C26A C27B C28A 175.9(15) no 1_556 . 4_656 4_655
N2B C26A C27B C28A 156.2(16) no 1_556 . 4_656 .
N2B C26A C27B C27A -149.8(19) no 1_556 . 4_656 4_655
N2B C26A C27B C27A 109.8(18) no 1_556 . 4_656 .
N2B C26A C27A O20A -1(3) no 1_556 . . 4_655
N2B C26A C27A O20B -78.7(17) no 1_556 . . 1_556
N2B C26A C27A O20B 104.9(18) no 1_556 . . 4_656
N2B C26A C27A C26A -11.0(16) no 1_556 . . 4_655
N2B C26A C27A C26B -70.3(18) no 1_556 . . 1_556
N2B C26A C27A C26B 60.7(19) no 1_556 . . 4_656
N2B C26A C27A C27B 140.6(18) no 1_556 . . 1_556
N2B C26A C27A C27B -112.0(18) no 1_556 . . 4_656
N2B C26A C27A C28B 175.1(15) no 1_556 . . 1_556
N2B C26A C27A C28B -153.1(16) no 1_556 . . 4_656
N2B C26A C27A C28A -149.5(16) no 1_556 . . .
N2B C26A C27A C28A -179.3(15) no 1_556 . . 4_655
N2B C26A C27A C27A -160(2) no 1_556 . . 4_655
N2B C26A C27A O20A -58(5) no 1_556 . 4_655 .
N2B C26A C27A O20B -152(5) no 1_556 . 4_655 4_656
N2B C26A C27A O20B 60(5) no 1_556 . 4_655 1_556
N2B C26A C27A C26A 112(5) no 1_556 . 4_655 4_655
N2B C26A C27A C26B 163(6) no 1_556 . 4_655 4_656
N2B C26A C27A C26B 68(5) no 1_556 . 4_655 1_556
N2B C26A C27A C27B 87(5) no 1_556 . 4_655 4_656
N2B C26A C27A C27B 180(5) no 1_556 . 4_655 1_556
N2B C26A C27A C28B 121(5) no 1_556 . 4_655 4_656
N2B C26A C27A C28B 157(4) no 1_556 . 4_655 1_556
N2B C26A C27A C28A 172(4) no 1_556 . 4_655 4_655
N2B C26A C27A C28A 126(4) no 1_556 . 4_655 .
N2B C26A C27A C27A 135(5) no 1_556 . 4_655 .
N2B C26A C26A O20A 133(5) no 4_656 . 4_655 4_655
N2B C26A C26A O20B 100.6(10) no 4_656 . 4_655 4_656
N2B C26A C26A O20B -112.2(11) no 4_656 . 4_655 1_556
N2B C26A C26A N2A -20.3(7) no 4_656 . 4_655 4_655
N2B C26A C26A N2A 8.7(9) no 4_656 . 4_655 .
N2B C26A C26A N2B 0.0(7) no 4_656 . 4_655 4_656
N2B C26A C26A N2B -11.6(9) no 4_656 . 4_655 1_556
N2B C26A C26A C26B 99.9(14) no 4_656 . 4_655 4_656
N2B C26A C26A C26B -111.6(14) no 4_656 . 4_655 1_556
N2B C26A C26A C27B -155.0(12) no 4_656 . 4_655 4_656
N2B C26A C26A C27B 143.4(10) no 4_656 . 4_655 1_556
N2B C26A C26A C27A -172.0(12) no 4_656 . 4_655 4_655
N2B C26A C26A C27A 160.4(15) no 4_656 . 4_655 .
N2B C26A C26B O20A -135.8(16) no 4_656 . 1_556 .
N2B C26A C26B O20A 70.1(12) no 4_656 . 1_556 4_655
N2B C26A C26B N2A -8.5(10) no 4_656 . 1_556 .
N2B C26A C26B N2A -13.1(7) no 4_656 . 1_556 4_655
N2B C26A C26B N2B -24.3(7) no 4_656 . 1_556 1_556
N2B C26A C26B N2B 0.0(5) no 4_656 . 1_556 4_656
N2B C26A C26B C26A 56.1(13) no 4_656 . 1_556 4_655
N2B C26A C26B C26B 80.0(14) no 4_656 . 1_556 4_656
N2B C26A C26B C27B 130.8(12) no 4_656 . 1_556 1_556
N2B C26A C26B C27B 155(3) no 4_656 . 1_556 4_656
N2B C26A C26B C27A 112.4(11) no 4_656 . 1_556 .
N2B C26A C26B C27A 175.3(11) no 4_656 . 1_556 4_655
N2B C26A C26B O20A -74(2) no 4_656 . 4_656 4_655
N2B C26A C26B O20A 143(3) no 4_656 . 4_656 .
N2B C26A C26B O20B 117.9(17) no 4_656 . 4_656 4_656
N2B C26A C26B N2A -11.5(9) no 4_656 . 4_656 4_655
N2B C26A C26B N2A 21.0(8) no 4_656 . 4_656 .
N2B C26A C26B N2B 0.0(7) no 4_656 . 4_656 4_656
N2B C26A C26B N2B 9.6(12) no 4_656 . 4_656 1_556
N2B C26A C26B C26A -63.0(13) no 4_656 . 4_656 4_655
N2B C26A C26B C26B -87.0(15) no 4_656 . 4_656 1_556
N2B C26A C26B C27B -125.0(10) no 4_656 . 4_656 4_656
N2B C26A C26B C27B 179.2(18) no 4_656 . 4_656 1_556
N2B C26A C26B C27A -164.0(13) no 4_656 . 4_656 4_655
N2B C26A C26B C27A -130(2) no 4_656 . 4_656 .
N2B C26A C27B O20A 155(2) no 4_656 . 1_556 .
N2B C26A C27B O20B 62.4(19) no 4_656 . 1_556 4_656
N2B C26A C27B C26A -44.6(14) no 4_656 . 1_556 4_655
N2B C26A C27B C26B -93(2) no 4_656 . 1_556 1_556
N2B C26A C27B C26B -1.0(16) no 4_656 . 1_556 4_656
N2B C26A C27B C27B -110.7(17) no 4_656 . 1_556 4_656
N2B C26A C27B C28B -119(3) no 4_656 . 1_556 1_556
N2B C26A C27B C28B -134.4(15) no 4_656 . 1_556 4_656
N2B C26A C27B C28A -114.0(17) no 4_656 . 1_556 .
N2B C26A C27B C28A -151.2(16) no 4_656 . 1_556 4_655
N2B C26A C27B C27A -66(2) no 4_656 . 1_556 .
N2B C26A C27B C27A -158.6(18) no 4_656 . 1_556 4_655
N2B C26A C27B O20A 40.6(13) no 4_656 . 4_656 4_655
N2B C26A C27B O20B -44.1(17) no 4_656 . 4_656 1_556
N2B C26A C27B C26A 26.8(11) no 4_656 . 4_656 4_655
N2B C26A C27B C26B 75.2(15) no 4_656 . 4_656 4_656
N2B C26A C27B C26B -29.9(15) no 4_656 . 4_656 1_556
N2B C26A C27B C27B 121.9(14) no 4_656 . 4_656 1_556
N2B C26A C27B C28B 157.7(13) no 4_656 . 4_656 4_656
N2B C26A C27B C28B 126.5(13) no 4_656 . 4_656 1_556
N2B C26A C27B C28A 146.5(12) no 4_656 . 4_656 4_655
N2B C26A C27B C28A 126.7(16) no 4_656 . 4_656 .
N2B C26A C27B C27A -179.2(15) no 4_656 . 4_656 4_655
N2B C26A C27B C27A 80.3(15) no 4_656 . 4_656 .
N2B C26A C27A O20A -8.8(15) no 4_656 . . 4_655
N2B C26A C27A O20B -86.2(11) no 4_656 . . 1_556
N2B C26A C27A O20B 97.5(11) no 4_656 . . 4_656
N2B C26A C27A C26A -18.5(11) no 4_656 . . 4_655
N2B C26A C27A C26B -77.8(14) no 4_656 . . 1_556
N2B C26A C27A C26B 53.3(15) no 4_656 . . 4_656
N2B C26A C27A C27B 133.2(13) no 4_656 . . 1_556
N2B C26A C27A C27B -119.4(13) no 4_656 . . 4_656
N2B C26A C27A C28B 167.7(13) no 4_656 . . 1_556
N2B C26A C27A C28B -160.5(11) no 4_656 . . 4_656
N2B C26A C27A C28A -157.0(13) no 4_656 . . .
N2B C26A C27A C28A 173.2(11) no 4_656 . . 4_655
N2B C26A C27A C27A -167.0(14) no 4_656 . . 4_655
C26A C26A C26B O20A 168.1(18) no 4_655 . 1_556 .
C26A C26A C26B O20A 14.0(13) no 4_655 . 1_556 4_655
C26A C26A C26B N2A -65(2) no 4_655 . 1_556 .
C26A C26A C26B N2A -69.2(16) no 4_655 . 1_556 4_655
C26A C26A C26B N2B -80.4(18) no 4_655 . 1_556 1_556
C26A C26A C26B N2B -56.1(17) no 4_655 . 1_556 4_656
C26A C26A C26B C26A -0.0(11) no 4_655 . 1_556 4_655
C26A C26A C26B C26B 24(2) no 4_655 . 1_556 4_656
C26A C26A C26B C27B 74.7(18) no 4_655 . 1_556 1_556
C26A C26A C26B C27B 99(3) no 4_655 . 1_556 4_656
C26A C26A C26B C27A 56.3(16) no 4_655 . 1_556 .
C26A C26A C26B C27A 119.2(19) no 4_655 . 1_556 4_655
C26B C26A C26A O20A -115(6) no 1_556 . 4_655 4_655
C26B C26A C26A O20B -148(3) no 1_556 . 4_655 4_656
C26B C26A C26A O20B -1(2) no 1_556 . 4_655 1_556
C26B C26A C26A N2A 91(3) no 1_556 . 4_655 4_655
C26B C26A C26A N2A 120(3) no 1_556 . 4_655 .
C26B C26A C26A N2B 112(3) no 1_556 . 4_655 4_656
C26B C26A C26A N2B 100(3) no 1_556 . 4_655 1_556
C26B C26A C26A C26B -148(3) no 1_556 . 4_655 4_656
C26B C26A C26A C26B -0.0(18) no 1_556 . 4_655 1_556
C26B C26A C26A C27B -43(2) no 1_556 . 4_655 4_656
C26B C26A C26A C27B -105(3) no 1_556 . 4_655 1_556
C26B C26A C26A C27A -60(3) no 1_556 . 4_655 4_655
C26B C26A C26A C27A -88(3) no 1_556 . 4_655 .
C26A C26A C26B O20A -11.0(16) no 4_655 . 4_656 4_655
C26A C26A C26B O20A -154(3) no 4_655 . 4_656 .
C26A C26A C26B O20B -179(3) no 4_655 . 4_656 4_656
C26A C26A C26B N2A 51.6(18) no 4_655 . 4_656 4_655
C26A C26A C26B N2A 84.1(17) no 4_655 . 4_656 .
C26A C26A C26B N2B 63.0(16) no 4_655 . 4_656 4_656
C26A C26A C26B N2B 73(2) no 4_655 . 4_656 1_556
C26A C26A C26B C26A 0.0(11) no 4_655 . 4_656 4_655
C26A C26A C26B C26B -24(2) no 4_655 . 4_656 1_556
C26A C26A C26B C27B -62.0(17) no 4_655 . 4_656 4_656
C26A C26A C26B C27B -118(3) no 4_655 . 4_656 1_556
C26A C26A C26B C27A -101.0(18) no 4_655 . 4_656 4_655
C26A C26A C26B C27A -67(2) no 4_655 . 4_656 .
C26B C26A C26A O20A 34(5) no 4_656 . 4_655 4_655
C26B C26A C26A O20B 1(2) no 4_656 . 4_655 4_656
C26B C26A C26A O20B 148(3) no 4_656 . 4_655 1_556
C26B C26A C26A N2A -120(3) no 4_656 . 4_655 4_655
C26B C26A C26A N2A -91(3) no 4_656 . 4_655 .
C26B C26A C26A N2B -100(3) no 4_656 . 4_655 4_656
C26B C26A C26A N2B -112(3) no 4_656 . 4_655 1_556
C26B C26A C26A C26B 0.0(18) no 4_656 . 4_655 4_656
C26B C26A C26A C26B 148(3) no 4_656 . 4_655 1_556
C26B C26A C26A C27B 105(3) no 4_656 . 4_655 4_656
C26B C26A C26A C27B 43(2) no 4_656 . 4_655 1_556
C26B C26A C26A C27A 88(3) no 4_656 . 4_655 4_655
C26B C26A C26A C27A 60(3) no 4_656 . 4_655 .
C26A C26A C27B O20A -160.8(17) no 4_655 . 1_556 .
C26A C26A C27B O20B 107.0(15) no 4_655 . 1_556 4_656
C26A C26A C27B C26A -0.0(10) no 4_655 . 1_556 4_655
C26A C26A C27B C26B -48.6(14) no 4_655 . 1_556 1_556
C26A C26A C27B C26B 43.5(14) no 4_655 . 1_556 4_656
C26A C26A C27B C27B -66.2(13) no 4_655 . 1_556 4_656
C26A C26A C27B C28B -75(3) no 4_655 . 1_556 1_556
C26A C26A C27B C28B -89.8(16) no 4_655 . 1_556 4_656
C26A C26A C27B C28A -69.4(17) no 4_655 . 1_556 .
C26A C26A C27B C28A -107(2) no 4_655 . 1_556 4_655
C26A C26A C27B C27A -21.0(15) no 4_655 . 1_556 .
C26A C26A C27B C27A -114.0(16) no 4_655 . 1_556 4_655
C27B C26A C26A O20A -10(5) no 1_556 . 4_655 4_655
C27B C26A C26A O20B -42.8(9) no 1_556 . 4_655 4_656
C27B C26A C26A O20B 104.4(10) no 1_556 . 4_655 1_556
C27B C26A C26A N2A -163.7(11) no 1_556 . 4_655 4_655
C27B C26A C26A N2A -134.7(12) no 1_556 . 4_655 .
C27B C26A C26A N2B -143.4(11) no 1_556 . 4_655 4_656
C27B C26A C26A N2B -155.0(12) no 1_556 . 4_655 1_556
C27B C26A C26A C26B -43.5(11) no 1_556 . 4_655 4_656
C27B C26A C26A C26B 105.0(14) no 1_556 . 4_655 1_556
C27B C26A C26A C27B 61.5(9) no 1_556 . 4_655 4_656
C27B C26A C26A C27B 0.0(8) no 1_556 . 4_655 1_556
C27B C26A C26A C27A 44.6(10) no 1_556 . 4_655 4_655
C27B C26A C26A C27A 17.0(13) no 1_556 . 4_655 .
C26A C26A C27B O20A 13.9(13) no 4_655 . 4_656 4_655
C26A C26A C27B O20B -70.9(16) no 4_655 . 4_656 1_556
C26A C26A C27B C26A -0.0(11) no 4_655 . 4_656 4_655
C26A C26A C27B C26B 48.4(14) no 4_655 . 4_656 4_656
C26A C26A C27B C26B -56.7(17) no 4_655 . 4_656 1_556
C26A C26A C27B C27B 95.2(15) no 4_655 . 4_656 1_556
C26A C26A C27B C28B 131(2) no 4_655 . 4_656 4_656
C26A C26A C27B C28B 99.7(16) no 4_655 . 4_656 1_556
C26A C26A C27B C28A 119.7(16) no 4_655 . 4_656 4_655
C26A C26A C27B C28A 100(2) no 4_655 . 4_656 .
C26A C26A C27B C27A 154.0(19) no 4_655 . 4_656 4_655
C26A C26A C27B C27A 53.6(15) no 4_655 . 4_656 .
C27B C26A C26A O20A -71(5) no 4_656 . 4_655 4_655
C27B C26A C26A O20B -104.4(10) no 4_656 . 4_655 4_656
C27B C26A C26A O20B 42.8(9) no 4_656 . 4_655 1_556
C27B C26A C26A N2A 134.7(12) no 4_656 . 4_655 4_655
C27B C26A C26A N2A 163.7(11) no 4_656 . 4_655 .
C27B C26A C26A N2B 155.0(12) no 4_656 . 4_655 4_656
C27B C26A C26A N2B 143.4(11) no 4_656 . 4_655 1_556
C27B C26A C26A C26B -105.0(14) no 4_656 . 4_655 4_656
C27B C26A C26A C26B 43.5(11) no 4_656 . 4_655 1_556
C27B C26A C26A C27B 0.0(8) no 4_656 . 4_655 4_656
C27B C26A C26A C27B -61.5(9) no 4_656 . 4_655 1_556
C27B C26A C26A C27A -17.0(13) no 4_656 . 4_655 4_655
C27B C26A C26A C27A -44.6(10) no 4_656 . 4_655 .
C26A C26A C27A O20A 9.6(16) no 4_655 . . 4_655
C26A C26A C27A O20B -67.7(17) no 4_655 . . 1_556
C26A C26A C27A O20B 116.0(18) no 4_655 . . 4_656
C26A C26A C27A C26A 0.0(13) no 4_655 . . 4_655
C26A C26A C27A C26B -59.3(17) no 4_655 . . 1_556
C26A C26A C27A C26B 71.8(19) no 4_655 . . 4_656
C26A C26A C27A C27B 152(3) no 4_655 . . 1_556
C26A C26A C27A C27B -101(2) no 4_655 . . 4_656
C26A C26A C27A C28B -174(3) no 4_655 . . 1_556
C26A C26A C27A C28B -142(2) no 4_655 . . 4_656
C26A C26A C27A C28A -139(3) no 4_655 . . .
C26A C26A C27A C28A -168(2) no 4_655 . . 4_655
C26A C26A C27A C27A -149(2) no 4_655 . . 4_655
C27A C26A C26A O20A -27(4) no . . 4_655 4_655
C27A C26A C26A O20B -59.8(15) no . . 4_655 4_656
C27A C26A C26A O20B 87.4(13) no . . 4_655 1_556
C27A C26A C26A N2A 179.3(16) no . . 4_655 4_655
C27A C26A C26A N2A -151.7(14) no . . 4_655 .
C27A C26A C26A N2B -160.4(16) no . . 4_655 4_656
C27A C26A C26A N2B -172.0(13) no . . 4_655 1_556
C27A C26A C26A C26B -60.4(15) no . . 4_655 4_656
C27A C26A C26A C26B 88.1(16) no . . 4_655 1_556
C27A C26A C26A C27B 44.6(11) no . . 4_655 4_656
C27A C26A C26A C27B -17.0(13) no . . 4_655 1_556
C27A C26A C26A C27A 27.6(18) no . . 4_655 4_655
C27A C26A C26A C27A 0.0(9) no . . 4_655 .
C26A C26A C27A O20A -169.5(18) no 4_655 . 4_655 .
C26A C26A C27A O20B 95.8(16) no 4_655 . 4_655 4_656
C26A C26A C27A O20B -51.6(15) no 4_655 . 4_655 1_556
C26A C26A C27A C26A -0.0(10) no 4_655 . 4_655 4_655
C26A C26A C27A C26B 50.9(15) no 4_655 . 4_655 4_656
C26A C26A C27A C26B -43.6(14) no 4_655 . 4_655 1_556
C26A C26A C27A C27B -24.2(19) no 4_655 . 4_655 4_656
C26A C26A C27A C27B 68.2(17) no 4_655 . 4_655 1_556
C26A C26A C27A C28B 10(4) no 4_655 . 4_655 4_656
C26A C26A C27A C28B 45(3) no 4_655 . 4_655 1_556
C26A C26A C27A C28A 60(3) no 4_655 . 4_655 4_655
C26A C26A C27A C28A 14(3) no 4_655 . 4_655 .
C26A C26A C27A C27A 23.6(16) no 4_655 . 4_655 .
C27A C26A C26A O20A -55(6) no 4_655 . 4_655 4_655
C27A C26A C26A O20B -87.4(13) no 4_655 . 4_655 4_656
C27A C26A C26A O20B 59.8(15) no 4_655 . 4_655 1_556
C27A C26A C26A N2A 151.7(14) no 4_655 . 4_655 4_655
C27A C26A C26A N2A -179.3(16) no 4_655 . 4_655 .
C27A C26A C26A N2B 172.0(13) no 4_655 . 4_655 4_656
C27A C26A C26A N2B 160.4(16) no 4_655 . 4_655 1_556
C27A C26A C26A C26B -88.1(16) no 4_655 . 4_655 4_656
C27A C26A C26A C26B 60.4(15) no 4_655 . 4_655 1_556
C27A C26A C26A C27B 17.0(13) no 4_655 . 4_655 4_656
C27A C26A C26A C27B -44.6(11) no 4_655 . 4_655 1_556
C27A C26A C26A C27A 0.0(9) no 4_655 . 4_655 4_655
C27A C26A C26A C27A -27.6(18) no 4_655 . 4_655 .
C26B C26A C26B O20A 13(3) no 1_556 . 4_656 4_655
C26B C26A C26B O20A -130(4) no 1_556 . 4_656 .
C26B C26A C26B O20B -155(2) no 1_556 . 4_656 4_656
C26B C26A C26B N2A 75.5(19) no 1_556 . 4_656 4_655
C26B C26A C26B N2A 108(2) no 1_556 . 4_656 .
C26B C26A C26B N2B 87(2) no 1_556 . 4_656 4_656
C26B C26A C26B N2B 97(3) no 1_556 . 4_656 1_556
C26B C26A C26B C26A 24(3) no 1_556 . 4_656 4_655
C26B C26A C26B C26B 0.0(15) no 1_556 . 4_656 1_556
C26B C26A C26B C27B -38.1(18) no 1_556 . 4_656 4_656
C26B C26A C26B C27B -94(3) no 1_556 . 4_656 1_556
C26B C26A C26B C27A -77.1(19) no 1_556 . 4_656 4_655
C26B C26A C26B C27A -43(3) no 1_556 . 4_656 .
C26B C26A C26B O20A 144(3) no 4_656 . 1_556 .
C26B C26A C26B O20A -10(3) no 4_656 . 1_556 4_655
C26B C26A C26B N2A -89(3) no 4_656 . 1_556 .
C26B C26A C26B N2A -93(2) no 4_656 . 1_556 4_655
C26B C26A C26B N2B -104(2) no 4_656 . 1_556 1_556
C26B C26A C26B N2B -80.0(19) no 4_656 . 1_556 4_656
C26B C26A C26B C26A -24(3) no 4_656 . 1_556 4_655
C26B C26A C26B C26B 0.0(15) no 4_656 . 1_556 4_656
C26B C26A C26B C27B 50.8(17) no 4_656 . 1_556 1_556
C26B C26A C26B C27B 75(3) no 4_656 . 1_556 4_656
C26B C26A C26B C27A 32(2) no 4_656 . 1_556 .
C26B C26A C26B C27A 95(2) no 4_656 . 1_556 4_655
C26B C26A C27B O20A -112(3) no 1_556 . 1_556 .
C26B C26A C27B O20B 156(3) no 1_556 . 1_556 4_656
C26B C26A C27B C26A 48.6(19) no 1_556 . 1_556 4_655
C26B C26A C27B C26B -0.0(17) no 1_556 . 1_556 1_556
C26B C26A C27B C26B 92(3) no 1_556 . 1_556 4_656
C26B C26A C27B C27B -18(2) no 1_556 . 1_556 4_656
C26B C26A C27B C28B -26(4) no 1_556 . 1_556 1_556
C26B C26A C27B C28B -41(3) no 1_556 . 1_556 4_656
C26B C26A C27B C28A -21(3) no 1_556 . 1_556 .
C26B C26A C27B C28A -58(3) no 1_556 . 1_556 4_655
C26B C26A C27B C27A 28(3) no 1_556 . 1_556 .
C26B C26A C27B C27A -65(3) no 1_556 . 1_556 4_655
C27B C26A C26B O20A 93.3(15) no 1_556 . 1_556 .
C27B C26A C26B O20A -60.7(16) no 1_556 . 1_556 4_655
C27B C26A C26B N2A -139.3(19) no 1_556 . 1_556 .
C27B C26A C26B N2A -144.0(12) no 1_556 . 1_556 4_655
C27B C26A C26B N2B -155.1(16) no 1_556 . 1_556 1_556
C27B C26A C26B N2B -130.8(13) no 1_556 . 1_556 4_656
C27B C26A C26B C26A -74.7(16) no 1_556 . 1_556 4_655
C27B C26A C26B C26B -50.8(12) no 1_556 . 1_556 4_656
C27B C26A C26B C27B -0.0(7) no 1_556 . 1_556 1_556
C27B C26A C26B C27B 25(3) no 1_556 . 1_556 4_656
C27B C26A C26B C27A -18.4(14) no 1_556 . 1_556 .
C27B C26A C26B C27A 44.5(11) no 1_556 . 1_556 4_655
C26B C26A C27B O20A 71(3) no 1_556 . 4_656 4_655
C26B C26A C27B O20B -14(3) no 1_556 . 4_656 1_556
C26B C26A C27B C26A 57(3) no 1_556 . 4_656 4_655
C26B C26A C27B C26B 105(4) no 1_556 . 4_656 4_656
C26B C26A C27B C26B 0(3) no 1_556 . 4_656 1_556
C26B C26A C27B C27B 152(4) no 1_556 . 4_656 1_556
C26B C26A C27B C28B -172(4) no 1_556 . 4_656 4_656
C26B C26A C27B C28B 156(4) no 1_556 . 4_656 1_556
C26B C26A C27B C28A 176(4) no 1_556 . 4_656 4_655
C26B C26A C27B C28A 157(4) no 1_556 . 4_656 .
C26B C26A C27B C27A -149(4) no 1_556 . 4_656 4_655
C26B C26A C27B C27A 110(4) no 1_556 . 4_656 .
C27B C26A C26B O20A 69(3) no 4_656 . 1_556 .
C27B C26A C26B O20A -85(3) no 4_656 . 1_556 4_655
C27B C26A C26B N2A -163.9(19) no 4_656 . 1_556 .
C27B C26A C26B N2A -169(3) no 4_656 . 1_556 4_655
C27B C26A C26B N2B -180(3) no 4_656 . 1_556 1_556
C27B C26A C26B N2B -155(3) no 4_656 . 1_556 4_656
C27B C26A C26B C26A -99(3) no 4_656 . 1_556 4_655
C27B C26A C26B C26B -75(3) no 4_656 . 1_556 4_656
C27B C26A C26B C27B -25(3) no 4_656 . 1_556 1_556
C27B C26A C26B C27B 0.0(11) no 4_656 . 1_556 4_656
C27B C26A C26B C27A -42.9(19) no 4_656 . 1_556 .
C27B C26A C26B C27A 20(3) no 4_656 . 1_556 4_655
C26B C26A C27A O20A 69(3) no 1_556 . . 4_655
C26B C26A C27A O20B -8.3(19) no 1_556 . . 1_556
C26B C26A C27A O20B 175(3) no 1_556 . . 4_656
C26B C26A C27A C26A 59(2) no 1_556 . . 4_655
C26B C26A C27A C26B 0.0(17) no 1_556 . . 1_556
C26B C26A C27A C26B 131(3) no 1_556 . . 4_656
C26B C26A C27A C27B -149(3) no 1_556 . . 1_556
C26B C26A C27A C27B -42(2) no 1_556 . . 4_656
C26B C26A C27A C28B -115(3) no 1_556 . . 1_556
C26B C26A C27A C28B -83(3) no 1_556 . . 4_656
C26B C26A C27A C28A -79(3) no 1_556 . . .
C26B C26A C27A C28A -109(3) no 1_556 . . 4_655
C26B C26A C27A C27A -89(3) no 1_556 . . 4_655
C27A C26A C26B O20A 111.7(15) no . . 1_556 .
C27A C26A C26B O20A -42.3(10) no . . 1_556 4_655
C27A C26A C26B N2A -120.9(13) no . . 1_556 .
C27A C26A C26B N2A -125.6(13) no . . 1_556 4_655
C27A C26A C26B N2B -136.7(12) no . . 1_556 1_556
C27A C26A C26B N2B -112.4(12) no . . 1_556 4_656
C27A C26A C26B C26A -56.3(13) no . . 1_556 4_655
C27A C26A C26B C26B -32.4(17) no . . 1_556 4_656
C27A C26A C26B C27B 18.4(14) no . . 1_556 1_556
C27A C26A C26B C27B 42.9(18) no . . 1_556 4_656
C27A C26A C26B C27A 0.0(7) no . . 1_556 .
C27A C26A C26B C27A 62.9(10) no . . 1_556 4_655
C26B C26A C27A O20A -126(3) no 1_556 . 4_655 .
C26B C26A C27A O20B 139(3) no 1_556 . 4_655 4_656
C26B C26A C27A O20B -7.9(19) no 1_556 . 4_655 1_556
C26B C26A C27A C26A 43.6(19) no 1_556 . 4_655 4_655
C26B C26A C27A C26B 95(3) no 1_556 . 4_655 4_656
C26B C26A C27A C26B 0.0(17) no 1_556 . 4_655 1_556
C26B C26A C27A C27B 19(3) no 1_556 . 4_655 4_656
C26B C26A C27A C27B 112(3) no 1_556 . 4_655 1_556
C26B C26A C27A C28B 53(4) no 1_556 . 4_655 4_656
C26B C26A C27A C28B 89(3) no 1_556 . 4_655 1_556
C26B C26A C27A C28A 104(3) no 1_556 . 4_655 4_655
C26B C26A C27A C28A 58(3) no 1_556 . 4_655 .
C26B C26A C27A C27A 67(2) no 1_556 . 4_655 .
C27A C26A C26B O20A 48.9(15) no 4_655 . 1_556 .
C27A C26A C26B O20A -105.2(14) no 4_655 . 1_556 4_655
C27A C26A C26B N2A 176.2(16) no 4_655 . 1_556 .
C27A C26A C26B N2A 171.6(13) no 4_655 . 1_556 4_655
C27A C26A C26B N2B 160.4(14) no 4_655 . 1_556 1_556
C27A C26A C26B N2B -175.3(13) no 4_655 . 1_556 4_656
C27A C26A C26B C26A -119.2(17) no 4_655 . 1_556 4_655
C27A C26A C26B C26B -95.3(16) no 4_655 . 1_556 4_656
C27A C26A C26B C27B -44.5(11) no 4_655 . 1_556 1_556
C27A C26A C26B C27B -20(2) no 4_655 . 1_556 4_656
C27A C26A C26B C27A -62.9(11) no 4_655 . 1_556 .
C27A C26A C26B C27A -0.0(9) no 4_655 . 1_556 4_655
C26B C26A C27B O20A 156(3) no 4_656 . 1_556 .
C26B C26A C27B O20B 63(3) no 4_656 . 1_556 4_656
C26B C26A C27B C26A -44(3) no 4_656 . 1_556 4_655
C26B C26A C27B C26B -92(3) no 4_656 . 1_556 1_556
C26B C26A C27B C26B 0(3) no 4_656 . 1_556 4_656
C26B C26A C27B C27B -110(3) no 4_656 . 1_556 4_656
C26B C26A C27B C28B -118(4) no 4_656 . 1_556 1_556
C26B C26A C27B C28B -133(3) no 4_656 . 1_556 4_656
C26B C26A C27B C28A -113(3) no 4_656 . 1_556 .
C26B C26A C27B C28A -150(3) no 4_656 . 1_556 4_655
C26B C26A C27B C27A -64(3) no 4_656 . 1_556 .
C26B C26A C27B C27A -158(3) no 4_656 . 1_556 4_655
C27B C26A C26B O20A 107(3) no 1_556 . 4_656 4_655
C27B C26A C26B O20A -36(4) no 1_556 . 4_656 .
C27B C26A C26B O20B -61.3(18) no 1_556 . 4_656 4_656
C27B C26A C26B N2A 169.3(16) no 1_556 . 4_656 4_655
C27B C26A C26B N2A -158.2(18) no 1_556 . 4_656 .
C27B C26A C26B N2B -179.2(19) no 1_556 . 4_656 4_656
C27B C26A C26B N2B -169.6(15) no 1_556 . 4_656 1_556
C27B C26A C26B C26A 118(3) no 1_556 . 4_656 4_655
C27B C26A C26B C26B 94(2) no 1_556 . 4_656 1_556
C27B C26A C26B C27B 55.8(18) no 1_556 . 4_656 4_656
C27B C26A C26B C27B 0.0(10) no 1_556 . 4_656 1_556
C27B C26A C26B C27A 17(3) no 1_556 . 4_656 4_655
C27B C26A C26B C27A 51.0(16) no 1_556 . 4_656 .
C26B C26A C27B O20A -35(2) no 4_656 . 4_656 4_655
C26B C26A C27B O20B -119(3) no 4_656 . 4_656 1_556
C26B C26A C27B C26A -48.4(19) no 4_656 . 4_656 4_655
C26B C26A C27B C26B -0.0(16) no 4_656 . 4_656 4_656
C26B C26A C27B C26B -105(3) no 4_656 . 4_656 1_556
C26B C26A C27B C27B 46.7(19) no 4_656 . 4_656 1_556
C26B C26A C27B C28B 83(3) no 4_656 . 4_656 4_656
C26B C26A C27B C28B 51(3) no 4_656 . 4_656 1_556
C26B C26A C27B C28A 71(2) no 4_656 . 4_656 4_655
C26B C26A C27B C28A 52(3) no 4_656 . 4_656 .
C26B C26A C27B C27A 106(3) no 4_656 . 4_656 4_655
C26B C26A C27B C27A 5(2) no 4_656 . 4_656 .
C27B C26A C26B O20A 51(2) no 4_656 . 4_656 4_655
C27B C26A C26B O20A -92(3) no 4_656 . 4_656 .
C27B C26A C26B O20B -117.1(17) no 4_656 . 4_656 4_656
C27B C26A C26B N2A 113.6(12) no 4_656 . 4_656 4_655
C27B C26A C26B N2A 146.1(12) no 4_656 . 4_656 .
C27B C26A C26B N2B 125.0(10) no 4_656 . 4_656 4_656
C27B C26A C26B N2B 134.6(15) no 4_656 . 4_656 1_556
C27B C26A C26B C26A 62.0(14) no 4_656 . 4_656 4_655
C27B C26A C26B C26B 38.1(12) no 4_656 . 4_656 1_556
C27B C26A C26B C27B -0.0(7) no 4_656 . 4_656 4_656
C27B C26A C26B C27B -55.8(16) no 4_656 . 4_656 1_556
C27B C26A C26B C27A -39.0(9) no 4_656 . 4_656 4_655
C27B C26A C26B C27A -4.7(19) no 4_656 . 4_656 .
C26B C26A C27A O20A -62(3) no 4_656 . . 4_655
C26B C26A C27A O20B -139(3) no 4_656 . . 1_556
C26B C26A C27A O20B 44(3) no 4_656 . . 4_656
C26B C26A C27A C26A -72(3) no 4_656 . . 4_655
C26B C26A C27A C26B -131(4) no 4_656 . . 1_556
C26B C26A C27A C26B -0(3) no 4_656 . . 4_656
C26B C26A C27A C27B 80(3) no 4_656 . . 1_556
C26B C26A C27A C27B -173(3) no 4_656 . . 4_656
C26B C26A C27A C28B 114(3) no 4_656 . . 1_556
C26B C26A C27A C28B 146(3) no 4_656 . . 4_656
C26B C26A C27A C28A 150(3) no 4_656 . . .
C26B C26A C27A C28A 120(3) no 4_656 . . 4_655
C26B C26A C27A C27A 140(3) no 4_656 . . 4_655
C27A C26A C26B O20A 56(2) no . . 4_656 4_655
C27A C26A C26B O20A -87(4) no . . 4_656 .
C27A C26A C26B O20B -112(3) no . . 4_656 4_656
C27A C26A C26B N2A 118.3(19) no . . 4_656 4_655
C27A C26A C26B N2A 151(2) no . . 4_656 .
C27A C26A C26B N2B 130(2) no . . 4_656 4_656
C27A C26A C26B N2B 139.4(17) no . . 4_656 1_556
C27A C26A C26B C26A 67(2) no . . 4_656 4_655
C27A C26A C26B C26B 43(3) no . . 4_656 1_556
C27A C26A C26B C27B 5(2) no . . 4_656 4_656
C27A C26A C26B C27B -51.0(15) no . . 4_656 1_556
C27A C26A C26B C27A -34(3) no . . 4_656 4_655
C27A C26A C26B C27A 0.0(10) no . . 4_656 .
C26B C26A C27A O20A 140(3) no 4_656 . 4_655 .
C26B C26A C27A O20B 45(2) no 4_656 . 4_655 4_656
C26B C26A C27A O20B -103(3) no 4_656 . 4_655 1_556
C26B C26A C27A C26A -51(2) no 4_656 . 4_655 4_655
C26B C26A C27A C26B -0.0(17) no 4_656 . 4_655 4_656
C26B C26A C27A C26B -95(3) no 4_656 . 4_655 1_556
C26B C26A C27A C27B -75(3) no 4_656 . 4_655 4_656
C26B C26A C27A C27B 17(3) no 4_656 . 4_655 1_556
C26B C26A C27A C28B -41(4) no 4_656 . 4_655 4_656
C26B C26A C27A C28B -5(3) no 4_656 . 4_655 1_556
C26B C26A C27A C28A 9(4) no 4_656 . 4_655 4_655
C26B C26A C27A C28A -37(3) no 4_656 . 4_655 .
C26B C26A C27A C27A -27(3) no 4_656 . 4_655 .
C27A C26A C26B O20A 90(3) no 4_655 . 4_656 4_655
C27A C26A C26B O20A -52(3) no 4_655 . 4_656 .
C27A C26A C26B O20B -78(2) no 4_655 . 4_656 4_656
C27A C26A C26B N2A 152.6(17) no 4_655 . 4_656 4_655
C27A C26A C26B N2A -174.9(16) no 4_655 . 4_656 .
C27A C26A C26B N2B 164.0(15) no 4_655 . 4_656 4_656
C27A C26A C26B N2B 174(2) no 4_655 . 4_656 1_556
C27A C26A C26B C26A 101.0(17) no 4_655 . 4_656 4_655
C27A C26A C26B C26B 77.1(16) no 4_655 . 4_656 1_556
C27A C26A C26B C27B 39.0(11) no 4_655 . 4_656 4_656
C27A C26A C26B C27B -17(2) no 4_655 . 4_656 1_556
C27A C26A C26B C27A 0.0(10) no 4_655 . 4_656 4_655
C27A C26A C26B C27A 34(3) no 4_655 . 4_656 .
C27B C26A C27B O20A -81.3(10) no 1_556 . 4_656 4_655
C27B C26A C27B O20B -166.1(15) no 1_556 . 4_656 1_556
C27B C26A C27B C26A -95.2(14) no 1_556 . 4_656 4_655
C27B C26A C27B C26B -46.7(13) no 1_556 . 4_656 4_656
C27B C26A C27B C26B -152(3) no 1_556 . 4_656 1_556
C27B C26A C27B C27B 0.0(9) no 1_556 . 4_656 1_556
C27B C26A C27B C28B 35.8(15) no 1_556 . 4_656 4_656
C27B C26A C27B C28B 4.5(11) no 1_556 . 4_656 1_556
C27B C26A C27B C28A 24.5(10) no 1_556 . 4_656 4_655
C27B C26A C27B C28A 4.8(16) no 1_556 . 4_656 .
C27B C26A C27B C27A 58.8(11) no 1_556 . 4_656 4_655
C27B C26A C27B C27A -41.6(11) no 1_556 . 4_656 .
C27B C26A C27B O20A -94.6(11) no 4_656 . 1_556 .
C27B C26A C27B O20B 173.2(14) no 4_656 . 1_556 4_656
C27B C26A C27B C26A 66.2(12) no 4_656 . 1_556 4_655
C27B C26A C27B C26B 17.5(14) no 4_656 . 1_556 1_556
C27B C26A C27B C26B 109.7(17) no 4_656 . 1_556 4_656
C27B C26A C27B C27B 0.0(8) no 4_656 . 1_556 4_656
C27B C26A C27B C28B -9(2) no 4_656 . 1_556 1_556
C27B C26A C27B C28B -23.6(10) no 4_656 . 1_556 4_656
C27B C26A C27B C28A -3.2(11) no 4_656 . 1_556 .
C27B C26A C27B C28A -40.5(17) no 4_656 . 1_556 4_655
C27B C26A C27B C27A 45.2(11) no 4_656 . 1_556 .
C27B C26A C27B C27A -47.8(10) no 4_656 . 1_556 4_655
C27B C26A C27A O20A -142(2) no 1_556 . . 4_655
C27B C26A C27A O20B 140.7(16) no 1_556 . . 1_556
C27B C26A C27A O20B -35.7(14) no 1_556 . . 4_656
C27B C26A C27A C26A -152(2) no 1_556 . . 4_655
C27B C26A C27A C26B 149(2) no 1_556 . . 1_556
C27B C26A C27A C26B -80(2) no 1_556 . . 4_656
C27B C26A C27A C27B 0.0(12) no 1_556 . . 1_556
C27B C26A C27A C27B 107.4(17) no 1_556 . . 4_656
C27B C26A C27A C28B 34.5(15) no 1_556 . . 1_556
C27B C26A C27A C28B 66.3(15) no 1_556 . . 4_656
C27B C26A C27A C28A 69.8(17) no 1_556 . . .
C27B C26A C27A C28A 40.1(13) no 1_556 . . 4_655
C27B C26A C27A C27A 59.9(14) no 1_556 . . 4_655
C27A C26A C27B O20A -139.8(15) no . . 1_556 .
C27A C26A C27B O20B 127.9(18) no . . 1_556 4_656
C27A C26A C27B C26A 21.0(16) no . . 1_556 4_655
C27A C26A C27B C26B -27.7(19) no . . 1_556 1_556
C27A C26A C27B C26B 64.5(18) no . . 1_556 4_656
C27A C26A C27B C27B -45.2(13) no . . 1_556 4_656
C27A C26A C27B C28B -54(2) no . . 1_556 1_556
C27A C26A C27B C28B -68.9(15) no . . 1_556 4_656
C27A C26A C27B C28A -48.5(14) no . . 1_556 .
C27A C26A C27B C28A -86(2) no . . 1_556 4_655
C27A C26A C27B C27A 0.0(10) no . . 1_556 .
C27A C26A C27B C27A -93.1(16) no . . 1_556 4_655
C27B C26A C27A O20A 122.3(16) no 1_556 . 4_655 .
C27B C26A C27A O20B 27.6(13) no 1_556 . 4_655 4_656
C27B C26A C27A O20B -119.8(15) no 1_556 . 4_655 1_556
C27B C26A C27A C26A -68.2(18) no 1_556 . 4_655 4_655
C27B C26A C27A C26B -17.2(18) no 1_556 . 4_655 4_656
C27B C26A C27A C26B -111.8(18) no 1_556 . 4_655 1_556
C27B C26A C27A C27B -92.4(16) no 1_556 . 4_655 4_656
C27B C26A C27A C27B 0.0(10) no 1_556 . 4_655 1_556
C27B C26A C27A C28B -58(3) no 1_556 . 4_655 4_656
C27B C26A C27A C28B -22.7(14) no 1_556 . 4_655 1_556
C27B C26A C27A C28A -8(2) no 1_556 . 4_655 4_655
C27B C26A C27A C28A -53.8(16) no 1_556 . 4_655 .
C27B C26A C27A C27A -44.6(12) no 1_556 . 4_655 .
C27A C26A C27B O20A -46.8(15) no 4_655 . 1_556 .
C27A C26A C27B O20B -139.0(19) no 4_655 . 1_556 4_656
C27A C26A C27B C26A 114.0(18) no 4_655 . 1_556 4_655
C27A C26A C27B C26B 65.4(19) no 4_655 . 1_556 1_556
C27A C26A C27B C26B 158(3) no 4_655 . 1_556 4_656
C27A C26A C27B C27B 47.8(14) no 4_655 . 1_556 4_656
C27A C26A C27B C28B 39(3) no 4_655 . 1_556 1_556
C27A C26A C27B C28B 24.2(14) no 4_655 . 1_556 4_656
C27A C26A C27B C28A 44.6(15) no 4_655 . 1_556 .
C27A C26A C27B C28A 7.4(17) no 4_655 . 1_556 4_655
C27A C26A C27B C27A 93.1(18) no 4_655 . 1_556 .
C27A C26A C27B C27A 0.0(12) no 4_655 . 1_556 4_655
C27B C26A C27A O20A 110.6(18) no 4_656 . . 4_655
C27B C26A C27A O20B 33.3(12) no 4_656 . . 1_556
C27B C26A C27A O20B -143.1(15) no 4_656 . . 4_656
C27B C26A C27A C26A 101.0(18) no 4_656 . . 4_655
C27B C26A C27A C26B 41.6(15) no 4_656 . . 1_556
C27B C26A C27A C26B 173(3) no 4_656 . . 4_656
C27B C26A C27A C27B -107.4(17) no 4_656 . . 1_556
C27B C26A C27A C27B -0.0(11) no 4_656 . . 4_656
C27B C26A C27A C28B -72.9(16) no 4_656 . . 1_556
C27B C26A C27A C28B -41.1(12) no 4_656 . . 4_656
C27B C26A C27A C28A -37.6(14) no 4_656 . . .
C27B C26A C27A C28A -67.3(13) no 4_656 . . 4_655
C27B C26A C27A C27A -47.5(13) no 4_656 . . 4_655
C27A C26A C27B O20A -39.7(12) no . . 4_656 4_655
C27A C26A C27B O20B -124.5(18) no . . 4_656 1_556
C27A C26A C27B C26A -53.6(14) no . . 4_656 4_655
C27A C26A C27B C26B -5.1(16) no . . 4_656 4_656
C27A C26A C27B C26B -110(3) no . . 4_656 1_556
C27A C26A C27B C27B 41.6(12) no . . 4_656 1_556
C27A C26A C27B C28B 77.4(18) no . . 4_656 4_656
C27A C26A C27B C28B 46.1(12) no . . 4_656 1_556
C27A C26A C27B C28A 66.1(13) no . . 4_656 4_655
C27A C26A C27B C28A 46.4(16) no . . 4_656 .
C27A C26A C27B C27A 100.4(16) no . . 4_656 4_655
C27A C26A C27B C27A 0.0(10) no . . 4_656 .
C27B C26A C27A O20A -145.3(18) no 4_656 . 4_655 .
C27B C26A C27A O20B 120.0(15) no 4_656 . 4_655 4_656
C27B C26A C27A O20B -27.4(13) no 4_656 . 4_655 1_556
C27B C26A C27A C26A 24.2(19) no 4_656 . 4_655 4_655
C27B C26A C27A C26B 75(2) no 4_656 . 4_655 4_656
C27B C26A C27A C26B -19.5(17) no 4_656 . 4_655 1_556
C27B C26A C27A C27B 0.0(10) no 4_656 . 4_655 4_656
C27B C26A C27A C27B 92.4(16) no 4_656 . 4_655 1_556
C27B C26A C27A C28B 34(3) no 4_656 . 4_655 4_656
C27B C26A C27A C28B 69.6(17) no 4_656 . 4_655 1_556
C27B C26A C27A C28A 84(3) no 4_656 . 4_655 4_655
C27B C26A C27A C28A 38.6(15) no 4_656 . 4_655 .
C27B C26A C27A C27A 47.7(13) no 4_656 . 4_655 .
C27A C26A C27B O20A -140.1(17) no 4_655 . 4_656 4_655
C27A C26A C27B O20B 135(2) no 4_655 . 4_656 1_556
C27A C26A C27B C26A -154(2) no 4_655 . 4_656 4_655
C27A C26A C27B C26B -106(2) no 4_655 . 4_656 4_656
C27A C26A C27B C26B 149(3) no 4_655 . 4_656 1_556
C27A C26A C27B C27B -58.8(15) no 4_655 . 4_656 1_556
C27A C26A C27B C28B -23.1(16) no 4_655 . 4_656 4_656
C27A C26A C27B C28B -54.3(15) no 4_655 . 4_656 1_556
C27A C26A C27B C28A -34.3(14) no 4_655 . 4_656 4_655
C27A C26A C27B C28A -54.0(19) no 4_655 . 4_656 .
C27A C26A C27B C27A 0.0(13) no 4_655 . 4_656 4_655
C27A C26A C27B C27A -100.4(18) no 4_655 . 4_656 .
C27A C26A C27A O20A 166.9(14) no . . 4_655 .
C27A C26A C27A O20B 72.3(10) no . . 4_655 4_656
C27A C26A C27A O20B -75.1(10) no . . 4_655 1_556
C27A C26A C27A C26A -23.6(15) no . . 4_655 4_655
C27A C26A C27A C26B 27.4(16) no . . 4_655 4_656
C27A C26A C27A C26B -67.2(14) no . . 4_655 1_556
C27A C26A C27A C27B -47.7(11) no . . 4_655 4_656
C27A C26A C27A C27B 44.6(10) no . . 4_655 1_556
C27A C26A C27A C28B -14(3) no . . 4_655 4_656
C27A C26A C27A C28B 21.9(13) no . . 4_655 1_556
C27A C26A C27A C28A 36(2) no . . 4_655 4_655
C27A C26A C27A C28A -9.1(14) no . . 4_655 .
C27A C26A C27A C27A 0.0(8) no . . 4_655 .
C27A C26A C27A O20A 158.1(17) no 4_655 . . 4_655
C27A C26A C27A O20B 80.8(12) no 4_655 . . 1_556
C27A C26A C27A O20B -95.5(13) no 4_655 . . 4_656
C27A C26A C27A C26A 148.5(19) no 4_655 . . 4_655
C27A C26A C27A C26B 89.2(17) no 4_655 . . 1_556
C27A C26A C27A C26B -140(3) no 4_655 . . 4_656
C27A C26A C27A C27B -59.9(13) no 4_655 . . 1_556
C27A C26A C27A C27B 47.5(12) no 4_655 . . 4_656
C27A C26A C27A C28B -25.4(15) no 4_655 . . 1_556
C27A C26A C27A C28B 6.5(13) no 4_655 . . 4_656
C27A C26A C27A C28A 10.0(16) no 4_655 . . .
C27A C26A C27A C28A -19.8(12) no 4_655 . . 4_655
C27A C26A C27A C27A 0.0(11) no 4_655 . . 4_655
O20A C26B C26B O20A 164.4(9) no 1_554 . 4_655 4_654
O20A C26B C26B O20A -0.0(6) no 1_554 . 4_655 1_554
O20A C26B C26B O20B 22(4) no 1_554 . 4_655 4_655
O20A C26B C26B N2A -107.3(10) no 1_554 . 4_655 4_654
O20A C26B C26B N2A -88.3(10) no 1_554 . 4_655 1_554
O20A C26B C26B N2B -109.0(9) no 1_554 . 4_655 4_655
O20A C26B C26B N2B -86.6(9) no 1_554 . 4_655 .
O20A C26B C26B C26A -170(2) no 1_554 . 4_655 4_654
O20A C26B C26B C26A -26.1(14) no 1_554 . 4_655 1_554
O20A C26B C26B C27B 94.1(15) no 1_554 . 4_655 4_655
O20A C26B C26B C27B 70.2(15) no 1_554 . 4_655 .
O20A C26B C26B C27A 49.3(8) no 1_554 . 4_655 4_654
O20A C26B C26B C27A 115.1(10) no 1_554 . 4_655 1_554
O20A C26B C27B O20A -0.0(6) no 1_554 . . 1_554
O20A C26B C27B O20B -75.9(12) no 1_554 . . 4_655
O20A C26B C27B C26A -51.3(15) no 1_554 . . 1_554
O20A C26B C27B C26A -139.0(19) no 1_554 . . 4_654
O20A C26B C27B C26B -101.4(15) no 1_554 . . 4_655
O20A C26B C27B C27B 104.9(12) no 1_554 . . 4_655
O20A C26B C27B C28B 109.8(14) no 1_554 . . .
O20A C26B C27B C28B 89.9(9) no 1_554 . . 4_655
O20A C26B C27B C28A 109.9(10) no 1_554 . . 1_554
O20A C26B C27B C28A 81.9(13) no 1_554 . . 4_654
O20A C26B C27B C27A 159.9(13) no 1_554 . . 1_554
O20A C26B C27B C27A 47.4(9) no 1_554 . . 4_654
O20A C26B C27B O20A -147.1(12) no 1_554 . 4_655 4_654
O20A C26B C27B O20B 120.6(12) no 1_554 . 4_655 .
O20A C26B C27B C26A -129(3) no 1_554 . 4_655 4_654
O20A C26B C27B C26A -44(2) no 1_554 . 4_655 1_554
O20A C26B C27B C26B -85.9(16) no 1_554 . 4_655 4_655
O20A C26B C27B C27B -68.1(10) no 1_554 . 4_655 .
O20A C26B C27B C28B -33(4) no 1_554 . 4_655 4_655
O20A C26B C27B C28B -72.2(18) no 1_554 . 4_655 .
O20A C26B C27B C28A -48.5(18) no 1_554 . 4_655 4_654
O20A C26B C27B C28A -80(4) no 1_554 . 4_655 1_554
O20A C26B C27B C27A -18.7(11) no 1_554 . 4_655 4_654
O20A C26B C27B C27A -110.0(12) no 1_554 . 4_655 1_554
O20A C26B C27A O20A -158.3(12) no 1_554 . 1_554 4_654
O20A C26B C27A O20B 121.7(15) no 1_554 . 1_554 .
O20A C26B C27A O20B -50.9(11) no 1_554 . 1_554 4_655
O20A C26B C27A C26A -46.9(14) no 1_554 . 1_554 1_554
O20A C26B C27A C26A -122(3) no 1_554 . 1_554 4_654
O20A C26B C27A C26B -71.8(13) no 1_554 . 1_554 4_655
O20A C26B C27A C27B -20.2(14) no 1_554 . 1_554 .
O20A C26B C27A C27B 80.3(13) no 1_554 . 1_554 4_655
O20A C26B C27A C28B 32(3) no 1_554 . 1_554 .
O20A C26B C27A C28B 53.6(14) no 1_554 . 1_554 4_655
O20A C26B C27A C28A 64.7(18) no 1_554 . 1_554 1_554
O20A C26B C27A C28A 28.5(16) no 1_554 . 1_554 4_654
O20A C26B C27A C27A 23.7(9) no 1_554 . 1_554 4_654
O20A C26B C27A O20A 0.0(7) no 1_554 . 4_654 1_554
O20A C26B C27A O20B -81.6(11) no 1_554 . 4_654 4_655
O20A C26B C27A O20B 120.7(14) no 1_554 . 4_654 .
O20A C26B C27A C26A -118(3) no 1_554 . 4_654 4_654
O20A C26B C27A C26A -48.2(17) no 1_554 . 4_654 1_554
O20A C26B C27A C26B -90.5(14) no 1_554 . 4_654 4_655
O20A C26B C27A C27B 155.0(17) no 1_554 . 4_654 4_655
O20A C26B C27A C27B -111.3(16) no 1_554 . 4_654 .
O20A C26B C27A C28B 165(3) no 1_554 . 4_654 4_655
O20A C26B C27A C28B -156(2) no 1_554 . 4_654 .
O20A C26B C27A C28A -158(3) no 1_554 . 4_654 4_654
O20A C26B C27A C28A 177.8(18) no 1_554 . 4_654 1_554
O20A C26B C27A C27A -149.6(14) no 1_554 . 4_654 1_554
O20A C26B C26B O20A 0.0(6) no 4_654 . 4_655 4_654
O20A C26B C26B O20A -164.4(9) no 4_654 . 4_655 1_554
O20A C26B C26B O20B -142(4) no 4_654 . 4_655 4_655
O20A C26B C26B N2A 88.3(10) no 4_654 . 4_655 4_654
O20A C26B C26B N2A 107.3(10) no 4_654 . 4_655 1_554
O20A C26B C26B N2B 86.6(9) no 4_654 . 4_655 4_655
O20A C26B C26B N2B 109.0(9) no 4_654 . 4_655 .
O20A C26B C26B C26A 26.1(14) no 4_654 . 4_655 4_654
O20A C26B C26B C26A 170(2) no 4_654 . 4_655 1_554
O20A C26B C26B C27B -70.2(15) no 4_654 . 4_655 4_655
O20A C26B C26B C27B -94.1(15) no 4_654 . 4_655 .
O20A C26B C26B C27A -115.1(10) no 4_654 . 4_655 4_654
O20A C26B C26B C27A -49.3(8) no 4_654 . 4_655 1_554
O20A C26B C27B O20A 171.5(10) no 4_654 . . 1_554
O20A C26B C27B O20B 95.6(12) no 4_654 . . 4_655
O20A C26B C27B C26A 120.2(18) no 4_654 . . 1_554
O20A C26B C27B C26A 32.5(13) no 4_654 . . 4_654
O20A C26B C27B C26B 70.1(12) no 4_654 . . 4_655
O20A C26B C27B C27B -83.6(10) no 4_654 . . 4_655
O20A C26B C27B C28B -78.7(14) no 4_654 . . .
O20A C26B C27B C28B -98.6(9) no 4_654 . . 4_655
O20A C26B C27B C28A -78.7(9) no 4_654 . . 1_554
O20A C26B C27B C28A -106.6(13) no 4_654 . . 4_654
O20A C26B C27B C27A -28.6(9) no 4_654 . . 1_554
O20A C26B C27B C27A -141.1(13) no 4_654 . . 4_654
O20A C26B C27B O20A 0.0(5) no 4_654 . 4_655 4_654
O20A C26B C27B O20B -92.3(10) no 4_654 . 4_655 .
O20A C26B C27B C26A 18.1(17) no 4_654 . 4_655 4_654
O20A C26B C27B C26A 103(3) no 4_654 . 4_655 1_554
O20A C26B C27B C26B 61.2(14) no 4_654 . 4_655 4_655
O20A C26B C27B C27B 79.1(8) no 4_654 . 4_655 .
O20A C26B C27B C28B 114(3) no 4_654 . 4_655 4_655
O20A C26B C27B C28B 74.9(16) no 4_654 . 4_655 .
O20A C26B C27B C28A 98.6(15) no 4_654 . 4_655 4_654
O20A C26B C27B C28A 67(4) no 4_654 . 4_655 1_554
O20A C26B C27B C27A 128.4(12) no 4_654 . 4_655 4_654
O20A C26B C27B C27A 37.1(9) no 4_654 . 4_655 1_554
O20A C26B C27A O20A 0.0(7) no 4_654 . 1_554 4_654
O20A C26B C27A O20B -80.1(13) no 4_654 . 1_554 .
O20A C26B C27A O20B 107.4(12) no 4_654 . 1_554 4_655
O20A C26B C27A C26A 111.3(19) no 4_654 . 1_554 1_554
O20A C26B C27A C26A 36.5(17) no 4_654 . 1_554 4_654
O20A C26B C27A C26B 86.5(14) no 4_654 . 1_554 4_655
O20A C26B C27A C27B 138.0(17) no 4_654 . 1_554 .
O20A C26B C27A C27B -121.4(16) no 4_654 . 1_554 4_655
O20A C26B C27A C28B -170(3) no 4_654 . 1_554 .
O20A C26B C27A C28B -148.1(16) no 4_654 . 1_554 4_655
O20A C26B C27A C28A -137(2) no 4_654 . 1_554 1_554
O20A C26B C27A C28A -173.2(18) no 4_654 . 1_554 4_654
O20A C26B C27A C27A -178.0(15) no 4_654 . 1_554 4_654
O20A C26B C27A O20A 151.1(12) no 4_654 . 4_654 1_554
O20A C26B C27A O20B 69.5(11) no 4_654 . 4_654 4_655
O20A C26B C27A O20B -88.3(14) no 4_654 . 4_654 .
O20A C26B C27A C26A 33.2(16) no 4_654 . 4_654 4_654
O20A C26B C27A C26A 103(2) no 4_654 . 4_654 1_554
O20A C26B C27A C26B 60.5(12) no 4_654 . 4_654 4_655
O20A C26B C27A C27B -54.0(13) no 4_654 . 4_654 4_655
O20A C26B C27A C27B 39.8(15) no 4_654 . 4_654 .
O20A C26B C27A C28B -44(3) no 4_654 . 4_654 4_655
O20A C26B C27A C28B -5(2) no 4_654 . 4_654 .
O20A C26B C27A C28A -7(3) no 4_654 . 4_654 4_654
O20A C26B C27A C28A -31.1(17) no 4_654 . 4_654 1_554
O20A C26B C27A C27A 1.5(10) no 4_654 . 4_654 1_554
O20B C26B C26B O20A 22(4) no . . 4_655 4_654
O20B C26B C26B O20A -142(4) no . . 4_655 1_554
O20B C26B C26B O20B -120(5) no . . 4_655 4_655
O20B C26B C26B N2A 111(4) no . . 4_655 4_654
O20B C26B C26B N2A 130(4) no . . 4_655 1_554
O20B C26B C26B N2B 109(4) no . . 4_655 4_655
O20B C26B C26B N2B 131(4) no . . 4_655 .
O20B C26B C26B C26A 48(4) no . . 4_655 4_654
O20B C26B C26B C26A -168(5) no . . 4_655 1_554
O20B C26B C26B C27B -48(3) no . . 4_655 4_655
O20B C26B C26B C27B -72(5) no . . 4_655 .
O20B C26B C26B C27A -93(4) no . . 4_655 4_654
O20B C26B C26B C27A -27(4) no . . 4_655 1_554
O20B C26B C27B O20A -113.5(18) no . . . 1_554
O20B C26B C27B O20B 170.5(16) no . . . 4_655
O20B C26B C27B C26A -165(3) no . . . 1_554
O20B C26B C27B C26A 107(3) no . . . 4_654
O20B C26B C27B C26B 145(3) no . . . 4_655
O20B C26B C27B C27B -8.7(12) no . . . 4_655
O20B C26B C27B C28B -4(3) no . . . .
O20B C26B C27B C28B -23.6(18) no . . . 4_655
O20B C26B C27B C28A -3.7(19) no . . . 1_554
O20B C26B C27B C28A -32(3) no . . . 4_654
O20B C26B C27B C27A 46.4(18) no . . . 1_554
O20B C26B C27B C27A -66.2(17) no . . . 4_654
O20B C26B C27B O20A 92.3(11) no . . 4_655 4_654
O20B C26B C27B O20B 0.0(8) no . . 4_655 .
O20B C26B C27B C26A 110(3) no . . 4_655 4_654
O20B C26B C27B C26A -165(3) no . . 4_655 1_554
O20B C26B C27B C26B 153.6(19) no . . 4_655 4_655
O20B C26B C27B C27B 171.4(14) no . . 4_655 .
O20B C26B C27B C28B -154(4) no . . 4_655 4_655
O20B C26B C27B C28B 167(2) no . . 4_655 .
O20B C26B C27B C28A -169(2) no . . 4_655 4_654
O20B C26B C27B C28A 159(4) no . . 4_655 1_554
O20B C26B C27B C27A -139.3(16) no . . 4_655 4_654
O20B C26B C27B C27A 129.5(16) no . . 4_655 1_554
O20B C26B C27A O20A 80.1(13) no . . 1_554 4_654
O20B C26B C27A O20B -0.0(7) no . . 1_554 .
O20B C26B C27A O20B -172.6(12) no . . 1_554 4_655
O20B C26B C27A C26A -169(3) no . . 1_554 1_554
O20B C26B C27A C26A 117(3) no . . 1_554 4_654
O20B C26B C27A C26B 166.5(18) no . . 1_554 4_655
O20B C26B C27A C27B -141.9(14) no . . 1_554 .
O20B C26B C27A C27B -41.3(12) no . . 1_554 4_655
O20B C26B C27A C28B -89.9(19) no . . 1_554 .
O20B C26B C27A C28B -68.1(13) no . . 1_554 4_655
O20B C26B C27A C28A -56.9(17) no . . 1_554 1_554
O20B C26B C27A C28A -93.1(14) no . . 1_554 4_654
O20B C26B C27A C27A -97.9(13) no . . 1_554 4_654
O20B C26B C27A O20A -120.7(14) no . . 4_654 1_554
O20B C26B C27A O20B 157.8(13) no . . 4_654 4_655
O20B C26B C27A O20B 0.0(7) no . . 4_654 .
O20B C26B C27A C26A 121(3) no . . 4_654 4_654
O20B C26B C27A C26A -169(3) no . . 4_654 1_554
O20B C26B C27A C26B 148.8(19) no . . 4_654 4_655
O20B C26B C27A C27B 34.3(12) no . . 4_654 4_655
O20B C26B C27A C27B 128.0(15) no . . 4_654 .
O20B C26B C27A C28B 44(3) no . . 4_654 4_655
O20B C26B C27A C28B 83.5(17) no . . 4_654 .
O20B C26B C27A C28A 82(3) no . . 4_654 4_654
O20B C26B C27A C28A 57.2(16) no . . 4_654 1_554
O20B C26B C27A C27A 89.7(13) no . . 4_654 1_554
N2A C26B C26B O20A -107.3(11) no 1_554 . 4_655 4_654
N2A C26B C26B O20A 88.3(11) no 1_554 . 4_655 1_554
N2A C26B C26B O20B 111(4) no 1_554 . 4_655 4_655
N2A C26B C26B N2A -19.0(10) no 1_554 . 4_655 4_654
N2A C26B C26B N2A -0.0(7) no 1_554 . 4_655 1_554
N2A C26B C26B N2B -20.7(8) no 1_554 . 4_655 4_655
N2A C26B C26B N2B 1.7(9) no 1_554 . 4_655 .
N2A C26B C26B C26A -81.3(17) no 1_554 . 4_655 4_654
N2A C26B C26B C26A 62.3(16) no 1_554 . 4_655 1_554
N2A C26B C26B C27B -177.5(16) no 1_554 . 4_655 4_655
N2A C26B C26B C27B 159(2) no 1_554 . 4_655 .
N2A C26B C26B C27A 137.6(13) no 1_554 . 4_655 4_654
N2A C26B C26B C27A -156.6(15) no 1_554 . 4_655 1_554
N2A C26B C27B O20A 82.3(11) no 1_554 . . 1_554
N2A C26B C27B O20B 6.4(16) no 1_554 . . 4_655
N2A C26B C27B C26A 31.0(12) no 1_554 . . 1_554
N2A C26B C27B C26A -56.7(14) no 1_554 . . 4_654
N2A C26B C27B C26B -19.1(11) no 1_554 . . 4_655
N2A C26B C27B C27B -172.8(17) no 1_554 . . 4_655
N2A C26B C27B C28B -167.9(13) no 1_554 . . .
N2A C26B C27B C28B 172.2(11) no 1_554 . . 4_655
N2A C26B C27B C28A -167.9(11) no 1_554 . . 1_554
N2A C26B C27B C28A 164.2(13) no 1_554 . . 4_654
N2A C26B C27B C27A -117.8(14) no 1_554 . . 1_554
N2A C26B C27B C27A 129.6(15) no 1_554 . . 4_654
N2A C26B C27A O20A -63.8(16) no 1_554 . 1_554 4_654
N2A C26B C27A O20B -143.8(19) no 1_554 . 1_554 .
N2A C26B C27A O20B 43.6(14) no 1_554 . 1_554 4_655
N2A C26B C27A C26A 47.6(14) no 1_554 . 1_554 1_554
N2A C26B C27A C26A -27.2(13) no 1_554 . 1_554 4_654
N2A C26B C27A C26B 22.7(11) no 1_554 . 1_554 4_655
N2A C26B C27A C27B 74.3(16) no 1_554 . 1_554 .
N2A C26B C27A C27B 174.8(18) no 1_554 . 1_554 4_655
N2A C26B C27A C28B 126.3(16) no 1_554 . 1_554 .
N2A C26B C27A C28B 148.1(13) no 1_554 . 1_554 4_655
N2A C26B C27A C28A 159.2(13) no 1_554 . 1_554 1_554
N2A C26B C27A C28A 123.0(13) no 1_554 . 1_554 4_654
N2A C26B C27A C27A 118.2(16) no 1_554 . 1_554 4_654
N2A C26B C27A O20A 44.6(19) no 1_554 . 4_654 1_554
N2A C26B C27A O20B -37.0(17) no 1_554 . 4_654 4_655
N2A C26B C27A O20B 165(3) no 1_554 . 4_654 .
N2A C26B C27A C26A -73(3) no 1_554 . 4_654 4_654
N2A C26B C27A C26A -3.6(12) no 1_554 . 4_654 1_554
N2A C26B C27A C26B -45.9(14) no 1_554 . 4_654 4_655
N2A C26B C27A C27B -160(2) no 1_554 . 4_654 4_655
N2A C26B C27A C27B -67(2) no 1_554 . 4_654 .
N2A C26B C27A C28B -150.8(15) no 1_554 . 4_654 4_655
N2A C26B C27A C28B -111.3(18) no 1_554 . 4_654 .
N2A C26B C27A C28A -113(3) no 1_554 . 4_654 4_654
N2A C26B C27A C28A -137.6(16) no 1_554 . 4_654 1_554
N2A C26B C27A C27A -105.0(18) no 1_554 . 4_654 1_554
N2A C26B C26B O20A -88.3(11) no 4_654 . 4_655 4_654
N2A C26B C26B O20A 107.3(11) no 4_654 . 4_655 1_554
N2A C26B C26B O20B 130(4) no 4_654 . 4_655 4_655
N2A C26B C26B N2A -0.0(7) no 4_654 . 4_655 4_654
N2A C26B C26B N2A 19.0(10) no 4_654 . 4_655 1_554
N2A C26B C26B N2B -1.7(9) no 4_654 . 4_655 4_655
N2A C26B C26B N2B 20.7(8) no 4_654 . 4_655 .
N2A C26B C26B C26A -62.3(16) no 4_654 . 4_655 4_654
N2A C26B C26B C26A 81.3(17) no 4_654 . 4_655 1_554
N2A C26B C26B C27B -159(2) no 4_654 . 4_655 4_655
N2A C26B C26B C27B 177.5(16) no 4_654 . 4_655 .
N2A C26B C26B C27A 156.6(15) no 4_654 . 4_655 4_654
N2A C26B C26B C27A -137.6(13) no 4_654 . 4_655 1_554
N2A C26B C27B O20A 98.3(18) no 4_654 . . 1_554
N2A C26B C27B O20B 22(3) no 4_654 . . 4_655
N2A C26B C27B C26A 47.0(16) no 4_654 . . 1_554
N2A C26B C27B C26A -40.7(15) no 4_654 . . 4_654
N2A C26B C27B C26B -3.1(16) no 4_654 . . 4_655
N2A C26B C27B C27B -157(3) no 4_654 . . 4_655
N2A C26B C27B C28B -151.9(16) no 4_654 . . .
N2A C26B C27B C28B -171.8(17) no 4_654 . . 4_655
N2A C26B C27B C28A -151.9(17) no 4_654 . . 1_554
N2A C26B C27B C28A -179.8(16) no 4_654 . . 4_654
N2A C26B C27B C27A -102(2) no 4_654 . . 1_554
N2A C26B C27B C27A 146(2) no 4_654 . . 4_654
N2A C26B C27B O20A 46(5) no 4_654 . 4_655 4_654
N2A C26B C27B O20B -46(5) no 4_654 . 4_655 .
N2A C26B C27B C26A 64(5) no 4_654 . 4_655 4_654
N2A C26B C27B C26A 149(7) no 4_654 . 4_655 1_554
N2A C26B C27B C26B 108(6) no 4_654 . 4_655 4_655
N2A C26B C27B C27B 125(5) no 4_654 . 4_655 .
N2A C26B C27B C28B 160(4) no 4_654 . 4_655 4_655
N2A C26B C27B C28B 121(5) no 4_654 . 4_655 .
N2A C26B C27B C28A 145(5) no 4_654 . 4_655 4_654
N2A C26B C27B C28A 113(6) no 4_654 . 4_655 1_554
N2A C26B C27B C27A 175(5) no 4_654 . 4_655 4_654
N2A C26B C27B C27A 83(6) no 4_654 . 4_655 1_554
N2A C26B C27A O20A -31(2) no 4_654 . 1_554 4_654
N2A C26B C27A O20B -111(2) no 4_654 . 1_554 .
N2A C26B C27A O20B 76.6(18) no 4_654 . 1_554 4_655
N2A C26B C27A C26A 81(3) no 4_654 . 1_554 1_554
N2A C26B C27A C26A 5.8(13) no 4_654 . 1_554 4_654
N2A C26B C27A C26B 55.7(17) no 4_654 . 1_554 4_655
N2A C26B C27A C27B 107.3(19) no 4_654 . 1_554 .
N2A C26B C27A C27B -152(3) no 4_654 . 1_554 4_655
N2A C26B C27A C28B 159.3(16) no 4_654 . 1_554 .
N2A C26B C27A C28B -178.9(16) no 4_654 . 1_554 4_655
N2A C26B C27A C28A -167.8(15) no 4_654 . 1_554 1_554
N2A C26B C27A C28A 156.0(15) no 4_654 . 1_554 4_654
N2A C26B C27A C27A 151(2) no 4_654 . 1_554 4_654
N2A C26B C27A O20A 29(5) no 4_654 . 4_654 1_554
N2A C26B C27A O20B -52(4) no 4_654 . 4_654 4_655
N2A C26B C27A O20B 150(5) no 4_654 . 4_654 .
N2A C26B C27A C26A -88(5) no 4_654 . 4_654 4_654
N2A C26B C27A C26A -19(3) no 4_654 . 4_654 1_554
N2A C26B C27A C26B -61(4) no 4_654 . 4_654 4_655
N2A C26B C27A C27B -176(5) no 4_654 . 4_654 4_655
N2A C26B C27A C27B -82(4) no 4_654 . 4_654 .
N2A C26B C27A C28B -166(4) no 4_654 . 4_654 4_655
N2A C26B C27A C28B -126(4) no 4_654 . 4_654 .
N2A C26B C27A C28A -128(4) no 4_654 . 4_654 4_654
N2A C26B C27A C28A -153(4) no 4_654 . 4_654 1_554
N2A C26B C27A C27A -120(4) no 4_654 . 4_654 1_554
N2B C26B C26B O20A -109.0(10) no . . 4_655 4_654
N2B C26B C26B O20A 86.6(9) no . . 4_655 1_554
N2B C26B C26B O20B 109(4) no . . 4_655 4_655
N2B C26B C26B N2A -20.7(7) no . . 4_655 4_654
N2B C26B C26B N2A -1.7(8) no . . 4_655 1_554
N2B C26B C26B N2B -22.5(7) no . . 4_655 4_655
N2B C26B C26B N2B -0.0(7) no . . 4_655 .
N2B C26B C26B C26A -83.0(16) no . . 4_655 4_654
N2B C26B C26B C26A 60.5(15) no . . 4_655 1_554
N2B C26B C26B C27B -179.3(18) no . . 4_655 4_655
N2B C26B C26B C27B 156.8(16) no . . 4_655 .
N2B C26B C26B C27A 135.9(13) no . . 4_655 4_654
N2B C26B C26B C27A -158.3(13) no . . 4_655 1_554
N2B C26B C27B O20A 75.8(13) no . . . 1_554
N2B C26B C27B O20B -0.2(19) no . . . 4_655
N2B C26B C27B C26A 24.5(12) no . . . 1_554
N2B C26B C27B C26A -63.2(15) no . . . 4_654
N2B C26B C27B C26B -25.6(13) no . . . 4_655
N2B C26B C27B C27B -179(2) no . . . 4_655
N2B C26B C27B C28B -174.4(13) no . . . .
N2B C26B C27B C28B 165.7(13) no . . . 4_655
N2B C26B C27B C28A -174.4(13) no . . . 1_554
N2B C26B C27B C28A 157.7(13) no . . . 4_654
N2B C26B C27B C27A -124.3(16) no . . . 1_554
N2B C26B C27B C27A 123.1(17) no . . . 4_654
N2B C26B C27A O20A -58(3) no . . 1_554 4_654
N2B C26B C27A O20B -138(3) no . . 1_554 .
N2B C26B C27A O20B 50(2) no . . 1_554 4_655
N2B C26B C27A C26A 53.8(18) no . . 1_554 1_554
N2B C26B C27A C26A -21.0(16) no . . 1_554 4_654
N2B C26B C27A C26B 28.9(17) no . . 1_554 4_655
N2B C26B C27A C27B 81(2) no . . 1_554 .
N2B C26B C27A C27B -179(3) no . . 1_554 4_655
N2B C26B C27A C28B 132.5(18) no . . 1_554 .
N2B C26B C27A C28B 154.3(18) no . . 1_554 4_655
N2B C26B C27A C28A 165.5(16) no . . 1_554 1_554
N2B C26B C27A C28A 129.3(18) no . . 1_554 4_654
N2B C26B C27A C27A 124(3) no . . 1_554 4_654
N2B C26B C27A O20A 25(3) no . . 4_654 1_554
N2B C26B C27A O20B -57(2) no . . 4_654 4_655
N2B C26B C27A O20B 146(3) no . . 4_654 .
N2B C26B C27A C26A -93(3) no . . 4_654 4_654
N2B C26B C27A C26A -23.2(14) no . . 4_654 1_554
N2B C26B C27A C26B -65.5(19) no . . 4_654 4_655
N2B C26B C27A C27B 180(3) no . . 4_654 4_655
N2B C26B C27A C27B -86(2) no . . 4_654 .
N2B C26B C27A C28B -170.4(15) no . . 4_654 4_655
N2B C26B C27A C28B -130.9(18) no . . 4_654 .
N2B C26B C27A C28A -133(2) no . . 4_654 4_654
N2B C26B C27A C28A -157.2(16) no . . 4_654 1_554
N2B C26B C27A C27A -125(2) no . . 4_654 1_554
N2B C26B C26B O20A -86.6(9) no 4_655 . 4_655 4_654
N2B C26B C26B O20A 109.0(10) no 4_655 . 4_655 1_554
N2B C26B C26B O20B 131(4) no 4_655 . 4_655 4_655
N2B C26B C26B N2A 1.7(8) no 4_655 . 4_655 4_654
N2B C26B C26B N2A 20.7(7) no 4_655 . 4_655 1_554
N2B C26B C26B N2B -0.0(7) no 4_655 . 4_655 4_655
N2B C26B C26B N2B 22.5(7) no 4_655 . 4_655 .
N2B C26B C26B C26A -60.5(15) no 4_655 . 4_655 4_654
N2B C26B C26B C26A 83.0(16) no 4_655 . 4_655 1_554
N2B C26B C26B C27B -156.8(16) no 4_655 . 4_655 4_655
N2B C26B C26B C27B 179.3(18) no 4_655 . 4_655 .
N2B C26B C26B C27A 158.3(13) no 4_655 . 4_655 4_654
N2B C26B C26B C27A -135.9(13) no 4_655 . 4_655 1_554
N2B C26B C27B O20A 100.6(13) no 4_655 . . 1_554
N2B C26B C27B O20B 24.7(18) no 4_655 . . 4_655
N2B C26B C27B C26A 49.4(14) no 4_655 . . 1_554
N2B C26B C27B C26A -38.4(12) no 4_655 . . 4_654
N2B C26B C27B C26B -0.7(12) no 4_655 . . 4_655
N2B C26B C27B C27B -154.5(18) no 4_655 . . 4_655
N2B C26B C27B C28B -149.6(13) no 4_655 . . .
N2B C26B C27B C28B -169.4(12) no 4_655 . . 4_655
N2B C26B C27B C28A -149.5(12) no 4_655 . . 1_554
N2B C26B C27B C28A -177.4(13) no 4_655 . . 4_654
N2B C26B C27B C27A -99.5(15) no 4_655 . . 1_554
N2B C26B C27B C27A 148.0(16) no 4_655 . . 4_654
N2B C26B C27B O20A 3(5) no 4_655 . 4_655 4_654
N2B C26B C27B O20B -89(5) no 4_655 . 4_655 .
N2B C26B C27B C26A 21(4) no 4_655 . 4_655 4_654
N2B C26B C27B C26A 106(6) no 4_655 . 4_655 1_554
N2B C26B C27B C26B 64(5) no 4_655 . 4_655 4_655
N2B C26B C27B C27B 82(5) no 4_655 . 4_655 .
N2B C26B C27B C28B 117(5) no 4_655 . 4_655 4_655
N2B C26B C27B C28B 78(5) no 4_655 . 4_655 .
N2B C26B C27B C28A 102(5) no 4_655 . 4_655 4_654
N2B C26B C27B C28A 70(7) no 4_655 . 4_655 1_554
N2B C26B C27B C27A 132(5) no 4_655 . 4_655 4_654
N2B C26B C27B C27A 40(5) no 4_655 . 4_655 1_554
N2B C26B C27A O20A -42.1(16) no 4_655 . 1_554 4_654
N2B C26B C27A O20B -122.2(18) no 4_655 . 1_554 .
N2B C26B C27A O20B 65.2(13) no 4_655 . 1_554 4_655
N2B C26B C27A C26A 69.2(17) no 4_655 . 1_554 1_554
N2B C26B C27A C26A -5.6(12) no 4_655 . 1_554 4_654
N2B C26B C27A C26B 44.3(12) no 4_655 . 1_554 4_655
N2B C26B C27A C27B 95.9(15) no 4_655 . 1_554 .
N2B C26B C27A C27B -163.5(18) no 4_655 . 1_554 4_655
N2B C26B C27A C28B 147.9(15) no 4_655 . 1_554 .
N2B C26B C27A C28B 169.7(12) no 4_655 . 1_554 4_655
N2B C26B C27A C28A -179.1(13) no 4_655 . 1_554 1_554
N2B C26B C27A C28A 144.7(13) no 4_655 . 1_554 4_654
N2B C26B C27A C27A 139.9(17) no 4_655 . 1_554 4_654
N2B C26B C27A O20A 56(3) no 4_655 . 4_654 1_554
N2B C26B C27A O20B -26(3) no 4_655 . 4_654 4_655
N2B C26B C27A O20B 176(4) no 4_655 . 4_654 .
N2B C26B C27A C26A -62(3) no 4_655 . 4_654 4_654
N2B C26B C27A C26A 7.4(17) no 4_655 . 4_654 1_554
N2B C26B C27A C26B -35(2) no 4_655 . 4_654 4_655
N2B C26B C27A C27B -150(3) no 4_655 . 4_654 4_655
N2B C26B C27A C27B -56(3) no 4_655 . 4_654 .
N2B C26B C27A C28B -140(3) no 4_655 . 4_654 4_655
N2B C26B C27A C28B -100(3) no 4_655 . 4_654 .
N2B C26B C27A C28A -102(3) no 4_655 . 4_654 4_654
N2B C26B C27A C28A -127(3) no 4_655 . 4_654 1_554
N2B C26B C27A C27A -94(3) no 4_655 . 4_654 1_554
C26A C26B C26B O20A -170(3) no 1_554 . 4_655 4_654
C26A C26B C26B O20A 26(2) no 1_554 . 4_655 1_554
C26A C26B C26B O20B 48(4) no 1_554 . 4_655 4_655
C26A C26B C26B N2A -81(3) no 1_554 . 4_655 4_654
C26A C26B C26B N2A -62(3) no 1_554 . 4_655 1_554
C26A C26B C26B N2B -83(3) no 1_554 . 4_655 4_655
C26A C26B C26B N2B -61(2) no 1_554 . 4_655 .
C26A C26B C26B C26A -144(4) no 1_554 . 4_655 4_654
C26A C26B C26B C26A 0.0(17) no 1_554 . 4_655 1_554
C26A C26B C26B C27B 120(3) no 1_554 . 4_655 4_655
C26A C26B C26B C27B 96(3) no 1_554 . 4_655 .
C26A C26B C26B C27A 75(3) no 1_554 . 4_655 4_654
C26A C26B C26B C27A 141(3) no 1_554 . 4_655 1_554
C26A C26B C27B O20A 51(2) no 1_554 . . 1_554
C26A C26B C27B O20B -25(3) no 1_554 . . 4_655
C26A C26B C27B C26A -0.0(14) no 1_554 . . 1_554
C26A C26B C27B C26A -88(3) no 1_554 . . 4_654
C26A C26B C27B C26B -50.1(19) no 1_554 . . 4_655
C26A C26B C27B C27B 156(3) no 1_554 . . 4_655
C26A C26B C27B C28B 161(3) no 1_554 . . .
C26A C26B C27B C28B 141(3) no 1_554 . . 4_655
C26A C26B C27B C28A 161(3) no 1_554 . . 1_554
C26A C26B C27B C28A 133(3) no 1_554 . . 4_654
C26A C26B C27B C27A -149(3) no 1_554 . . 1_554
C26A C26B C27B C27A 99(3) no 1_554 . . 4_654
C26A C26B C27B O20A -103(3) no 1_554 . 4_655 4_654
C26A C26B C27B O20B 165(3) no 1_554 . 4_655 .
C26A C26B C27B C26A -85(4) no 1_554 . 4_655 4_654
C26A C26B C27B C26A 0.0(14) no 1_554 . 4_655 1_554
C26A C26B C27B C26B -42(3) no 1_554 . 4_655 4_655
C26A C26B C27B C27B -24(3) no 1_554 . 4_655 .
C26A C26B C27B C28B 11(5) no 1_554 . 4_655 4_655
C26A C26B C27B C28B -28(4) no 1_554 . 4_655 .
C26A C26B C27B C28A -4(4) no 1_554 . 4_655 4_654
C26A C26B C27B C28A -36(6) no 1_554 . 4_655 1_554
C26A C26B C27B C27A 26(3) no 1_554 . 4_655 4_654
C26A C26B C27B C27A -66(3) no 1_554 . 4_655 1_554
C26A C26B C27A O20A -111(2) no 1_554 . 1_554 4_654
C26A C26B C27A O20B 169(3) no 1_554 . 1_554 .
C26A C26B C27A O20B -4.0(19) no 1_554 . 1_554 4_655
C26A C26B C27A C26A 0.0(12) no 1_554 . 1_554 1_554
C26A C26B C27A C26A -75(3) no 1_554 . 1_554 4_654
C26A C26B C27A C26B -24.9(16) no 1_554 . 1_554 4_655
C26A C26B C27A C27B 27(2) no 1_554 . 1_554 .
C26A C26B C27A C27B 127(3) no 1_554 . 1_554 4_655
C26A C26B C27A C28B 79(3) no 1_554 . 1_554 .
C26A C26B C27A C28B 101(2) no 1_554 . 1_554 4_655
C26A C26B C27A C28A 112(3) no 1_554 . 1_554 1_554
C26A C26B C27A C28A 75(3) no 1_554 . 1_554 4_654
C26A C26B C27A C27A 71(2) no 1_554 . 1_554 4_654
C26A C26B C27A O20A 48(2) no 1_554 . 4_654 1_554
C26A C26B C27A O20B -33.4(19) no 1_554 . 4_654 4_655
C26A C26B C27A O20B 169(3) no 1_554 . 4_654 .
C26A C26B C27A C26A -70(3) no 1_554 . 4_654 4_654
C26A C26B C27A C26A 0.0(13) no 1_554 . 4_654 1_554
C26A C26B C27A C26B -42.4(17) no 1_554 . 4_654 4_655
C26A C26B C27A C27B -157(3) no 1_554 . 4_654 4_655
C26A C26B C27A C27B -63(2) no 1_554 . 4_654 .
C26A C26B C27A C28B -147(3) no 1_554 . 4_654 4_655
C26A C26B C27A C28B -108(3) no 1_554 . 4_654 .
C26A C26B C27A C28A -109(3) no 1_554 . 4_654 4_654
C26A C26B C27A C28A -134(2) no 1_554 . 4_654 1_554
C26A C26B C27A C27A -101(2) no 1_554 . 4_654 1_554
C26A C26B C26B O20A -26(2) no 4_654 . 4_655 4_654
C26A C26B C26B O20A 170(3) no 4_654 . 4_655 1_554
C26A C26B C26B O20B -168(5) no 4_654 . 4_655 4_655
C26A C26B C26B N2A 62(3) no 4_654 . 4_655 4_654
C26A C26B C26B N2A 81(3) no 4_654 . 4_655 1_554
C26A C26B C26B N2B 61(2) no 4_654 . 4_655 4_655
C26A C26B C26B N2B 83(3) no 4_654 . 4_655 .
C26A C26B C26B C26A 0.0(17) no 4_654 . 4_655 4_654
C26A C26B C26B C26A 144(4) no 4_654 . 4_655 1_554
C26A C26B C26B C27B -96(3) no 4_654 . 4_655 4_655
C26A C26B C26B C27B -120(3) no 4_654 . 4_655 .
C26A C26B C26B C27A -141(3) no 4_654 . 4_655 4_654
C26A C26B C26B C27A -75(3) no 4_654 . 4_655 1_554
C26A C26B C27B O20A 139(3) no 4_654 . . 1_554
C26A C26B C27B O20B 63(3) no 4_654 . . 4_655
C26A C26B C27B C26A 88(3) no 4_654 . . 1_554
C26A C26B C27B C26A -0.0(13) no 4_654 . . 4_654
C26A C26B C27B C26B 37.6(17) no 4_654 . . 4_655
C26A C26B C27B C27B -116(3) no 4_654 . . 4_655
C26A C26B C27B C28B -111(3) no 4_654 . . .
C26A C26B C27B C28B -131(2) no 4_654 . . 4_655
C26A C26B C27B C28A -111(2) no 4_654 . . 1_554
C26A C26B C27B C28A -139(3) no 4_654 . . 4_654
C26A C26B C27B C27A -61(2) no 4_654 . . 1_554
C26A C26B C27B C27A -174(3) no 4_654 . . 4_654
C26A C26B C27B O20A -18(2) no 4_654 . 4_655 4_654
C26A C26B C27B O20B -110(3) no 4_654 . 4_655 .
C26A C26B C27B C26A 0.0(13) no 4_654 . 4_655 4_654
C26A C26B C27B C26A 85(4) no 4_654 . 4_655 1_554
C26A C26B C27B C26B 43.2(19) no 4_654 . 4_655 4_655
C26A C26B C27B C27B 61(3) no 4_654 . 4_655 .
C26A C26B C27B C28B 96(4) no 4_654 . 4_655 4_655
C26A C26B C27B C28B 57(3) no 4_654 . 4_655 .
C26A C26B C27B C28A 81(3) no 4_654 . 4_655 4_654
C26A C26B C27B C28A 49(5) no 4_654 . 4_655 1_554
C26A C26B C27B C27A 110(3) no 4_654 . 4_655 4_654
C26A C26B C27B C27A 19(3) no 4_654 . 4_655 1_554
C26A C26B C27A O20A -37(3) no 4_654 . 1_554 4_654
C26A C26B C27A O20B -117(3) no 4_654 . 1_554 .
C26A C26B C27A O20B 71(3) no 4_654 . 1_554 4_655
C26A C26B C27A C26A 75(3) no 4_654 . 1_554 1_554
C26A C26B C27A C26A -0.0(15) no 4_654 . 1_554 4_654
C26A C26B C27A C26B 49.9(19) no 4_654 . 1_554 4_655
C26A C26B C27A C27B 102(3) no 4_654 . 1_554 .
C26A C26B C27A C27B -158(3) no 4_654 . 1_554 4_655
C26A C26B C27A C28B 154(3) no 4_654 . 1_554 .
C26A C26B C27A C28B 175(3) no 4_654 . 1_554 4_655
C26A C26B C27A C28A -174(3) no 4_654 . 1_554 1_554
C26A C26B C27A C28A 150(3) no 4_654 . 1_554 4_654
C26A C26B C27A C27A 145(3) no 4_654 . 1_554 4_654
C26A C26B C27A O20A 118(3) no 4_654 . 4_654 1_554
C26A C26B C27A O20B 36(3) no 4_654 . 4_654 4_655
C26A C26B C27A O20B -121(3) no 4_654 . 4_654 .
C26A C26B C27A C26A -0.0(14) no 4_654 . 4_654 4_654
C26A C26B C27A C26A 70(3) no 4_654 . 4_654 1_554
C26A C26B C27A C26B 27(2) no 4_654 . 4_654 4_655
C26A C26B C27A C27B -87(3) no 4_654 . 4_654 4_655
C26A C26B C27A C27B 7(3) no 4_654 . 4_654 .
C26A C26B C27A C28B -78(3) no 4_654 . 4_654 4_655
C26A C26B C27A C28B -38(4) no 4_654 . 4_654 .
C26A C26B C27A C28A -40(4) no 4_654 . 4_654 4_654
C26A C26B C27A C28A -64(3) no 4_654 . 4_654 1_554
C26A C26B C27A C27A -32(3) no 4_654 . 4_654 1_554
C26B C26B C27B O20A 101(2) no 4_655 . . 1_554
C26B C26B C27B O20B 25(2) no 4_655 . . 4_655
C26B C26B C27B C26A 50(2) no 4_655 . . 1_554
C26B C26B C27B C26A -38(2) no 4_655 . . 4_654
C26B C26B C27B C26B 0.0(17) no 4_655 . . 4_655
C26B C26B C27B C27B -154(3) no 4_655 . . 4_655
C26B C26B C27B C28B -149(3) no 4_655 . . .
C26B C26B C27B C28B -169(3) no 4_655 . . 4_655
C26B C26B C27B C28A -149(3) no 4_655 . . 1_554
C26B C26B C27B C28A -177(3) no 4_655 . . 4_654
C26B C26B C27B C27A -99(3) no 4_655 . . 1_554
C26B C26B C27B C27A 149(3) no 4_655 . . 4_654
C27B C26B C26B O20A 94.1(17) no . . 4_655 4_654
C27B C26B C26B O20A -70.2(17) no . . 4_655 1_554
C27B C26B C26B O20B -48(3) no . . 4_655 4_655
C27B C26B C26B N2A -177.5(17) no . . 4_655 4_654
C27B C26B C26B N2A -159(2) no . . 4_655 1_554
C27B C26B C26B N2B -179.3(19) no . . 4_655 4_655
C27B C26B C26B N2B -156.8(18) no . . 4_655 .
C27B C26B C26B C26A 120(3) no . . 4_655 4_654
C27B C26B C26B C26A -96(3) no . . 4_655 1_554
C27B C26B C26B C27B 24(3) no . . 4_655 4_655
C27B C26B C26B C27B -0.0(10) no . . 4_655 .
C27B C26B C26B C27A -20.9(17) no . . 4_655 4_654
C27B C26B C26B C27A 44.9(13) no . . 4_655 1_554
C26B C26B C27B O20A -61.2(17) no 4_655 . 4_655 4_654
C26B C26B C27B O20B -154(2) no 4_655 . 4_655 .
C26B C26B C27B C26A -43.2(18) no 4_655 . 4_655 4_654
C26B C26B C27B C26A 42(2) no 4_655 . 4_655 1_554
C26B C26B C27B C26B 0.0(12) no 4_655 . 4_655 4_655
C26B C26B C27B C27B 17.8(17) no 4_655 . 4_655 .
C26B C26B C27B C28B 53(4) no 4_655 . 4_655 4_655
C26B C26B C27B C28B 14(3) no 4_655 . 4_655 .
C26B C26B C27B C28A 37(3) no 4_655 . 4_655 4_654
C26B C26B C27B C28A 6(5) no 4_655 . 4_655 1_554
C26B C26B C27B C27A 67.2(19) no 4_655 . 4_655 4_654
C26B C26B C27B C27A -24(2) no 4_655 . 4_655 1_554
C27B C26B C26B O20A 70.2(17) no 4_655 . 4_655 4_654
C27B C26B C26B O20A -94.1(17) no 4_655 . 4_655 1_554
C27B C26B C26B O20B -72(4) no 4_655 . 4_655 4_655
C27B C26B C26B N2A 159(2) no 4_655 . 4_655 4_654
C27B C26B C26B N2A 177.5(17) no 4_655 . 4_655 1_554
C27B C26B C26B N2B 156.8(18) no 4_655 . 4_655 4_655
C27B C26B C26B N2B 179.3(19) no 4_655 . 4_655 .
C27B C26B C26B C26A 96(3) no 4_655 . 4_655 4_654
C27B C26B C26B C26A -120(3) no 4_655 . 4_655 1_554
C27B C26B C26B C27B -0.0(10) no 4_655 . 4_655 4_655
C27B C26B C26B C27B -24(3) no 4_655 . 4_655 .
C27B C26B C26B C27A -44.9(13) no 4_655 . 4_655 4_654
C27B C26B C26B C27A 20.9(17) no 4_655 . 4_655 1_554
C26B C26B C27A O20A -86.5(17) no 4_655 . 1_554 4_654
C26B C26B C27A O20B -167(2) no 4_655 . 1_554 .
C26B C26B C27A O20B 20.9(15) no 4_655 . 1_554 4_655
C26B C26B C27A C26A 24.9(17) no 4_655 . 1_554 1_554
C26B C26B C27A C26A -49.9(18) no 4_655 . 1_554 4_654
C26B C26B C27A C26B -0.0(13) no 4_655 . 1_554 4_655
C26B C26B C27A C27B 51.6(17) no 4_655 . 1_554 .
C26B C26B C27A C27B 152(3) no 4_655 . 1_554 4_655
C26B C26B C27A C28B 104(3) no 4_655 . 1_554 .
C26B C26B C27A C28B 125.4(19) no 4_655 . 1_554 4_655
C26B C26B C27A C28A 137(2) no 4_655 . 1_554 1_554
C26B C26B C27A C28A 100.3(19) no 4_655 . 1_554 4_654
C26B C26B C27A C27A 95.5(18) no 4_655 . 1_554 4_654
C27A C26B C26B O20A 49.3(10) no 1_554 . 4_655 4_654
C27A C26B C26B O20A -115.1(12) no 1_554 . 4_655 1_554
C27A C26B C26B O20B -93(4) no 1_554 . 4_655 4_655
C27A C26B C26B N2A 137.6(14) no 1_554 . 4_655 4_654
C27A C26B C26B N2A 156.6(16) no 1_554 . 4_655 1_554
C27A C26B C26B N2B 135.9(14) no 1_554 . 4_655 4_655
C27A C26B C26B N2B 158.3(14) no 1_554 . 4_655 .
C27A C26B C26B C26A 75.3(18) no 1_554 . 4_655 4_654
C27A C26B C26B C26A -141(3) no 1_554 . 4_655 1_554
C27A C26B C26B C27B -20.9(17) no 1_554 . 4_655 4_655
C27A C26B C26B C27B -44.9(13) no 1_554 . 4_655 .
C27A C26B C26B C27A -65.8(12) no 1_554 . 4_655 4_654
C27A C26B C26B C27A 0.0(9) no 1_554 . 4_655 1_554
C26B C26B C27A O20A 90.5(17) no 4_655 . 4_654 1_554
C26B C26B C27A O20B 9.0(14) no 4_655 . 4_654 4_655
C26B C26B C27A O20B -149(2) no 4_655 . 4_654 .
C26B C26B C27A C26A -27.4(18) no 4_655 . 4_654 4_654
C26B C26B C27A C26A 42.4(15) no 4_655 . 4_654 1_554
C26B C26B C27A C26B 0.0(11) no 4_655 . 4_654 4_655
C26B C26B C27A C27B -114.5(19) no 4_655 . 4_654 4_655
C26B C26B C27A C27B -20.8(17) no 4_655 . 4_654 .
C26B C26B C27A C28B -105(2) no 4_655 . 4_654 4_655
C26B C26B C27A C28B -65(2) no 4_655 . 4_654 .
C26B C26B C27A C28A -67(3) no 4_655 . 4_654 4_654
C26B C26B C27A C28A -91.7(18) no 4_655 . 4_654 1_554
C26B C26B C27A C27A -59.1(14) no 4_655 . 4_654 1_554
C27A C26B C26B O20A 115.1(12) no 4_654 . 4_655 4_654
C27A C26B C26B O20A -49.3(10) no 4_654 . 4_655 1_554
C27A C26B C26B O20B -27(4) no 4_654 . 4_655 4_655
C27A C26B C26B N2A -156.6(16) no 4_654 . 4_655 4_654
C27A C26B C26B N2A -137.6(14) no 4_654 . 4_655 1_554
C27A C26B C26B N2B -158.3(14) no 4_654 . 4_655 4_655
C27A C26B C26B N2B -135.9(14) no 4_654 . 4_655 .
C27A C26B C26B C26A 141(3) no 4_654 . 4_655 4_654
C27A C26B C26B C26A -75.3(18) no 4_654 . 4_655 1_554
C27A C26B C26B C27B 44.9(13) no 4_654 . 4_655 4_655
C27A C26B C26B C27B 20.9(17) no 4_654 . 4_655 .
C27A C26B C26B C27A 0.0(9) no 4_654 . 4_655 4_654
C27A C26B C26B C27A 65.8(12) no 4_654 . 4_655 1_554
C27B C26B C27B O20A -79.1(10) no . . 4_655 4_654
C27B C26B C27B O20B -171.4(14) no . . 4_655 .
C27B C26B C27B C26A -61(2) no . . 4_655 4_654
C27B C26B C27B C26A 24(3) no . . 4_655 1_554
C27B C26B C27B C26B -17.8(15) no . . 4_655 4_655
C27B C26B C27B C27B 0.0(7) no . . 4_655 .
C27B C26B C27B C28B 35(3) no . . 4_655 4_655
C27B C26B C27B C28B -4.1(15) no . . 4_655 .
C27B C26B C27B C28A 19.6(14) no . . 4_655 4_654
C27B C26B C27B C28A -12(4) no . . 4_655 1_554
C27B C26B C27B C27A 49.4(10) no . . 4_655 4_654
C27B C26B C27B C27A -41.9(10) no . . 4_655 1_554
C27B C26B C27B O20A -104.9(15) no 4_655 . . 1_554
C27B C26B C27B O20B 179.2(18) no 4_655 . . 4_655
C27B C26B C27B C26A -156(3) no 4_655 . . 1_554
C27B C26B C27B C26A 116(3) no 4_655 . . 4_654
C27B C26B C27B C26B 154(3) no 4_655 . . 4_655
C27B C26B C27B C27B 0.0(11) no 4_655 . . 4_655
C27B C26B C27B C28B 4.9(17) no 4_655 . . .
C27B C26B C27B C28B -15.0(13) no 4_655 . . 4_655
C27B C26B C27B C28A 5.0(13) no 4_655 . . 1_554
C27B C26B C27B C28A -23.0(17) no 4_655 . . 4_654
C27B C26B C27B C27A 55.0(14) no 4_655 . . 1_554
C27B C26B C27B C27A -57.5(13) no 4_655 . . 4_654
C27B C26B C27A O20A -138.0(19) no . . 1_554 4_654
C27B C26B C27A O20B 141.9(16) no . . 1_554 .
C27B C26B C27A O20B -30.7(12) no . . 1_554 4_655
C27B C26B C27A C26A -27(2) no . . 1_554 1_554
C27B C26B C27A C26A -102(3) no . . 1_554 4_654
C27B C26B C27A C26B -51.6(15) no . . 1_554 4_655
C27B C26B C27A C27B -0.0(10) no . . 1_554 .
C27B C26B C27A C27B 100.5(17) no . . 1_554 4_655
C27B C26B C27A C28B 52.0(17) no . . 1_554 .
C27B C26B C27A C28B 73.8(14) no . . 1_554 4_655
C27B C26B C27A C28A 85.0(17) no . . 1_554 1_554
C27B C26B C27A C28A 48.7(13) no . . 1_554 4_654
C27B C26B C27A C27A 43.9(13) no . . 1_554 4_654
C27A C26B C27B O20A -159.9(17) no 1_554 . . 1_554
C27A C26B C27B O20B 124(2) no 1_554 . . 4_655
C27A C26B C27B C26A 149(3) no 1_554 . . 1_554
C27A C26B C27B C26A 61.1(19) no 1_554 . . 4_654
C27A C26B C27B C26B 98.7(19) no 1_554 . . 4_655
C27A C26B C27B C27B -55.0(15) no 1_554 . . 4_655
C27A C26B C27B C28B -50.1(16) no 1_554 . . .
C27A C26B C27B C28B -70.0(14) no 1_554 . . 4_655
C27A C26B C27B C28A -50.1(13) no 1_554 . . 1_554
C27A C26B C27B C28A -78.0(17) no 1_554 . . 4_654
C27A C26B C27B C27A -0.0(11) no 1_554 . . 1_554
C27A C26B C27B C27A -112.5(18) no 1_554 . . 4_654
C27B C26B C27A O20A 111.3(17) no . . 4_654 1_554
C27B C26B C27A O20B 29.7(12) no . . 4_654 4_655
C27B C26B C27A O20B -128.0(16) no . . 4_654 .
C27B C26B C27A C26A -7(3) no . . 4_654 4_654
C27B C26B C27A C26A 63.1(19) no . . 4_654 1_554
C27B C26B C27A C26B 20.8(16) no . . 4_654 4_655
C27B C26B C27A C27B -93.7(16) no . . 4_654 4_655
C27B C26B C27A C27B 0.0(10) no . . 4_654 .
C27B C26B C27A C28B -84.1(19) no . . 4_654 4_655
C27B C26B C27A C28B -44.5(13) no . . 4_654 .
C27B C26B C27A C28A -46(2) no . . 4_654 4_654
C27B C26B C27A C28A -70.9(14) no . . 4_654 1_554
C27B C26B C27A C27A -38.3(12) no . . 4_654 1_554
C27A C26B C27B O20A -47.4(15) no 4_654 . . 1_554
C27A C26B C27B O20B -123(2) no 4_654 . . 4_655
C27A C26B C27B C26A -99(3) no 4_654 . . 1_554
C27A C26B C27B C26A 174(3) no 4_654 . . 4_654
C27A C26B C27B C26B -149(3) no 4_654 . . 4_655
C27A C26B C27B C27B 57.5(15) no 4_654 . . 4_655
C27A C26B C27B C28B 62.4(18) no 4_654 . . .
C27A C26B C27B C28B 42.6(15) no 4_654 . . 4_655
C27A C26B C27B C28A 62.5(15) no 4_654 . . 1_554
C27A C26B C27B C28A 34.6(16) no 4_654 . . 4_654
C27A C26B C27B C27A 112.5(19) no 4_654 . . 1_554
C27A C26B C27B C27A 0.0(13) no 4_654 . . 4_654
C27B C26B C27A O20A 121(2) no 4_655 . 1_554 4_654
C27B C26B C27A O20B 41.3(16) no 4_655 . 1_554 .
C27B C26B C27A O20B -131.2(18) no 4_655 . 1_554 4_655
C27B C26B C27A C26A -127(3) no 4_655 . 1_554 1_554
C27B C26B C27A C26A 158(3) no 4_655 . 1_554 4_654
C27B C26B C27A C26B -152(3) no 4_655 . 1_554 4_655
C27B C26B C27A C27B -100.5(19) no 4_655 . 1_554 .
C27B C26B C27A C27B -0.0(13) no 4_655 . 1_554 4_655
C27B C26B C27A C28B -49(2) no 4_655 . 1_554 .
C27B C26B C27A C28B -26.7(15) no 4_655 . 1_554 4_655
C27B C26B C27A C28A -15.6(17) no 4_655 . 1_554 1_554
C27B C26B C27A C28A -51.8(16) no 4_655 . 1_554 4_654
C27B C26B C27A C27A -56.6(15) no 4_655 . 1_554 4_654
C27A C26B C27B O20A -37.1(13) no 1_554 . 4_655 4_654
C27A C26B C27B O20B -129.5(17) no 1_554 . 4_655 .
C27A C26B C27B C26A -19(3) no 1_554 . 4_655 4_654
C27A C26B C27B C26A 66(3) no 1_554 . 4_655 1_554
C27A C26B C27B C26B 24.1(19) no 1_554 . 4_655 4_655
C27A C26B C27B C27B 41.9(12) no 1_554 . 4_655 .
C27A C26B C27B C28B 77(3) no 1_554 . 4_655 4_655
C27A C26B C27B C28B 37.8(15) no 1_554 . 4_655 .
C27A C26B C27B C28A 61.5(17) no 1_554 . 4_655 4_654
C27A C26B C27B C28A 30(3) no 1_554 . 4_655 1_554
C27A C26B C27B C27A 91.3(16) no 1_554 . 4_655 4_654
C27A C26B C27B C27A -0.0(11) no 1_554 . 4_655 1_554
C27B C26B C27A O20A -155.0(19) no 4_655 . 4_654 1_554
C27B C26B C27A O20B 123.5(17) no 4_655 . 4_654 4_655
C27B C26B C27A O20B -34.3(16) no 4_655 . 4_654 .
C27B C26B C27A C26A 87(3) no 4_655 . 4_654 4_654
C27B C26B C27A C26A 157(3) no 4_655 . 4_654 1_554
C27B C26B C27A C26B 114.5(19) no 4_655 . 4_654 4_655
C27B C26B C27A C27B -0.0(12) no 4_655 . 4_654 4_655
C27B C26B C27A C27B 93.7(18) no 4_655 . 4_654 .
C27B C26B C27A C28B 9.6(18) no 4_655 . 4_654 4_655
C27B C26B C27A C28B 49.2(17) no 4_655 . 4_654 .
C27B C26B C27A C28A 47(3) no 4_655 . 4_654 4_654
C27B C26B C27A C28A 22.9(15) no 4_655 . 4_654 1_554
C27B C26B C27A C27A 55.4(14) no 4_655 . 4_654 1_554
C27A C26B C27B O20A -128.4(16) no 4_654 . 4_655 4_654
C27A C26B C27B O20B 139.3(18) no 4_654 . 4_655 .
C27A C26B C27B C26A -110(3) no 4_654 . 4_655 4_654
C27A C26B C27B C26A -26(3) no 4_654 . 4_655 1_554
C27A C26B C27B C26B -67.2(19) no 4_654 . 4_655 4_655
C27A C26B C27B C27B -49.4(13) no 4_654 . 4_655 .
C27A C26B C27B C28B -15(3) no 4_654 . 4_655 4_655
C27A C26B C27B C28B -53.5(18) no 4_654 . 4_655 .
C27A C26B C27B C28A -29.8(16) no 4_654 . 4_655 4_654
C27A C26B C27B C28A -61(4) no 4_654 . 4_655 1_554
C27A C26B C27B C27A -0.0(11) no 4_654 . 4_655 4_654
C27A C26B C27B C27A -91.3(17) no 4_654 . 4_655 1_554
C27A C26B C27A O20A 149.6(15) no 1_554 . 4_654 1_554
C27A C26B C27A O20B 68.1(10) no 1_554 . 4_654 4_655
C27A C26B C27A O20B -89.7(14) no 1_554 . 4_654 .
C27A C26B C27A C26A 32(2) no 1_554 . 4_654 4_654
C27A C26B C27A C26A 101.4(19) no 1_554 . 4_654 1_554
C27A C26B C27A C26B 59.1(13) no 1_554 . 4_654 4_655
C27A C26B C27A C27B -55.4(11) no 1_554 . 4_654 4_655
C27A C26B C27A C27B 38.3(11) no 1_554 . 4_654 .
C27A C26B C27A C28B -45.8(17) no 1_554 . 4_654 4_655
C27A C26B C27A C28B -6.2(14) no 1_554 . 4_654 .
C27A C26B C27A C28A -8(3) no 1_554 . 4_654 4_654
C27A C26B C27A C28A -32.6(12) no 1_554 . 4_654 1_554
C27A C26B C27A C27A 0.0(9) no 1_554 . 4_654 1_554
C27A C26B C27A O20A 178.0(16) no 4_654 . 1_554 4_654
C27A C26B C27A O20B 97.9(15) no 4_654 . 1_554 .
C27A C26B C27A O20B -74.6(12) no 4_654 . 1_554 4_655
C27A C26B C27A C26A -70.7(19) no 4_654 . 1_554 1_554
C27A C26B C27A C26A -145(3) no 4_654 . 1_554 4_654
C27A C26B C27A C26B -95.5(16) no 4_654 . 1_554 4_655
C27A C26B C27A C27B -43.9(13) no 4_654 . 1_554 .
C27A C26B C27A C27B 56.6(12) no 4_654 . 1_554 4_655
C27A C26B C27A C28B 8.1(18) no 4_654 . 1_554 .
C27A C26B C27A C28B 29.9(13) no 4_654 . 1_554 4_655
C27A C26B C27A C28A 41.0(16) no 4_654 . 1_554 1_554
C27A C26B C27A C28A 4.8(14) no 4_654 . 1_554 4_654
C27A C26B C27A C27A -0.0(10) no 4_654 . 1_554 4_654
O20A C27B C27B O20A 129.1(8) no 1_554 . 4_655 4_654
O20A C27B C27B O20B 71(3) no 1_554 . 4_655 .
O20A C27B C27B C26A 82.4(8) no 1_554 . 4_655 4_654
O20A C27B C27B C26A 46.7(7) no 1_554 . 4_655 1_554
O20A C27B C27B C26B 72.2(9) no 1_554 . 4_655 4_655
O20A C27B C27B C26B 56.9(9) no 1_554 . 4_655 .
O20A C27B C27B C28B -103.4(9) no 1_554 . 4_655 4_655
O20A C27B C27B C28B -127.6(10) no 1_554 . 4_655 .
O20A C27B C27B C28A -101.4(9) no 1_554 . 4_655 4_654
O20A C27B C27B C28A -129.5(10) no 1_554 . 4_655 1_554
O20A C27B C27B C27A -23.9(8) no 1_554 . 4_655 4_654
O20A C27B C27B C27A 153.0(14) no 1_554 . 4_655 1_554
O20A C27B C28B C27B 62.5(13) no 1_554 . . 4_655
O20A C27B C28B C28B 28(3) no 1_554 . . 4_655
O20A C27B C28B C28A 66(3) no 1_554 . . 1_554
O20A C27B C28B C28A -21(3) no 1_554 . . 4_654
O20A C27B C28B C27A 111.6(18) no 1_554 . . 1_554
O20A C27B C28B C27A 22.2(9) no 1_554 . . 4_654
O20A C27B C28B C27B 69.7(9) no 1_554 . 4_655 4_655
O20A C27B C28B C28B -155.9(16) no 1_554 . 4_655 .
O20A C27B C28B C28A -105.8(18) no 1_554 . 4_655 4_654
O20A C27B C28B C28A 153(2) no 1_554 . 4_655 1_554
O20A C27B C28B C27A 16.6(8) no 1_554 . 4_655 4_654
O20A C27B C28B C27A 118.3(13) no 1_554 . 4_655 1_554
O20A C27B C28A C27B 51.4(11) no 1_554 . 1_554 4_655
O20A C27B C28A C28B -124.3(19) no 1_554 . 1_554 .
O20A C27B C28A C28B -28(2) no 1_554 . 1_554 4_655
O20A C27B C28A C28A -75.3(15) no 1_554 . 1_554 4_654
O20A C27B C28A C27A 110.8(15) no 1_554 . 1_554 1_554
O20A C27B C28A C27A 8.4(7) no 1_554 . 1_554 4_654
O20A C27B C28A C27B 72.0(9) no 1_554 . 4_654 4_655
O20A C27B C28A C28B 76(3) no 1_554 . 4_654 4_655
O20A C27B C28A C28B 162(2) no 1_554 . 4_654 .
O20A C27B C28A C28A 112.0(16) no 1_554 . 4_654 1_554
O20A C27B C28A C27A 28.4(7) no 1_554 . 4_654 4_654
O20A C27B C28A C27A 117.1(15) no 1_554 . 4_654 1_554
O20A C27B C27A O20A 92(3) no 1_554 . 1_554 4_654
O20A C27B C27A O20B -7(2) no 1_554 . 1_554 .
O20A C27B C27A O20B 104(3) no 1_554 . 1_554 4_655
O20A C27B C27A C26A 30.6(10) no 1_554 . 1_554 1_554
O20A C27B C27A C26A 44.0(16) no 1_554 . 1_554 4_654
O20A C27B C27A C26B 18.8(14) no 1_554 . 1_554 .
O20A C27B C27A C26B 55.1(13) no 1_554 . 1_554 4_655
O20A C27B C27A C27B -29.3(18) no 1_554 . 1_554 4_655
O20A C27B C27A C28B -116.2(15) no 1_554 . 1_554 .
O20A C27B C27A C28B -80.6(13) no 1_554 . 1_554 4_655
O20A C27B C27A C28A -94.3(14) no 1_554 . 1_554 1_554
O20A C27B C27A C28A -97.8(16) no 1_554 . 1_554 4_654
O20A C27B C27A C27A -27.3(9) no 1_554 . 1_554 4_654
O20A C27B C27A O20A 0.0(8) no 1_554 . 4_654 1_554
O20A C27B C27A O20B 5(3) no 1_554 . 4_654 4_655
O20A C27B C27A O20B 118.0(19) no 1_554 . 4_654 .
O20A C27B C27A C26A 85.8(15) no 1_554 . 4_654 4_654
O20A C27B C27A C26A 55.9(13) no 1_554 . 4_654 1_554
O20A C27B C27A C26B 65.7(17) no 1_554 . 4_654 4_655
O20A C27B C27A C26B 83.2(15) no 1_554 . 4_654 .
O20A C27B C27A C27B 141(2) no 1_554 . 4_654 4_655
O20A C27B C27A C28B -153(2) no 1_554 . 4_654 4_655
O20A C27B C27A C28B -148.4(15) no 1_554 . 4_654 .
O20A C27B C27A C28A -130.2(17) no 1_554 . 4_654 4_654
O20A C27B C27A C28A -167.0(17) no 1_554 . 4_654 1_554
O20A C27B C27A C27A 138.6(16) no 1_554 . 4_654 1_554
O20B C27B C27B O20A 71(3) no 4_655 . 4_655 4_654
O20B C27B C27B O20B 13(5) no 4_655 . 4_655 .
O20B C27B C27B C26A 24(3) no 4_655 . 4_655 4_654
O20B C27B C27B C26A -12(3) no 4_655 . 4_655 1_554
O20B C27B C27B C26B 14(3) no 4_655 . 4_655 4_655
O20B C27B C27B C26B -1(3) no 4_655 . 4_655 .
O20B C27B C27B C28B -162(3) no 4_655 . 4_655 4_655
O20B C27B C27B C28B 174(4) no 4_655 . 4_655 .
O20B C27B C27B C28A -160(4) no 4_655 . 4_655 4_654
O20B C27B C27B C28A 172(3) no 4_655 . 4_655 1_554
O20B C27B C27B C27A -82(3) no 4_655 . 4_655 4_654
O20B C27B C27B C27A 95(3) no 4_655 . 4_655 1_554
O20B C27B C28B C27B -175(3) no 4_655 . . 4_655
O20B C27B C28B C28B 151(3) no 4_655 . . 4_655
O20B C27B C28B C28A -171(3) no 4_655 . . 1_554
O20B C27B C28B C28A 102(3) no 4_655 . . 4_654
O20B C27B C28B C27A -126(3) no 4_655 . . 1_554
O20B C27B C28B C27A 145(4) no 4_655 . . 4_654
O20B C27B C28A C27B 162(3) no 4_655 . 4_654 4_655
O20B C27B C28A C28B 166(3) no 4_655 . 4_654 4_655
O20B C27B C28A C28B -108(3) no 4_655 . 4_654 .
O20B C27B C28A C28A -158(3) no 4_655 . 4_654 1_554
O20B C27B C28A C27A 119(3) no 4_655 . 4_654 4_654
O20B C27B C28A C27A -153(4) no 4_655 . 4_654 1_554
O20B C27B C27A O20A -12(4) no 4_655 . 1_554 4_654
O20B C27B C27A O20B -112(2) no 4_655 . 1_554 .
O20B C27B C27A O20B -0.0(10) no 4_655 . 1_554 4_655
O20B C27B C27A C26A -74(2) no 4_655 . 1_554 1_554
O20B C27B C27A C26A -60(3) no 4_655 . 1_554 4_654
O20B C27B C27A C26B -86(3) no 4_655 . 1_554 .
O20B C27B C27A C26B -49.3(19) no 4_655 . 1_554 4_655
O20B C27B C27A C27B -134(2) no 4_655 . 1_554 4_655
O20B C27B C27A C28B 139(3) no 4_655 . 1_554 .
O20B C27B C27A C28B 175(3) no 4_655 . 1_554 4_655
O20B C27B C27A C28A 161(2) no 4_655 . 1_554 1_554
O20B C27B C27A C28A 158(3) no 4_655 . 1_554 4_654
O20B C27B C27A C27A -132(3) no 4_655 . 1_554 4_654
O20B C27B C27A O20A -5(3) no 4_655 . 4_654 1_554
O20B C27B C27A O20B 0.0(10) no 4_655 . 4_654 4_655
O20B C27B C27A O20B 113(2) no 4_655 . 4_654 .
O20B C27B C27A C26A 81(2) no 4_655 . 4_654 4_654
O20B C27B C27A C26A 51(2) no 4_655 . 4_654 1_554
O20B C27B C27A C26B 60.7(18) no 4_655 . 4_654 4_655
O20B C27B C27A C26B 78(3) no 4_655 . 4_654 .
O20B C27B C27A C27B 136(2) no 4_655 . 4_654 4_655
O20B C27B C27A C28B -157.6(19) no 4_655 . 4_654 4_655
O20B C27B C27A C28B -153(3) no 4_655 . 4_654 .
O20B C27B C27A C28A -135(3) no 4_655 . 4_654 4_654
O20B C27B C27A C28A -172(2) no 4_655 . 4_654 1_554
O20B C27B C27A C27A 134(3) no 4_655 . 4_654 1_554
C26A C27B C27B O20A 82.4(9) no 1_554 . 4_655 4_654
C26A C27B C27B O20B 24(3) no 1_554 . 4_655 .
C26A C27B C27B C26A 35.7(8) no 1_554 . 4_655 4_654
C26A C27B C27B C26A 0.0(7) no 1_554 . 4_655 1_554
C26A C27B C27B C26B 25.5(8) no 1_554 . 4_655 4_655
C26A C27B C27B C26B 10.2(8) no 1_554 . 4_655 .
C26A C27B C27B C28B -150.0(13) no 1_554 . 4_655 4_655
C26A C27B C27B C28B -174.3(13) no 1_554 . 4_655 .
C26A C27B C27B C28A -148.1(13) no 1_554 . 4_655 4_654
C26A C27B C27B C28A -176.2(13) no 1_554 . 4_655 1_554
C26A C27B C27B C27A -70.6(12) no 1_554 . 4_655 4_654
C26A C27B C27B C27A 106.3(14) no 1_554 . 4_655 1_554
C26A C27B C28B C27B 8(2) no 1_554 . . 4_655
C26A C27B C28B C28B -26(4) no 1_554 . . 4_655
C26A C27B C28B C28A 11(4) no 1_554 . . 1_554
C26A C27B C28B C28A -76(4) no 1_554 . . 4_654
C26A C27B C28B C27A 57(3) no 1_554 . . 1_554
C26A C27B C28B C27A -32.4(19) no 1_554 . . 4_654
C26A C27B C28B C27B 28.0(12) no 1_554 . 4_655 4_655
C26A C27B C28B C28B 162.4(18) no 1_554 . 4_655 .
C26A C27B C28B C28A -148(2) no 1_554 . 4_655 4_654
C26A C27B C28B C28A 112(2) no 1_554 . 4_655 1_554
C26A C27B C28B C27A -25.1(11) no 1_554 . 4_655 4_654
C26A C27B C28B C27A 76.6(14) no 1_554 . 4_655 1_554
C26A C27B C28A C27B 3.7(13) no 1_554 . 1_554 4_655
C26A C27B C28A C28B -172(2) no 1_554 . 1_554 .
C26A C27B C28A C28B -76(3) no 1_554 . 1_554 4_655
C26A C27B C28A C28A -122.9(17) no 1_554 . 1_554 4_654
C26A C27B C28A C27A 63.2(14) no 1_554 . 1_554 1_554
C26A C27B C28A C27A -39.2(11) no 1_554 . 1_554 4_654
C26A C27B C28A C27B 37.0(17) no 1_554 . 4_654 4_655
C26A C27B C28A C28B 41(3) no 1_554 . 4_654 4_655
C26A C27B C28A C28B 127(3) no 1_554 . 4_654 .
C26A C27B C28A C28A 77(3) no 1_554 . 4_654 1_554
C26A C27B C28A C27A -6.6(15) no 1_554 . 4_654 4_654
C26A C27B C28A C27A 82(2) no 1_554 . 4_654 1_554
C26A C27B C27A O20A 62(3) no 1_554 . 1_554 4_654
C26A C27B C27A O20B -37.8(14) no 1_554 . 1_554 .
C26A C27B C27A O20B 73.9(19) no 1_554 . 1_554 4_655
C26A C27B C27A C26A -0.0(6) no 1_554 . 1_554 1_554
C26A C27B C27A C26A 13.4(10) no 1_554 . 1_554 4_654
C26A C27B C27A C26B -11.8(8) no 1_554 . 1_554 .
C26A C27B C27A C26B 24.6(7) no 1_554 . 1_554 4_655
C26A C27B C27A C27B -59.9(12) no 1_554 . 1_554 4_655
C26A C27B C27A C28B -146.7(12) no 1_554 . 1_554 .
C26A C27B C27A C28B -111.2(10) no 1_554 . 1_554 4_655
C26A C27B C27A C28A -124.9(11) no 1_554 . 1_554 1_554
C26A C27B C27A C28A -128.4(13) no 1_554 . 1_554 4_654
C26A C27B C27A C27A -57.9(10) no 1_554 . 1_554 4_654
C26A C27B C27A O20A -55.9(13) no 1_554 . 4_654 1_554
C26A C27B C27A O20B -51(2) no 1_554 . 4_654 4_655
C26A C27B C27A O20B 62.0(12) no 1_554 . 4_654 .
C26A C27B C27A C26A 29.9(9) no 1_554 . 4_654 4_654
C26A C27B C27A C26A -0.0(7) no 1_554 . 4_654 1_554
C26A C27B C27A C26B 9.8(10) no 1_554 . 4_654 4_655
C26A C27B C27A C26B 27.3(8) no 1_554 . 4_654 .
C26A C27B C27A C27B 84.9(13) no 1_554 . 4_654 4_655
C26A C27B C27A C28B 151.5(15) no 1_554 . 4_654 4_655
C26A C27B C27A C28B 155.7(14) no 1_554 . 4_654 .
C26A C27B C27A C28A 173.9(14) no 1_554 . 4_654 4_654
C26A C27B C27A C28A 137.1(13) no 1_554 . 4_654 1_554
C26A C27B C27A C27A 82.7(14) no 1_554 . 4_654 1_554
C26A C27B C27B O20A 46.7(8) no 4_654 . 4_655 4_654
C26A C27B C27B O20B -12(3) no 4_654 . 4_655 .
C26A C27B C27B C26A 0.0(7) no 4_654 . 4_655 4_654
C26A C27B C27B C26A -35.7(8) no 4_654 . 4_655 1_554
C26A C27B C27B C26B -10.2(8) no 4_654 . 4_655 4_655
C26A C27B C27B C26B -25.5(8) no 4_654 . 4_655 .
C26A C27B C27B C28B 174.3(13) no 4_654 . 4_655 4_655
C26A C27B C27B C28B 150.0(13) no 4_654 . 4_655 .
C26A C27B C27B C28A 176.2(13) no 4_654 . 4_655 4_654
C26A C27B C27B C28A 148.1(13) no 4_654 . 4_655 1_554
C26A C27B C27B C27A -106.3(14) no 4_654 . 4_655 4_654
C26A C27B C27B C27A 70.6(12) no 4_654 . 4_655 1_554
C26A C27B C28B C27B -29.7(13) no 4_654 . . 4_655
C26A C27B C28B C28B -64(3) no 4_654 . . 4_655
C26A C27B C28B C28A -26(3) no 4_654 . . 1_554
C26A C27B C28B C28A -113(3) no 4_654 . . 4_654
C26A C27B C28B C27A 19.4(12) no 4_654 . . 1_554
C26A C27B C28B C27A -70.0(16) no 4_654 . . 4_654
C26A C27B C28B C27B -4.9(11) no 4_654 . 4_655 4_655
C26A C27B C28B C28B 129.5(17) no 4_654 . 4_655 .
C26A C27B C28B C28A 179.5(19) no 4_654 . 4_655 4_654
C26A C27B C28B C28A 79(2) no 4_654 . 4_655 1_554
C26A C27B C28B C27A -58.0(12) no 4_654 . 4_655 4_654
C26A C27B C28B C27A 43.7(10) no 4_654 . 4_655 1_554
C26A C27B C28A C27B -26.2(10) no 4_654 . 1_554 4_655
C26A C27B C28A C28B 158(2) no 4_654 . 1_554 .
C26A C27B C28A C28B -105.6(19) no 4_654 . 1_554 4_655
C26A C27B C28A C28A -152.9(16) no 4_654 . 1_554 4_654
C26A C27B C28A C27A 33.2(10) no 4_654 . 1_554 1_554
C26A C27B C28A C27A -69.1(11) no 4_654 . 1_554 4_654
C26A C27B C28A C27B -4.1(16) no 4_654 . 4_654 4_655
C26A C27B C28A C28B -1(4) no 4_654 . 4_654 4_655
C26A C27B C28A C28B 86(3) no 4_654 . 4_654 .
C26A C27B C28A C28A 36(3) no 4_654 . 4_654 1_554
C26A C27B C28A C27A -47.7(17) no 4_654 . 4_654 4_654
C26A C27B C28A C27A 41.0(15) no 4_654 . 4_654 1_554
C26A C27B C27A O20A 49(2) no 4_654 . 1_554 4_654
C26A C27B C27A O20B -51.2(11) no 4_654 . 1_554 .
C26A C27B C27A O20B 60(3) no 4_654 . 1_554 4_655
C26A C27B C27A C26A -13.4(11) no 4_654 . 1_554 1_554
C26A C27B C27A C26A -0.0(7) no 4_654 . 1_554 4_654
C26A C27B C27A C26B -25.2(8) no 4_654 . 1_554 .
C26A C27B C27A C26B 11.2(10) no 4_654 . 1_554 4_655
C26A C27B C27A C27B -73.3(12) no 4_654 . 1_554 4_655
C26A C27B C27A C28B -160.1(13) no 4_654 . 1_554 .
C26A C27B C27A C28B -124.6(12) no 4_654 . 1_554 4_655
C26A C27B C27A C28A -138.3(15) no 4_654 . 1_554 1_554
C26A C27B C27A C28A -141.7(13) no 4_654 . 1_554 4_654
C26A C27B C27A C27A -71.3(13) no 4_654 . 1_554 4_654
C26A C27B C27A O20A -85.8(14) no 4_654 . 4_654 1_554
C26A C27B C27A O20B -80.7(18) no 4_654 . 4_654 4_655
C26A C27B C27A O20B 32.2(11) no 4_654 . 4_654 .
C26A C27B C27A C26A -0.0(6) no 4_654 . 4_654 4_654
C26A C27B C27A C26A -29.9(7) no 4_654 . 4_654 1_554
C26A C27B C27A C26B -20.1(7) no 4_654 . 4_654 4_655
C26A C27B C27A C26B -2.6(8) no 4_654 . 4_654 .
C26A C27B C27A C27B 55.1(11) no 4_654 . 4_654 4_655
C26A C27B C27A C28B 121.7(12) no 4_654 . 4_654 4_655
C26A C27B C27A C28B 125.9(12) no 4_654 . 4_654 .
C26A C27B C27A C28A 144.0(12) no 4_654 . 4_654 4_654
C26A C27B C27A C28A 107.3(10) no 4_654 . 4_654 1_554
C26A C27B C27A C27A 52.8(10) no 4_654 . 4_654 1_554
C26B C27B C27B O20A 72.2(13) no . . 4_655 4_654
C26B C27B C27B O20B 14(3) no . . 4_655 .
C26B C27B C27B C26A 25.5(11) no . . 4_655 4_654
C26B C27B C27B C26A -10.2(11) no . . 4_655 1_554
C26B C27B C27B C26B 15.3(13) no . . 4_655 4_655
C26B C27B C27B C26B 0.0(10) no . . 4_655 .
C26B C27B C27B C28B -160.3(17) no . . 4_655 4_655
C26B C27B C27B C28B 175.5(16) no . . 4_655 .
C26B C27B C27B C28A -158.3(16) no . . 4_655 4_654
C26B C27B C27B C28A 173.6(17) no . . 4_655 1_554
C26B C27B C27B C27A -80.9(15) no . . 4_655 4_654
C26B C27B C27B C27A 96.1(16) no . . 4_655 1_554
C26B C27B C28B C27B -3.4(12) no . . . 4_655
C26B C27B C28B C28B -38(3) no . . . 4_655
C26B C27B C28B C28A 0(3) no . . . 1_554
C26B C27B C28B C28A -87(3) no . . . 4_654
C26B C27B C28B C27A 45.7(13) no . . . 1_554
C26B C27B C28B C27A -43.7(12) no . . . 4_654
C26B C27B C28B C27B 13.0(10) no . . 4_655 4_655
C26B C27B C28B C28B 147.4(17) no . . 4_655 .
C26B C27B C28B C28A -163(2) no . . 4_655 4_654
C26B C27B C28B C28A 97(2) no . . 4_655 1_554
C26B C27B C28B C27A -40.1(10) no . . 4_655 4_654
C26B C27B C28B C27A 61.6(11) no . . 4_655 1_554
C26B C27B C28A C27B -4.3(10) no . . 1_554 4_655
C26B C27B C28A C28B -180(2) no . . 1_554 .
C26B C27B C28A C28B -84(2) no . . 1_554 4_655
C26B C27B C28A C28A -130.9(16) no . . 1_554 4_654
C26B C27B C28A C27A 55.2(11) no . . 1_554 1_554
C26B C27B C28A C27A -47.2(9) no . . 1_554 4_654
C26B C27B C28A C27B 15.6(11) no . . 4_654 4_655
C26B C27B C28A C28B 19(3) no . . 4_654 4_655
C26B C27B C28A C28B 105(3) no . . 4_654 .
C26B C27B C28A C28A 56(2) no . . 4_654 1_554
C26B C27B C28A C27A -28.0(11) no . . 4_654 4_654
C26B C27B C28A C27A 60.7(14) no . . 4_654 1_554
C26B C27B C27A O20A 74(3) no . . 1_554 4_654
C26B C27B C27A O20B -26.0(10) no . . 1_554 .
C26B C27B C27A O20B 86(2) no . . 1_554 4_655
C26B C27B C27A C26A 11.8(9) no . . 1_554 1_554
C26B C27B C27A C26A 25.2(8) no . . 1_554 4_654
C26B C27B C27A C26B -0.0(7) no . . 1_554 .
C26B C27B C27A C26B 36.4(9) no . . 1_554 4_655
C26B C27B C27A C27B -48.1(10) no . . 1_554 4_655
C26B C27B C27A C28B -134.9(12) no . . 1_554 .
C26B C27B C27A C28B -99.4(10) no . . 1_554 4_655
C26B C27B C27A C28A -113.1(13) no . . 1_554 1_554
C26B C27B C27A C28A -116.5(12) no . . 1_554 4_654
C26B C27B C27A C27A -46.1(12) no . . 1_554 4_654
C26B C27B C27A O20A -83.2(15) no . . 4_654 1_554
C26B C27B C27A O20B -78(3) no . . 4_654 4_655
C26B C27B C27A O20B 34.8(11) no . . 4_654 .
C26B C27B C27A C26A 2.6(11) no . . 4_654 4_654
C26B C27B C27A C26A -27.3(9) no . . 4_654 1_554
C26B C27B C27A C26B -17.5(13) no . . 4_654 4_655
C26B C27B C27A C26B 0.0(8) no . . 4_654 .
C26B C27B C27A C27B 57.7(12) no . . 4_654 4_655
C26B C27B C27A C28B 124.3(16) no . . 4_654 4_655
C26B C27B C27A C28B 128.5(14) no . . 4_654 .
C26B C27B C27A C28A 146.6(15) no . . 4_654 4_654
C26B C27B C27A C28A 109.9(14) no . . 4_654 1_554
C26B C27B C27A C27A 55.4(15) no . . 4_654 1_554
C26B C27B C27B O20A 56.9(13) no 4_655 . 4_655 4_654
C26B C27B C27B O20B -1(3) no 4_655 . 4_655 .
C26B C27B C27B C26A 10.2(11) no 4_655 . 4_655 4_654
C26B C27B C27B C26A -25.5(11) no 4_655 . 4_655 1_554
C26B C27B C27B C26B 0.0(10) no 4_655 . 4_655 4_655
C26B C27B C27B C26B -15.3(13) no 4_655 . 4_655 .
C26B C27B C27B C28B -175.5(16) no 4_655 . 4_655 4_655
C26B C27B C27B C28B 160.3(17) no 4_655 . 4_655 .
C26B C27B C27B C28A -173.6(17) no 4_655 . 4_655 4_654
C26B C27B C27B C28A 158.3(16) no 4_655 . 4_655 1_554
C26B C27B C27B C27A -96.1(16) no 4_655 . 4_655 4_654
C26B C27B C27B C27A 80.9(15) no 4_655 . 4_655 1_554
C26B C27B C28B C27B -34(3) no 4_655 . . 4_655
C26B C27B C28B C28B -69(4) no 4_655 . . 4_655
C26B C27B C28B C28A -31(5) no 4_655 . . 1_554
C26B C27B C28B C28A -118(4) no 4_655 . . 4_654
C26B C27B C28B C27A 15(3) no 4_655 . . 1_554
C26B C27B C28B C27A -75(4) no 4_655 . . 4_654
C26B C27B C28B C27B 5.2(19) no 4_655 . 4_655 4_655
C26B C27B C28B C28B 140(3) no 4_655 . 4_655 .
C26B C27B C28B C28A -170(3) no 4_655 . 4_655 4_654
C26B C27B C28B C28A 89(3) no 4_655 . 4_655 1_554
C26B C27B C28B C27A -47.9(19) no 4_655 . 4_655 4_654
C26B C27B C28B C27A 53.8(18) no 4_655 . 4_655 1_554
C26B C27B C28A C27B -24.7(19) no 4_655 . 1_554 4_655
C26B C27B C28A C28B 160(3) no 4_655 . 1_554 .
C26B C27B C28A C28B -104(3) no 4_655 . 1_554 4_655
C26B C27B C28A C28A -151(3) no 4_655 . 1_554 4_654
C26B C27B C28A C27A 34.8(17) no 4_655 . 1_554 1_554
C26B C27B C28A C27A -67.6(18) no 4_655 . 1_554 4_654
C26B C27B C28A C27B 12(4) no 4_655 . 4_654 4_655
C26B C27B C28A C28B 16(5) no 4_655 . 4_654 4_655
C26B C27B C28A C28B 102(5) no 4_655 . 4_654 .
C26B C27B C28A C28A 52(5) no 4_655 . 4_654 1_554
C26B C27B C28A C27A -32(4) no 4_655 . 4_654 4_654
C26B C27B C28A C27A 57(4) no 4_655 . 4_654 1_554
C26B C27B C27A O20A 37(3) no 4_655 . 1_554 4_654
C26B C27B C27A O20B -62.4(16) no 4_655 . 1_554 .
C26B C27B C27A O20B 49(2) no 4_655 . 1_554 4_655
C26B C27B C27A C26A -24.6(11) no 4_655 . 1_554 1_554
C26B C27B C27A C26A -11.2(12) no 4_655 . 1_554 4_654
C26B C27B C27A C26B -36.4(12) no 4_655 . 1_554 .
C26B C27B C27A C26B -0.0(10) no 4_655 . 1_554 4_655
C26B C27B C27A C27B -84.5(15) no 4_655 . 1_554 4_655
C26B C27B C27A C28B -171.3(16) no 4_655 . 1_554 .
C26B C27B C27A C28B -135.7(15) no 4_655 . 1_554 4_655
C26B C27B C27A C28A -149.5(15) no 4_655 . 1_554 1_554
C26B C27B C27A C28A -152.9(17) no 4_655 . 1_554 4_654
C26B C27B C27A C27A -82.5(15) no 4_655 . 1_554 4_654
C26B C27B C27A O20A -65.7(18) no 4_655 . 4_654 1_554
C26B C27B C27A O20B -60.7(18) no 4_655 . 4_654 4_655
C26B C27B C27A O20B 52.3(17) no 4_655 . 4_654 .
C26B C27B C27A C26A 20.1(11) no 4_655 . 4_654 4_654
C26B C27B C27A C26A -9.8(12) no 4_655 . 4_654 1_554
C26B C27B C27A C26B -0.0(10) no 4_655 . 4_654 4_655
C26B C27B C27A C26B 17.5(14) no 4_655 . 4_654 .
C26B C27B C27A C27B 75.1(16) no 4_655 . 4_654 4_655
C26B C27B C27A C28B 141.8(16) no 4_655 . 4_654 4_655
C26B C27B C27A C28B 146.0(18) no 4_655 . 4_654 .
C26B C27B C27A C28A 164.1(17) no 4_655 . 4_654 4_654
C26B C27B C27A C28A 127.4(15) no 4_655 . 4_654 1_554
C26B C27B C27A C27A 72.9(15) no 4_655 . 4_654 1_554
C27B C27B C28B C27B 0.0(7) no 4_655 . . 4_655
C27B C27B C28B C28B -34.2(16) no 4_655 . . 4_655
C27B C27B C28B C28A 3.5(19) no 4_655 . . 1_554
C27B C27B C28B C28A -84(3) no 4_655 . . 4_654
C27B C27B C28B C27A 49.0(10) no 4_655 . . 1_554
C27B C27B C28B C27A -40.4(10) no 4_655 . . 4_654
C28B C27B C27B O20A -103.4(12) no . . 4_655 4_654
C28B C27B C27B O20B -162(3) no . . 4_655 .
C28B C27B C27B C26A -150.0(14) no . . 4_655 4_654
C28B C27B C27B C26A 174.3(15) no . . 4_655 1_554
C28B C27B C27B C26B -160.3(17) no . . 4_655 4_655
C28B C27B C27B C26B -175.5(15) no . . 4_655 .
C28B C27B C27B C28B 24.2(11) no . . 4_655 4_655
C28B C27B C27B C28B -0.0(10) no . . 4_655 .
C28B C27B C27B C28A 26.2(10) no . . 4_655 4_654
C28B C27B C27B C28A -1.9(11) no . . 4_655 1_554
C28B C27B C27B C27A 103.6(15) no . . 4_655 4_654
C28B C27B C27B C27A -79.4(14) no . . 4_655 1_554
C27B C27B C28B C27B 0.0(9) no 4_655 . 4_655 4_655
C27B C27B C28B C28B 134(2) no 4_655 . 4_655 .
C27B C27B C28B C28A -176(3) no 4_655 . 4_655 4_654
C27B C27B C28B C28A 84(3) no 4_655 . 4_655 1_554
C27B C27B C28B C27A -53.1(12) no 4_655 . 4_655 4_654
C27B C27B C28B C27A 48.6(13) no 4_655 . 4_655 1_554
C28B C27B C27B O20A -127.6(13) no 4_655 . 4_655 4_654
C28B C27B C27B O20B 174(4) no 4_655 . 4_655 .
C28B C27B C27B C26A -174.3(15) no 4_655 . 4_655 4_654
C28B C27B C27B C26A 150.0(14) no 4_655 . 4_655 1_554
C28B C27B C27B C26B 175.5(15) no 4_655 . 4_655 4_655
C28B C27B C27B C26B 160.3(17) no 4_655 . 4_655 .
C28B C27B C27B C28B -0.0(10) no 4_655 . 4_655 4_655
C28B C27B C27B C28B -24.2(11) no 4_655 . 4_655 .
C28B C27B C27B C28A 1.9(11) no 4_655 . 4_655 4_654
C28B C27B C27B C28A -26.2(10) no 4_655 . 4_655 1_554
C28B C27B C27B C27A 79.4(14) no 4_655 . 4_655 4_654
C28B C27B C27B C27A -103.6(15) no 4_655 . 4_655 1_554
C27B C27B C28A C27B -0.0(9) no 4_655 . 1_554 4_655
C27B C27B C28A C28B -176(3) no 4_655 . 1_554 .
C27B C27B C28A C28B -79(2) no 4_655 . 1_554 4_655
C27B C27B C28A C28A -127(2) no 4_655 . 1_554 4_654
C27B C27B C28A C27A 59.5(13) no 4_655 . 1_554 1_554
C27B C27B C28A C27A -42.9(12) no 4_655 . 1_554 4_654
C28A C27B C27B O20A -101.4(13) no 1_554 . 4_655 4_654
C28A C27B C27B O20B -160(3) no 1_554 . 4_655 .
C28A C27B C27B C26A -148.1(15) no 1_554 . 4_655 4_654
C28A C27B C27B C26A 176.2(15) no 1_554 . 4_655 1_554
C28A C27B C27B C26B -158.3(16) no 1_554 . 4_655 4_655
C28A C27B C27B C26B -173.6(17) no 1_554 . 4_655 .
C28A C27B C27B C28B 26.2(10) no 1_554 . 4_655 4_655
C28A C27B C27B C28B 1.9(11) no 1_554 . 4_655 .
C28A C27B C27B C28A 28.1(11) no 1_554 . 4_655 4_654
C28A C27B C27B C28A 0.0(10) no 1_554 . 4_655 1_554
C28A C27B C27B C27A 105.6(16) no 1_554 . 4_655 4_654
C28A C27B C27B C27A -77.5(14) no 1_554 . 4_655 1_554
C27B C27B C28A C27B 0.0(7) no 4_655 . 4_654 4_655
C27B C27B C28A C28B 4(2) no 4_655 . 4_654 4_655
C27B C27B C28A C28B 90(2) no 4_655 . 4_654 .
C27B C27B C28A C28A 40.0(15) no 4_655 . 4_654 1_554
C27B C27B C28A C27A -43.6(9) no 4_655 . 4_654 4_654
C27B C27B C28A C27A 45.1(11) no 4_655 . 4_654 1_554
C28A C27B C27B O20A -129.5(13) no 4_654 . 4_655 4_654
C28A C27B C27B O20B 172(3) no 4_654 . 4_655 .
C28A C27B C27B C26A -176.2(15) no 4_654 . 4_655 4_654
C28A C27B C27B C26A 148.1(15) no 4_654 . 4_655 1_554
C28A C27B C27B C26B 173.6(17) no 4_654 . 4_655 4_655
C28A C27B C27B C26B 158.3(16) no 4_654 . 4_655 .
C28A C27B C27B C28B -1.9(11) no 4_654 . 4_655 4_655
C28A C27B C27B C28B -26.2(10) no 4_654 . 4_655 .
C28A C27B C27B C28A 0.0(10) no 4_654 . 4_655 4_654
C28A C27B C27B C28A -28.1(11) no 4_654 . 4_655 1_554
C28A C27B C27B C27A 77.5(14) no 4_654 . 4_655 4_654
C28A C27B C27B C27A -105.6(16) no 4_654 . 4_655 1_554
C27B C27B C27A O20A 122(3) no 4_655 . 1_554 4_654
C27B C27B C27A O20B 22.1(11) no 4_655 . 1_554 .
C27B C27B C27A O20B 134(2) no 4_655 . 1_554 4_655
C27B C27B C27A C26A 59.9(14) no 4_655 . 1_554 1_554
C27B C27B C27A C26A 73.3(13) no 4_655 . 1_554 4_654
C27B C27B C27A C26B 48.1(12) no 4_655 . 1_554 .
C27B C27B C27A C26B 84.5(14) no 4_655 . 1_554 4_655
C27B C27B C27A C27B 0.0(9) no 4_655 . 1_554 4_655
C27B C27B C27A C28B -86.8(14) no 4_655 . 1_554 .
C27B C27B C27A C28B -51.3(12) no 4_655 . 1_554 4_655
C27B C27B C27A C28A -65.0(13) no 4_655 . 1_554 1_554
C27B C27B C27A C28A -68.5(15) no 4_655 . 1_554 4_654
C27B C27B C27A C27A 2.0(15) no 4_655 . 1_554 4_654
C27A C27B C27B O20A -23.9(14) no 1_554 . 4_655 4_654
C27A C27B C27B O20B -82(3) no 1_554 . 4_655 .
C27A C27B C27B C26A -70.6(16) no 1_554 . 4_655 4_654
C27A C27B C27B C26A -106.3(18) no 1_554 . 4_655 1_554
C27A C27B C27B C26B -80.9(17) no 1_554 . 4_655 4_655
C27A C27B C27B C26B -96.1(18) no 1_554 . 4_655 .
C27A C27B C27B C28B 103.6(18) no 1_554 . 4_655 4_655
C27A C27B C27B C28B 79.4(16) no 1_554 . 4_655 .
C27A C27B C27B C28A 105.6(18) no 1_554 . 4_655 4_654
C27A C27B C27B C28A 77.5(16) no 1_554 . 4_655 1_554
C27A C27B C27B C27A -177(3) no 1_554 . 4_655 4_654
C27A C27B C27B C27A 0.0(13) no 1_554 . 4_655 1_554
C27B C27B C27A O20A -141(3) no 4_655 . 4_654 1_554
C27B C27B C27A O20B -136(2) no 4_655 . 4_654 4_655
C27B C27B C27A O20B -22.9(12) no 4_655 . 4_654 .
C27B C27B C27A C26A -55.1(14) no 4_655 . 4_654 4_654
C27B C27B C27A C26A -84.9(15) no 4_655 . 4_654 1_554
C27B C27B C27A C26B -75.1(16) no 4_655 . 4_654 4_655
C27B C27B C27A C26B -57.7(14) no 4_655 . 4_654 .
C27B C27B C27A C27B 0.0(10) no 4_655 . 4_654 4_655
C27B C27B C27A C28B 66.6(14) no 4_655 . 4_654 4_655
C27B C27B C27A C28B 70.8(16) no 4_655 . 4_654 .
C27B C27B C27A C28A 89.0(15) no 4_655 . 4_654 4_654
C27B C27B C27A C28A 52.2(13) no 4_655 . 4_654 1_554
C27B C27B C27A C27A -2.2(17) no 4_655 . 4_654 1_554
C27A C27B C27B O20A 153.0(18) no 4_654 . 4_655 4_654
C27A C27B C27B O20B 95(3) no 4_654 . 4_655 .
C27A C27B C27B C26A 106.3(18) no 4_654 . 4_655 4_654
C27A C27B C27B C26A 70.6(16) no 4_654 . 4_655 1_554
C27A C27B C27B C26B 96.1(18) no 4_654 . 4_655 4_655
C27A C27B C27B C26B 80.9(17) no 4_654 . 4_655 .
C27A C27B C27B C28B -79.4(16) no 4_654 . 4_655 4_655
C27A C27B C27B C28B -103.6(18) no 4_654 . 4_655 .
C27A C27B C27B C28A -77.5(16) no 4_654 . 4_655 4_654
C27A C27B C27B C28A -105.6(18) no 4_654 . 4_655 1_554
C27A C27B C27B C27A 0.0(13) no 4_654 . 4_655 4_654
C27A C27B C27B C27A 177(3) no 4_654 . 4_655 1_554
C28B C27B C28B C27B -134(3) no . . 4_655 4_655
C28B C27B C28B C28B 0.0(18) no . . 4_655 .
C28B C27B C28B C28A 50(2) no . . 4_655 4_654
C28B C27B C28B C28A -51(3) no . . 4_655 1_554
C28B C27B C28B C27A 172(3) no . . 4_655 4_654
C28B C27B C28B C27A -86(3) no . . 4_655 1_554
C28B C27B C28B C27B 34(2) no 4_655 . . 4_655
C28B C27B C28B C28B 0.0(14) no 4_655 . . 4_655
C28B C27B C28B C28A 37.7(18) no 4_655 . . 1_554
C28B C27B C28B C28A -49(2) no 4_655 . . 4_654
C28B C27B C28B C27A 83(3) no 4_655 . . 1_554
C28B C27B C28B C27A -6(3) no 4_655 . . 4_654
C28B C27B C28A C27B 176(3) no . . 1_554 4_655
C28B C27B C28A C28B 0(2) no . . 1_554 .
C28B C27B C28A C28B 96(3) no . . 1_554 4_655
C28B C27B C28A C28A 49(3) no . . 1_554 4_654
C28B C27B C28A C27A -125(3) no . . 1_554 1_554
C28B C27B C28A C27A 133(3) no . . 1_554 4_654
C28A C27B C28B C27B -3(3) no 1_554 . . 4_655
C28A C27B C28B C28B -38(2) no 1_554 . . 4_655
C28A C27B C28B C28A 0.0(17) no 1_554 . . 1_554
C28A C27B C28B C28A -87(3) no 1_554 . . 4_654
C28A C27B C28B C27A 46(3) no 1_554 . . 1_554
C28A C27B C28B C27A -44(3) no 1_554 . . 4_654
C28B C27B C28A C27B -90(3) no . . 4_654 4_655
C28B C27B C28A C28B -86(4) no . . 4_654 4_655
C28B C27B C28A C28B 0(3) no . . 4_654 .
C28B C27B C28A C28A -50(3) no . . 4_654 1_554
C28B C27B C28A C27A -133(4) no . . 4_654 4_654
C28B C27B C28A C27A -45(3) no . . 4_654 1_554
C28A C27B C28B C27B 84(3) no 4_654 . . 4_655
C28A C27B C28B C28B 49(3) no 4_654 . . 4_655
C28A C27B C28B C28A 87(4) no 4_654 . . 1_554
C28A C27B C28B C28A -0(2) no 4_654 . . 4_654
C28A C27B C28B C27A 133(4) no 4_654 . . 1_554
C28A C27B C28B C27A 43(3) no 4_654 . . 4_654
C28B C27B C27A O20A -151(3) no . . 1_554 4_654
C28B C27B C27A O20B 108.9(15) no . . 1_554 .
C28B C27B C27A O20B -139(3) no . . 1_554 4_655
C28B C27B C27A C26A 146.7(14) no . . 1_554 1_554
C28B C27B C27A C26A 160.1(15) no . . 1_554 4_654
C28B C27B C27A C26B 134.9(13) no . . 1_554 .
C28B C27B C27A C26B 171.3(15) no . . 1_554 4_655
C28B C27B C27A C27B 86.8(14) no . . 1_554 4_655
C28B C27B C27A C28B -0.0(9) no . . 1_554 .
C28B C27B C27A C28B 35.6(10) no . . 1_554 4_655
C28B C27B C27A C28A 21.8(11) no . . 1_554 1_554
C28B C27B C27A C28A 18.4(10) no . . 1_554 4_654
C28B C27B C27A C27A 88.9(14) no . . 1_554 4_654
C27A C27B C28B C27B -49.0(13) no 1_554 . . 4_655
C27A C27B C28B C28B -83(2) no 1_554 . . 4_655
C27A C27B C28B C28A -46(3) no 1_554 . . 1_554
C27A C27B C28B C28A -133(3) no 1_554 . . 4_654
C27A C27B C28B C27A 0.0(11) no 1_554 . . 1_554
C27A C27B C28B C27A -89.4(17) no 1_554 . . 4_654
C28B C27B C27A O20A 148.4(16) no . . 4_654 1_554
C28B C27B C27A O20B 153(3) no . . 4_654 4_655
C28B C27B C27A O20B -93.7(15) no . . 4_654 .
C28B C27B C27A C26A -125.9(15) no . . 4_654 4_654
C28B C27B C27A C26A -155.7(16) no . . 4_654 1_554
C28B C27B C27A C26B -146.0(18) no . . 4_654 4_655
C28B C27B C27A C26B -128.5(15) no . . 4_654 .
C28B C27B C27A C27B -70.8(16) no . . 4_654 4_655
C28B C27B C27A C28B -4.2(14) no . . 4_654 4_655
C28B C27B C27A C28B 0.0(10) no . . 4_654 .
C28B C27B C27A C28A 18.1(11) no . . 4_654 4_654
C28B C27B C27A C28A -18.6(12) no . . 4_654 1_554
C28B C27B C27A C27A -73.1(15) no . . 4_654 1_554
C27A C27B C28B C27B 40.4(12) no 4_654 . . 4_655
C27A C27B C28B C28B 6(2) no 4_654 . . 4_655
C27A C27B C28B C28A 44(3) no 4_654 . . 1_554
C27A C27B C28B C28A -43(3) no 4_654 . . 4_654
C27A C27B C28B C27A 89.4(17) no 4_654 . . 1_554
C27A C27B C28B C27A 0.0(10) no 4_654 . . 4_654
C28B C27B C28A C27B 79(3) no 4_655 . 1_554 4_655
C28B C27B C28A C28B -96(3) no 4_655 . 1_554 .
C28B C27B C28A C28B -0(2) no 4_655 . 1_554 4_655
C28B C27B C28A C28A -47(3) no 4_655 . 1_554 4_654
C28B C27B C28A C27A 139(3) no 4_655 . 1_554 1_554
C28B C27B C28A C27A 36(3) no 4_655 . 1_554 4_654
C28A C27B C28B C27B -84(3) no 1_554 . 4_655 4_655
C28A C27B C28B C28B 51(3) no 1_554 . 4_655 .
C28A C27B C28B C28A 101(3) no 1_554 . 4_655 4_654
C28A C27B C28B C28A -0.0(19) no 1_554 . 4_655 1_554
C28A C27B C28B C27A -137(3) no 1_554 . 4_655 4_654
C28A C27B C28B C27A -35(3) no 1_554 . 4_655 1_554
C28B C27B C28A C27B -4(3) no 4_655 . 4_654 4_655
C28B C27B C28A C28B -0.0(17) no 4_655 . 4_654 4_655
C28B C27B C28A C28B 86(3) no 4_655 . 4_654 .
C28B C27B C28A C28A 36(2) no 4_655 . 4_654 1_554
C28B C27B C28A C27A -47(3) no 4_655 . 4_654 4_654
C28B C27B C28A C27A 42(3) no 4_655 . 4_654 1_554
C28A C27B C28B C27B 176(3) no 4_654 . 4_655 4_655
C28A C27B C28B C28B -50(3) no 4_654 . 4_655 .
C28A C27B C28B C28A 0(3) no 4_654 . 4_655 4_654
C28A C27B C28B C28A -101(4) no 4_654 . 4_655 1_554
C28A C27B C28B C27A 122(3) no 4_654 . 4_655 4_654
C28A C27B C28B C27A -136(3) no 4_654 . 4_655 1_554
C28B C27B C27A O20A 173(3) no 4_655 . 1_554 4_654
C28B C27B C27A O20B 73.3(12) no 4_655 . 1_554 .
C28B C27B C27A O20B -175(2) no 4_655 . 1_554 4_655
C28B C27B C27A C26A 111.2(11) no 4_655 . 1_554 1_554
C28B C27B C27A C26A 124.6(12) no 4_655 . 1_554 4_654
C28B C27B C27A C26B 99.4(10) no 4_655 . 1_554 .
C28B C27B C27A C26B 135.7(12) no 4_655 . 1_554 4_655
C28B C27B C27A C27B 51.3(10) no 4_655 . 1_554 4_655
C28B C27B C27A C28B -35.6(8) no 4_655 . 1_554 .
C28B C27B C27A C28B 0.0(7) no 4_655 . 1_554 4_655
C28B C27B C27A C28A -13.7(8) no 4_655 . 1_554 1_554
C28B C27B C27A C28A -17.2(9) no 4_655 . 1_554 4_654
C28B C27B C27A C27A 53.3(11) no 4_655 . 1_554 4_654
C27A C27B C28B C27B -48.6(14) no 1_554 . 4_655 4_655
C27A C27B C28B C28B 85.8(18) no 1_554 . 4_655 .
C27A C27B C28B C28A 136(3) no 1_554 . 4_655 4_654
C27A C27B C28B C28A 35(3) no 1_554 . 4_655 1_554
C27A C27B C28B C27A -101.7(18) no 1_554 . 4_655 4_654
C27A C27B C28B C27A 0.0(11) no 1_554 . 4_655 1_554
C28B C27B C27A O20A 153(2) no 4_655 . 4_654 1_554
C28B C27B C27A O20B 157.6(19) no 4_655 . 4_654 4_655
C28B C27B C27A O20B -89.5(16) no 4_655 . 4_654 .
C28B C27B C27A C26A -121.7(14) no 4_655 . 4_654 4_654
C28B C27B C27A C26A -151.5(17) no 4_655 . 4_654 1_554
C28B C27B C27A C26B -141.8(15) no 4_655 . 4_654 4_655
C28B C27B C27A C26B -124.3(17) no 4_655 . 4_654 .
C28B C27B C27A C27B -66.6(14) no 4_655 . 4_654 4_655
C28B C27B C27A C28B -0.0(10) no 4_655 . 4_654 4_655
C28B C27B C27A C28B 4.2(14) no 4_655 . 4_654 .
C28B C27B C27A C28A 22.3(11) no 4_655 . 4_654 4_654
C28B C27B C27A C28A -14.4(11) no 4_655 . 4_654 1_554
C28B C27B C27A C27A -68.9(15) no 4_655 . 4_654 1_554
C27A C27B C28B C27B 53.1(15) no 4_654 . 4_655 4_655
C27A C27B C28B C28B -172(3) no 4_654 . 4_655 .
C27A C27B C28B C28A -122(3) no 4_654 . 4_655 4_654
C27A C27B C28B C28A 137(3) no 4_654 . 4_655 1_554
C27A C27B C28B C27A -0.0(13) no 4_654 . 4_655 4_654
C27A C27B C28B C27A 101.7(19) no 4_654 . 4_655 1_554
C28A C27B C28A C27B -40.0(19) no 1_554 . 4_654 4_655
C28A C27B C28A C28B -36.5(18) no 1_554 . 4_654 4_655
C28A C27B C28A C28B 49.9(19) no 1_554 . 4_654 .
C28A C27B C28A C28A -0.0(13) no 1_554 . 4_654 1_554
C28A C27B C28A C27A -84(2) no 1_554 . 4_654 4_654
C28A C27B C28A C27A 5(3) no 1_554 . 4_654 1_554
C28A C27B C28A C27B 127(3) no 4_654 . 1_554 4_655
C28A C27B C28A C28B -49(2) no 4_654 . 1_554 .
C28A C27B C28A C28B 47(2) no 4_654 . 1_554 4_655
C28A C27B C28A C28A -0.0(17) no 4_654 . 1_554 4_654
C28A C27B C28A C27A -174(3) no 4_654 . 1_554 1_554
C28A C27B C28A C27A 84(3) no 4_654 . 1_554 4_654
C28A C27B C27A O20A -173(3) no 1_554 . 1_554 4_654
C28A C27B C27A O20B 87.0(15) no 1_554 . 1_554 .
C28A C27B C27A O20B -161(2) no 1_554 . 1_554 4_655
C28A C27B C27A C26A 124.9(13) no 1_554 . 1_554 1_554
C28A C27B C27A C26A 138.3(16) no 1_554 . 1_554 4_654
C28A C27B C27A C26B 113.1(14) no 1_554 . 1_554 .
C28A C27B C27A C26B 149.5(15) no 1_554 . 1_554 4_655
C28A C27B C27A C27B 65.0(13) no 1_554 . 1_554 4_655
C28A C27B C27A C28B -21.8(11) no 1_554 . 1_554 .
C28A C27B C27A C28B 13.7(10) no 1_554 . 1_554 4_655
C28A C27B C27A C28A 0.0(9) no 1_554 . 1_554 1_554
C28A C27B C27A C28A -3.5(13) no 1_554 . 1_554 4_654
C28A C27B C27A C27A 67.0(14) no 1_554 . 1_554 4_654
C27A C27B C28A C27B -59.5(15) no 1_554 . 1_554 4_655
C27A C27B C28A C28B 125(3) no 1_554 . 1_554 .
C27A C27B C28A C28B -139(3) no 1_554 . 1_554 4_655
C27A C27B C28A C28A 174(3) no 1_554 . 1_554 4_654
C27A C27B C28A C27A 0.0(12) no 1_554 . 1_554 1_554
C27A C27B C28A C27A -102.4(19) no 1_554 . 1_554 4_654
C28A C27B C27A O20A 167.0(17) no 1_554 . 4_654 1_554
C28A C27B C27A O20B 172(2) no 1_554 . 4_654 4_655
C28A C27B C27A O20B -75.1(12) no 1_554 . 4_654 .
C28A C27B C27A C26A -107.3(11) no 1_554 . 4_654 4_654
C28A C27B C27A C26A -137.1(13) no 1_554 . 4_654 1_554
C28A C27B C27A C26B -127.4(13) no 1_554 . 4_654 4_655
C28A C27B C27A C26B -109.9(13) no 1_554 . 4_654 .
C28A C27B C27A C27B -52.2(11) no 1_554 . 4_654 4_655
C28A C27B C27A C28B 14.4(8) no 1_554 . 4_654 4_655
C28A C27B C27A C28B 18.6(9) no 1_554 . 4_654 .
C28A C27B C27A C28A 36.7(8) no 1_554 . 4_654 4_654
C28A C27B C27A C28A 0.0(7) no 1_554 . 4_654 1_554
C28A C27B C27A C27A -54.4(12) no 1_554 . 4_654 1_554
C27A C27B C28A C27B 42.9(13) no 4_654 . 1_554 4_655
C27A C27B C28A C28B -133(3) no 4_654 . 1_554 .
C27A C27B C28A C28B -36(2) no 4_654 . 1_554 4_655
C27A C27B C28A C28A -83.7(18) no 4_654 . 1_554 4_654
C27A C27B C28A C27A 102.4(17) no 4_654 . 1_554 1_554
C27A C27B C28A C27A -0.0(11) no 4_654 . 1_554 4_654
C28A C27B C27A O20A -170(3) no 4_654 . 1_554 4_654
C28A C27B C27A O20B 90.5(15) no 4_654 . 1_554 .
C28A C27B C27A O20B -158(3) no 4_654 . 1_554 4_655
C28A C27B C27A C26A 128.4(15) no 4_654 . 1_554 1_554
C28A C27B C27A C26A 141.7(14) no 4_654 . 1_554 4_654
C28A C27B C27A C26B 116.5(14) no 4_654 . 1_554 .
C28A C27B C27A C26B 152.9(17) no 4_654 . 1_554 4_655
C28A C27B C27A C27B 68.5(15) no 4_654 . 1_554 4_655
C28A C27B C27A C28B -18.4(11) no 4_654 . 1_554 .
C28A C27B C27A C28B 17.2(11) no 4_654 . 1_554 4_655
C28A C27B C27A C28A 3.5(14) no 4_654 . 1_554 1_554
C28A C27B C27A C28A 0.0(10) no 4_654 . 1_554 4_654
C28A C27B C27A C27A 70.5(13) no 4_654 . 1_554 4_654
C27A C27B C28A C27B -45.1(13) no 1_554 . 4_654 4_655
C27A C27B C28A C28B -42(3) no 1_554 . 4_654 4_655
C27A C27B C28A C28B 45(3) no 1_554 . 4_654 .
C27A C27B C28A C28A -5(2) no 1_554 . 4_654 1_554
C27A C27B C28A C27A -88.7(17) no 1_554 . 4_654 4_654
C27A C27B C28A C27A 0.0(10) no 1_554 . 4_654 1_554
C28A C27B C27A O20A 130.2(18) no 4_654 . 4_654 1_554
C28A C27B C27A O20B 135(3) no 4_654 . 4_654 4_655
C28A C27B C27A O20B -111.8(15) no 4_654 . 4_654 .
C28A C27B C27A C26A -144.0(14) no 4_654 . 4_654 4_654
C28A C27B C27A C26A -173.9(16) no 4_654 . 4_654 1_554
C28A C27B C27A C26B -164.1(17) no 4_654 . 4_654 4_655
C28A C27B C27A C26B -146.6(16) no 4_654 . 4_654 .
C28A C27B C27A C27B -89.0(14) no 4_654 . 4_654 4_655
C28A C27B C27A C28B -22.3(11) no 4_654 . 4_654 4_655
C28A C27B C27A C28B -18.1(10) no 4_654 . 4_654 .
C28A C27B C27A C28A 0.0(9) no 4_654 . 4_654 4_654
C28A C27B C27A C28A -36.7(10) no 4_654 . 4_654 1_554
C28A C27B C27A C27A -91.2(15) no 4_654 . 4_654 1_554
C27A C27B C28A C27B 43.6(13) no 4_654 . 4_654 4_655
C27A C27B C28A C28B 47(3) no 4_654 . 4_654 4_655
C27A C27B C28A C28B 133(3) no 4_654 . 4_654 .
C27A C27B C28A C28A 83.6(19) no 4_654 . 4_654 1_554
C27A C27B C28A C27A 0.0(11) no 4_654 . 4_654 4_654
C27A C27B C28A C27A 88.7(17) no 4_654 . 4_654 1_554
C27A C27B C27A O20A -138.6(17) no 1_554 . 4_654 1_554
C27A C27B C27A O20B -134(3) no 1_554 . 4_654 4_655
C27A C27B C27A O20B -20.6(18) no 1_554 . 4_654 .
C27A C27B C27A C26A -52.8(13) no 1_554 . 4_654 4_654
C27A C27B C27A C26A -82.7(15) no 1_554 . 4_654 1_554
C27A C27B C27A C26B -72.9(15) no 1_554 . 4_654 4_655
C27A C27B C27A C26B -55.4(15) no 1_554 . 4_654 .
C27A C27B C27A C27B 2.2(16) no 1_554 . 4_654 4_655
C27A C27B C27A C28B 68.9(15) no 1_554 . 4_654 4_655
C27A C27B C27A C28B 73.1(14) no 1_554 . 4_654 .
C27A C27B C27A C28A 91.2(15) no 1_554 . 4_654 4_654
C27A C27B C27A C28A 54.4(13) no 1_554 . 4_654 1_554
C27A C27B C27A C27A 0.0(9) no 1_554 . 4_654 1_554
C27A C27B C27A O20A 120(3) no 4_654 . 1_554 4_654
C27A C27B C27A O20B 20.0(17) no 4_654 . 1_554 .
C27A C27B C27A O20B 132(3) no 4_654 . 1_554 4_655
C27A C27B C27A C26A 57.9(12) no 4_654 . 1_554 1_554
C27A C27B C27A C26A 71.3(14) no 4_654 . 1_554 4_654
C27A C27B C27A C26B 46.1(13) no 4_654 . 1_554 .
C27A C27B C27A C26B 82.5(14) no 4_654 . 1_554 4_655
C27A C27B C27A C27B -2.0(15) no 4_654 . 1_554 4_655
C27A C27B C27A C28B -88.9(13) no 4_654 . 1_554 .
C27A C27B C27A C28B -53.3(12) no 4_654 . 1_554 4_655
C27A C27B C27A C28A -67.0(14) no 4_654 . 1_554 1_554
C27A C27B C27A C28A -70.5(13) no 4_654 . 1_554 4_654
C27A C27B C27A C27A -0.0(9) no 4_654 . 1_554 4_654
C27B C28B C28B C27B 35.3(19) no . . 4_655 4_655
C27B C28B C28B C27B 0.0(8) no . . 4_655 .
C27B C28B C28B C28A -70.7(18) no . . 4_655 4_654
C27B C28B C28B C28A 106(2) no . . 4_655 1_554
C27B C28B C28B C27A -4.6(17) no . . 4_655 4_654
C27B C28B C28B C27A 39.9(9) no . . 4_655 1_554
C27B C28B C28A C27B 0.0(8) no . . 1_554 .
C27B C28B C28A C27B -4(3) no . . 1_554 4_655
C27B C28B C28A C28B -80(2) no . . 1_554 4_655
C27B C28B C28A C28A -77(2) no . . 1_554 4_654
C27B C28B C28A C27A 28.6(15) no . . 1_554 1_554
C27B C28B C28A C27A -26.4(15) no . . 1_554 4_654
C27B C28B C28A C27B 55.2(9) no . . 4_654 4_655
C27B C28B C28A C27B 0.0(8) no . . 4_654 .
C27B C28B C28A C28B 105.7(16) no . . 4_654 4_655
C27B C28B C28A C28A 103.7(16) no . . 4_654 1_554
C27B C28B C28A C27A 32.3(18) no . . 4_654 4_654
C27B C28B C28A C27A 29.6(17) no . . 4_654 1_554
C27B C28B C27A O20A 141(4) no . . 1_554 4_654
C27B C28B C27A O20B -104.3(18) no . . 1_554 .
C27B C28B C27A O20B 19.1(12) no . . 1_554 4_655
C27B C28B C27A C26A -32.0(15) no . . 1_554 1_554
C27B C28B C27A C26A -37(3) no . . 1_554 4_654
C27B C28B C27A C26B -57.5(19) no . . 1_554 .
C27B C28B C27A C26B -8.9(16) no . . 1_554 4_655
C27B C28B C27A C27B -0.0(11) no . . 1_554 .
C27B C28B C27A C27B -92.1(17) no . . 1_554 4_655
C27B C28B C27A C28B -98(2) no . . 1_554 4_655
C27B C28B C27A C28A -134(3) no . . 1_554 1_554
C27B C28B C27A C28A -48(3) no . . 1_554 4_654
C27B C28B C27A C27A -51.0(13) no . . 1_554 4_654
C27B C28B C27A O20A -68(3) no . . 4_654 1_554
C27B C28B C27A O20B -13.1(14) no . . 4_654 4_655
C27B C28B C27A O20B 105.2(18) no . . 4_654 .
C27B C28B C27A C26A 48.2(15) no . . 4_654 4_654
C27B C28B C27A C26A 27.6(18) no . . 4_654 1_554
C27B C28B C27A C26B 25.2(14) no . . 4_654 4_655
C27B C28B C27A C26B 61.1(18) no . . 4_654 .
C27B C28B C27A C27B 102.6(19) no . . 4_654 4_655
C27B C28B C27A C27B 0.0(12) no . . 4_654 .
C27B C28B C27A C28B 173(3) no . . 4_654 4_655
C27B C28B C27A C28A 136(3) no . . 4_654 1_554
C27B C28B C27A C27A 54.1(14) no . . 4_654 1_554
C27B C28B C28B C27B 0.0(8) no 4_655 . 4_655 4_655
C27B C28B C28B C27B -35.3(19) no 4_655 . 4_655 .
C27B C28B C28B C28A -106(2) no 4_655 . 4_655 4_654
C27B C28B C28B C28A 70.7(18) no 4_655 . 4_655 1_554
C27B C28B C28B C27A -39.9(9) no 4_655 . 4_655 4_654
C27B C28B C28B C27A 4.6(17) no 4_655 . 4_655 1_554
C27B C28B C28A C27B 4(3) no 4_655 . 1_554 .
C27B C28B C28A C27B 0.0(8) no 4_655 . 1_554 4_655
C27B C28B C28A C28B -76(2) no 4_655 . 1_554 4_655
C27B C28B C28A C28A -74(3) no 4_655 . 1_554 4_654
C27B C28B C28A C27A 32.3(15) no 4_655 . 1_554 1_554
C27B C28B C28A C27A -22.7(15) no 4_655 . 1_554 4_654
C27B C28B C28A C27B -0.0(6) no 4_655 . 4_654 4_655
C27B C28B C28A C27B -55.2(8) no 4_655 . 4_654 .
C27B C28B C28A C28B 50.5(12) no 4_655 . 4_654 4_655
C27B C28B C28A C28A 48.5(13) no 4_655 . 4_654 1_554
C27B C28B C28A C27A -22.9(16) no 4_655 . 4_654 4_654
C27B C28B C28A C27A -25.6(17) no 4_655 . 4_654 1_554
C27B C28B C27A O20A -126(4) no 4_655 . 1_554 4_654
C27B C28B C27A O20B -12.1(11) no 4_655 . 1_554 .
C27B C28B C27A O20B 111.2(16) no 4_655 . 1_554 4_655
C27B C28B C27A C26A 60.1(15) no 4_655 . 1_554 1_554
C27B C28B C27A C26A 55(3) no 4_655 . 1_554 4_654
C27B C28B C27A C26B 34.6(14) no 4_655 . 1_554 .
C27B C28B C27A C26B 83(2) no 4_655 . 1_554 4_655
C27B C28B C27A C27B 92.1(16) no 4_655 . 1_554 .
C27B C28B C27A C27B -0.0(10) no 4_655 . 1_554 4_655
C27B C28B C27A C28B -5.9(19) no 4_655 . 1_554 4_655
C27B C28B C27A C28A -41.8(19) no 4_655 . 1_554 1_554
C27B C28B C27A C28A 44(3) no 4_655 . 1_554 4_654
C27B C28B C27A C27A 41.1(12) no 4_655 . 1_554 4_654
C27B C28B C27A O20A -171(4) no 4_655 . 4_654 1_554
C27B C28B C27A O20B -115.7(15) no 4_655 . 4_654 4_655
C27B C28B C27A O20B 2.6(11) no 4_655 . 4_654 .
C27B C28B C27A C26A -54.4(13) no 4_655 . 4_654 4_654
C27B C28B C27A C26A -75.0(19) no 4_655 . 4_654 1_554
C27B C28B C27A C26B -77.4(15) no 4_655 . 4_654 4_655
C27B C28B C27A C26B -41.5(15) no 4_655 . 4_654 .
C27B C28B C27A C27B -0.0(11) no 4_655 . 4_654 4_655
C27B C28B C27A C27B -102.6(18) no 4_655 . 4_654 .
C27B C28B C27A C28B 70.0(18) no 4_655 . 4_654 4_655
C27B C28B C27A C28A 33.3(18) no 4_655 . 4_654 1_554
C27B C28B C27A C27A -48.5(14) no 4_655 . 4_654 1_554
C28B C28B C28A C27B 80(3) no 4_655 . 1_554 .
C28B C28B C28A C27B 76(3) no 4_655 . 1_554 4_655
C28B C28B C28A C28B 0.0(15) no 4_655 . 1_554 4_655
C28B C28B C28A C28A 3(3) no 4_655 . 1_554 4_654
C28B C28B C28A C27A 109(3) no 4_655 . 1_554 1_554
C28B C28B C28A C27A 54(2) no 4_655 . 1_554 4_654
C28A C28B C28B C27B -71(3) no 1_554 . 4_655 4_655
C28A C28B C28B C27B -106(3) no 1_554 . 4_655 .
C28A C28B C28B C28A -177(4) no 1_554 . 4_655 4_654
C28A C28B C28B C28A 0.0(18) no 1_554 . 4_655 1_554
C28A C28B C28B C27A -111(3) no 1_554 . 4_655 4_654
C28A C28B C28B C27A -66(3) no 1_554 . 4_655 1_554
C28B C28B C28A C27B -50.5(16) no 4_655 . 4_654 4_655
C28B C28B C28A C27B -105.7(18) no 4_655 . 4_654 .
C28B C28B C28A C28B 0.0(12) no 4_655 . 4_654 4_655
C28B C28B C28A C28A -2(2) no 4_655 . 4_654 1_554
C28B C28B C28A C27A -73(3) no 4_655 . 4_654 4_654
C28B C28B C28A C27A -76(3) no 4_655 . 4_654 1_554
C28A C28B C28B C27B 106(3) no 4_654 . 4_655 4_655
C28A C28B C28B C27B 71(3) no 4_654 . 4_655 .
C28A C28B C28B C28A 0.0(18) no 4_654 . 4_655 4_654
C28A C28B C28B C28A 177(4) no 4_654 . 4_655 1_554
C28A C28B C28B C27A 66(3) no 4_654 . 4_655 4_654
C28A C28B C28B C27A 111(3) no 4_654 . 4_655 1_554
C28B C28B C27A O20A -120(4) no 4_655 . 1_554 4_654
C28B C28B C27A O20B -6(3) no 4_655 . 1_554 .
C28B C28B C27A O20B 117(2) no 4_655 . 1_554 4_655
C28B C28B C27A C26A 66(3) no 4_655 . 1_554 1_554
C28B C28B C27A C26A 61(4) no 4_655 . 1_554 4_654
C28B C28B C27A C26B 41(3) no 4_655 . 1_554 .
C28B C28B C27A C26B 89(3) no 4_655 . 1_554 4_655
C28B C28B C27A C27B 98(2) no 4_655 . 1_554 .
C28B C28B C27A C27B 6(2) no 4_655 . 1_554 4_655
C28B C28B C27A C28B 0.0(14) no 4_655 . 1_554 4_655
C28B C28B C27A C28A -35.9(16) no 4_655 . 1_554 1_554
C28B C28B C27A C28A 50(3) no 4_655 . 1_554 4_654
C28B C28B C27A C27A 47.0(19) no 4_655 . 1_554 4_654
C27A C28B C28B C27B -4.6(17) no 1_554 . 4_655 4_655
C27A C28B C28B C27B -39.9(9) no 1_554 . 4_655 .
C27A C28B C28B C28A -111(2) no 1_554 . 4_655 4_654
C27A C28B C28B C28A 66.1(17) no 1_554 . 4_655 1_554
C27A C28B C28B C27A -44.5(15) no 1_554 . 4_655 4_654
C27A C28B C28B C27A -0.0(8) no 1_554 . 4_655 1_554
C28B C28B C27A O20A 119(4) no 4_655 . 4_654 1_554
C28B C28B C27A O20B 174(3) no 4_655 . 4_654 4_655
C28B C28B C27A O20B -67(2) no 4_655 . 4_654 .
C28B C28B C27A C26A -124(3) no 4_655 . 4_654 4_654
C28B C28B C27A C26A -145(3) no 4_655 . 4_654 1_554
C28B C28B C27A C26B -147(3) no 4_655 . 4_654 4_655
C28B C28B C27A C26B -112(3) no 4_655 . 4_654 .
C28B C28B C27A C27B -70(3) no 4_655 . 4_654 4_655
C28B C28B C27A C27B -173(3) no 4_655 . 4_654 .
C28B C28B C27A C28B 0.0(17) no 4_655 . 4_654 4_655
C28B C28B C27A C28A -36.8(19) no 4_655 . 4_654 1_554
C28B C28B C27A C27A -119(3) no 4_655 . 4_654 1_554
C27A C28B C28B C27B 39.9(9) no 4_654 . 4_655 4_655
C27A C28B C28B C27B 4.6(17) no 4_654 . 4_655 .
C27A C28B C28B C28A -66.1(17) no 4_654 . 4_655 4_654
C27A C28B C28B C28A 111(2) no 4_654 . 4_655 1_554
C27A C28B C28B C27A -0.0(8) no 4_654 . 4_655 4_654
C27A C28B C28B C27A 44.5(15) no 4_654 . 4_655 1_554
C28A C28B C28A C27B -48.5(16) no 1_554 . 4_654 4_655
C28A C28B C28A C27B -103.7(18) no 1_554 . 4_654 .
C28A C28B C28A C28B 2(2) no 1_554 . 4_654 4_655
C28A C28B C28A C28A 0.0(12) no 1_554 . 4_654 1_554
C28A C28B C28A C27A -71(3) no 1_554 . 4_654 4_654
C28A C28B C28A C27A -74(3) no 1_554 . 4_654 1_554
C28A C28B C28A C27B 77(3) no 4_654 . 1_554 .
C28A C28B C28A C27B 74(3) no 4_654 . 1_554 4_655
C28A C28B C28A C28B -3(3) no 4_654 . 1_554 4_655
C28A C28B C28A C28A 0.0(15) no 4_654 . 1_554 4_654
C28A C28B C28A C27A 106(3) no 4_654 . 1_554 1_554
C28A C28B C28A C27A 51(2) no 4_654 . 1_554 4_654
C28A C28B C27A O20A -85(4) no 1_554 . 1_554 4_654
C28A C28B C27A O20B 30(3) no 1_554 . 1_554 .
C28A C28B C27A O20B 153(3) no 1_554 . 1_554 4_655
C28A C28B C27A C26A 102(3) no 1_554 . 1_554 1_554
C28A C28B C27A C26A 97(4) no 1_554 . 1_554 4_654
C28A C28B C27A C26B 76(3) no 1_554 . 1_554 .
C28A C28B C27A C26B 125(3) no 1_554 . 1_554 4_655
C28A C28B C27A C27B 134(3) no 1_554 . 1_554 .
C28A C28B C27A C27B 42(3) no 1_554 . 1_554 4_655
C28A C28B C27A C28B 35.9(19) no 1_554 . 1_554 4_655
C28A C28B C27A C28A 0.0(17) no 1_554 . 1_554 1_554
C28A C28B C27A C28A 86(4) no 1_554 . 1_554 4_654
C28A C28B C27A C27A 83(3) no 1_554 . 1_554 4_654
C27A C28B C28A C27B -28.6(14) no 1_554 . 1_554 .
C27A C28B C28A C27B -32.3(15) no 1_554 . 1_554 4_655
C27A C28B C28A C28B -108.6(18) no 1_554 . 1_554 4_655
C27A C28B C28A C28A -106.0(19) no 1_554 . 1_554 4_654
C27A C28B C28A C27A 0.0(8) no 1_554 . 1_554 1_554
C27A C28B C28A C27A -55.0(9) no 1_554 . 1_554 4_654
C28A C28B C27A O20A 156(3) no 1_554 . 4_654 1_554
C28A C28B C27A O20B -149(3) no 1_554 . 4_654 4_655
C28A C28B C27A O20B -31(3) no 1_554 . 4_654 .
C28A C28B C27A C26A -88(3) no 1_554 . 4_654 4_654
C28A C28B C27A C26A -108(3) no 1_554 . 4_654 1_554
C28A C28B C27A C26B -111(3) no 1_554 . 4_654 4_655
C28A C28B C27A C26B -75(3) no 1_554 . 4_654 .
C28A C28B C27A C27B -33(2) no 1_554 . 4_654 4_655
C28A C28B C27A C27B -136(3) no 1_554 . 4_654 .
C28A C28B C27A C28B 36.8(18) no 1_554 . 4_654 4_655
C28A C28B C27A C28A 0.0(16) no 1_554 . 4_654 1_554
C28A C28B C27A C27A -82(3) no 1_554 . 4_654 1_554
C27A C28B C28A C27B 26.4(14) no 4_654 . 1_554 .
C27A C28B C28A C27B 22.7(14) no 4_654 . 1_554 4_655
C27A C28B C28A C28B -53.7(15) no 4_654 . 1_554 4_655
C27A C28B C28A C28A -51.1(16) no 4_654 . 1_554 4_654
C27A C28B C28A C27A 55.0(8) no 4_654 . 1_554 1_554
C27A C28B C28A C27A 0.0(6) no 4_654 . 1_554 4_654
C28A C28B C27A O20A -170(4) no 4_654 . 1_554 4_654
C28A C28B C27A O20B -56(4) no 4_654 . 1_554 .
C28A C28B C27A O20B 67(4) no 4_654 . 1_554 4_655
C28A C28B C27A C26A 16(4) no 4_654 . 1_554 1_554
C28A C28B C27A C26A 11(6) no 4_654 . 1_554 4_654
C28A C28B C27A C26B -9(4) no 4_654 . 1_554 .
C28A C28B C27A C26B 39(4) no 4_654 . 1_554 4_655
C28A C28B C27A C27B 48(4) no 4_654 . 1_554 .
C28A C28B C27A C27B -44(4) no 4_654 . 1_554 4_655
C28A C28B C27A C28B -50(3) no 4_654 . 1_554 4_655
C28A C28B C27A C28A -86(4) no 4_654 . 1_554 1_554
C28A C28B C27A C28A -0(2) no 4_654 . 1_554 4_654
C28A C28B C27A C27A -3(4) no 4_654 . 1_554 4_654
C27A C28B C28A C27B 25.6(18) no 1_554 . 4_654 4_655
C27A C28B C28A C27B -29.6(17) no 1_554 . 4_654 .
C27A C28B C28A C28B 76(3) no 1_554 . 4_654 4_655
C27A C28B C28A C28A 74(2) no 1_554 . 4_654 1_554
C27A C28B C28A C27A 3(4) no 1_554 . 4_654 4_654
C27A C28B C28A C27A -0.0(8) no 1_554 . 4_654 1_554
C28A C28B C27A O20A 54(5) no 4_654 . 4_654 1_554
C28A C28B C27A O20B 109(4) no 4_654 . 4_654 4_655
C28A C28B C27A O20B -132(4) no 4_654 . 4_654 .
C28A C28B C27A C26A 171(4) no 4_654 . 4_654 4_654
C28A C28B C27A C26A 150(4) no 4_654 . 4_654 1_554
C28A C28B C27A C26B 148(4) no 4_654 . 4_654 4_655
C28A C28B C27A C26B -176(4) no 4_654 . 4_654 .
C28A C28B C27A C27B -135(4) no 4_654 . 4_654 4_655
C28A C28B C27A C27B 123(4) no 4_654 . 4_654 .
C28A C28B C27A C28B -65(3) no 4_654 . 4_654 4_655
C28A C28B C27A C28A -102(4) no 4_654 . 4_654 1_554
C28A C28B C27A C27A 177(4) no 4_654 . 4_654 1_554
C27A C28B C28A C27B 22.9(17) no 4_654 . 4_654 4_655
C27A C28B C28A C27B -32.3(18) no 4_654 . 4_654 .
C27A C28B C28A C28B 73(2) no 4_654 . 4_654 4_655
C27A C28B C28A C28A 71(3) no 4_654 . 4_654 1_554
C27A C28B C28A C27A -0.0(8) no 4_654 . 4_654 4_654
C27A C28B C28A C27A -3(4) no 4_654 . 4_654 1_554
C27A C28B C27A O20A -122(3) no 1_554 . 4_654 1_554
C27A C28B C27A O20B -67.2(12) no 1_554 . 4_654 4_655
C27A C28B C27A O20B 51.1(13) no 1_554 . 4_654 .
C27A C28B C27A C26A -5.9(13) no 1_554 . 4_654 4_654
C27A C28B C27A C26A -26.5(18) no 1_554 . 4_654 1_554
C27A C28B C27A C26B -28.9(13) no 1_554 . 4_654 4_655
C27A C28B C27A C26B 7.0(16) no 1_554 . 4_654 .
C27A C28B C27A C27B 48.5(13) no 1_554 . 4_654 4_655
C27A C28B C27A C27B -54.1(12) no 1_554 . 4_654 .
C27A C28B C27A C28B 119(2) no 1_554 . 4_654 4_655
C27A C28B C27A C28A 81.7(19) no 1_554 . 4_654 1_554
C27A C28B C27A C27A 0.0(10) no 1_554 . 4_654 1_554
C27A C28B C27A O20A -167(4) no 4_654 . 1_554 4_654
C27A C28B C27A O20B -53.2(13) no 4_654 . 1_554 .
C27A C28B C27A O20B 70.1(11) no 4_654 . 1_554 4_655
C27A C28B C27A C26A 19.0(13) no 4_654 . 1_554 1_554
C27A C28B C27A C26A 14(3) no 4_654 . 1_554 4_654
C27A C28B C27A C26B -6.5(15) no 4_654 . 1_554 .
C27A C28B C27A C26B 42.2(16) no 4_654 . 1_554 4_655
C27A C28B C27A C27B 51.0(11) no 4_654 . 1_554 .
C27A C28B C27A C27B -41.1(11) no 4_654 . 1_554 4_655
C27A C28B C27A C28B -47.0(15) no 4_654 . 1_554 4_655
C27A C28B C27A C28A -82.9(17) no 4_654 . 1_554 1_554
C27A C28B C27A C28A 3(3) no 4_654 . 1_554 4_654
C27A C28B C27A C27A 0.0(8) no 4_654 . 1_554 4_654
C27B C28A C28A C27B 40.8(17) no 1_556 . 4_655 4_656
C27B C28A C28A C27B -0.0(7) no 1_556 . 4_655 1_556
C27B C28A C28A C28B 112.1(19) no 1_556 . 4_655 4_656
C27B C28A C28A C28B -71.3(17) no 1_556 . 4_655 1_556
C27B C28A C28A C27A 44.2(9) no 1_556 . 4_655 4_655
C27B C28A C28A C27A -3.4(15) no 1_556 . 4_655 .
C27B C28A C27A O20A 173(3) no 1_556 . . 4_655
C27B C28A C27A O20B -111.9(16) no 1_556 . . 1_556
C27B C28A C27A O20B 10.5(12) no 1_556 . . 4_656
C27B C28A C27A C26A -53.7(15) no 1_556 . . .
C27B C28A C27A C26A -82(3) no 1_556 . . 4_655
C27B C28A C27A C26B -78.3(17) no 1_556 . . 1_556
C27B C28A C27A C26B -39(2) no 1_556 . . 4_656
C27B C28A C27A C27B 0.0(10) no 1_556 . . 1_556
C27B C28A C27A C27B -91.3(17) no 1_556 . . 4_656
C27B C28A C27A C28B 41(2) no 1_556 . . 1_556
C27B C28A C27A C28A 4.9(19) no 1_556 . . 4_655
C27B C28A C27A C27A -46.1(13) no 1_556 . . 4_655
C27B C28A C27A O20B -4.1(11) no 1_556 . 4_655 4_656
C27B C28A C27A O20B 114.8(15) no 1_556 . 4_655 1_556
C27B C28A C27A C26A 60.9(13) no 1_556 . 4_655 4_655
C27B C28A C27A C26A 53.9(17) no 1_556 . 4_655 .
C27B C28A C27A C26B 38.4(12) no 1_556 . 4_655 4_656
C27B C28A C27A C26B 79.9(16) no 1_556 . 4_655 1_556
C27B C28A C27A C27B 103.7(17) no 1_556 . 4_655 4_656
C27B C28A C27A C27B 0.0(10) no 1_556 . 4_655 1_556
C27B C28A C27A C28B -134(3) no 1_556 . 4_655 4_656
C27B C28A C27A C28B -35.6(18) no 1_556 . 4_655 1_556
C27B C28A C27A C28A -70.3(17) no 1_556 . 4_655 4_655
C27B C28A C27A C27A 43.0(12) no 1_556 . 4_655 .
C27B C28A C28A C27B -0.0(7) no 4_656 . 4_655 4_656
C27B C28A C28A C27B -40.8(17) no 4_656 . 4_655 1_556
C27B C28A C28A C28B 71.3(17) no 4_656 . 4_655 4_656
C27B C28A C28A C28B -112.1(19) no 4_656 . 4_655 1_556
C27B C28A C28A C27A 3.4(15) no 4_656 . 4_655 4_655
C27B C28A C28A C27A -44.2(9) no 4_656 . 4_655 .
C27B C28A C27A O20A -95(3) no 4_656 . . 4_655
C27B C28A C27A O20B -20.6(12) no 4_656 . . 1_556
C27B C28A C27A O20B 101.8(18) no 4_656 . . 4_656
C27B C28A C27A C26A 37.6(15) no 4_656 . . .
C27B C28A C27A C26A 9(3) no 4_656 . . 4_655
C27B C28A C27A C26B 13.0(14) no 4_656 . . 1_556
C27B C28A C27A C26B 53(3) no 4_656 . . 4_656
C27B C28A C27A C27B 91.3(17) no 4_656 . . 1_556
C27B C28A C27A C27B 0.0(11) no 4_656 . . 4_656
C27B C28A C27A C28B 133(3) no 4_656 . . 1_556
C27B C28A C27A C28A 96.2(19) no 4_656 . . 4_655
C27B C28A C27A C27A 45.2(13) no 4_656 . . 4_655
C27B C28A C27A O20B -107.8(18) no 4_656 . 4_655 4_656
C27B C28A C27A O20B 11.0(14) no 4_656 . 4_655 1_556
C27B C28A C27A C26A -42.8(15) no 4_656 . 4_655 4_655
C27B C28A C27A C26A -50(2) no 4_656 . 4_655 .
C27B C28A C27A C26B -65.3(17) no 4_656 . 4_655 4_656
C27B C28A C27A C26B -23.9(16) no 4_656 . 4_655 1_556
C27B C28A C27A C27B 0.0(13) no 4_656 . 4_655 4_656
C27B C28A C27A C27B -103.7(19) no 4_656 . 4_655 1_556
C27B C28A C27A C28B 123(3) no 4_656 . 4_655 4_656
C27B C28A C27A C28B -139(3) no 4_656 . 4_655 1_556
C27B C28A C27A C28A -174(3) no 4_656 . 4_655 4_655
C27B C28A C27A C27A -60.7(15) no 4_656 . 4_655 .
C28B C28A C28A C27B 112(3) no 1_556 . 4_655 4_656
C28B C28A C28A C27B 71(3) no 1_556 . 4_655 1_556
C28B C28A C28A C28B -177(4) no 1_556 . 4_655 4_656
C28B C28A C28A C28B 0.0(19) no 1_556 . 4_655 1_556
C28B C28A C28A C27A 115(3) no 1_556 . 4_655 4_655
C28B C28A C28A C27A 68(3) no 1_556 . 4_655 .
C28B C28A C27A O20A 132(3) no 1_556 . . 4_655
C28B C28A C27A O20B -153(3) no 1_556 . . 1_556
C28B C28A C27A O20B -31(3) no 1_556 . . 4_656
C28B C28A C27A C26A -95(3) no 1_556 . . .
C28B C28A C27A C26A -124(3) no 1_556 . . 4_655
C28B C28A C27A C26B -120(3) no 1_556 . . 1_556
C28B C28A C27A C26B -80(4) no 1_556 . . 4_656
C28B C28A C27A C27B -41(3) no 1_556 . . 1_556
C28B C28A C27A C27B -133(3) no 1_556 . . 4_656
C28B C28A C27A C28B 0.0(17) no 1_556 . . 1_556
C28B C28A C27A C28A -36.5(18) no 1_556 . . 4_655
C28B C28A C27A C27A -88(3) no 1_556 . . 4_655
C28B C28A C27A O20B 31(3) no 1_556 . 4_655 4_656
C28B C28A C27A O20B 150(3) no 1_556 . 4_655 1_556
C28B C28A C27A C26A 96(3) no 1_556 . 4_655 4_655
C28B C28A C27A C26A 89(3) no 1_556 . 4_655 .
C28B C28A C27A C26B 74(3) no 1_556 . 4_655 4_656
C28B C28A C27A C26B 115(3) no 1_556 . 4_655 1_556
C28B C28A C27A C27B 139(3) no 1_556 . 4_655 4_656
C28B C28A C27A C27B 36(2) no 1_556 . 4_655 1_556
C28B C28A C27A C28B -98(3) no 1_556 . 4_655 4_656
C28B C28A C27A C28B 0.0(15) no 1_556 . 4_655 1_556
C28B C28A C27A C28A -34.7(17) no 1_556 . 4_655 4_655
C28B C28A C27A C27A 79(3) no 1_556 . 4_655 .
C28B C28A C28A C27B -71(3) no 4_656 . 4_655 4_656
C28B C28A C28A C27B -112(3) no 4_656 . 4_655 1_556
C28B C28A C28A C28B 0.0(19) no 4_656 . 4_655 4_656
C28B C28A C28A C28B 177(4) no 4_656 . 4_655 1_556
C28B C28A C28A C27A -68(3) no 4_656 . 4_655 4_655
C28B C28A C28A C27A -115(3) no 4_656 . 4_655 .
C28B C28A C27A O20A -143(4) no 4_656 . . 4_655
C28B C28A C27A O20B -69(4) no 4_656 . . 1_556
C28B C28A C27A O20B 54(4) no 4_656 . . 4_656
C28B C28A C27A C26A -10(4) no 4_656 . . .
C28B C28A C27A C26A -39(5) no 4_656 . . 4_655
C28B C28A C27A C26B -35(4) no 4_656 . . 1_556
C28B C28A C27A C26B 5(5) no 4_656 . . 4_656
C28B C28A C27A C27B 43(4) no 4_656 . . 1_556
C28B C28A C27A C27B -48(4) no 4_656 . . 4_656
C28B C28A C27A C28B 85(4) no 4_656 . . 1_556
C28B C28A C27A C28A 48(3) no 4_656 . . 4_655
C28B C28A C27A C27A -3(4) no 4_656 . . 4_655
C28B C28A C27A O20B 130(4) no 4_656 . 4_655 4_656
C28B C28A C27A O20B -112(4) no 4_656 . 4_655 1_556
C28B C28A C27A C26A -165(4) no 4_656 . 4_655 4_655
C28B C28A C27A C26A -172(4) no 4_656 . 4_655 .
C28B C28A C27A C26B 172(4) no 4_656 . 4_655 4_656
C28B C28A C27A C26B -146(4) no 4_656 . 4_655 1_556
C28B C28A C27A C27B -123(4) no 4_656 . 4_655 4_656
C28B C28A C27A C27B 134(4) no 4_656 . 4_655 1_556
C28B C28A C27A C28B -0(3) no 4_656 . 4_655 4_656
C28B C28A C27A C28B 98(4) no 4_656 . 4_655 1_556
C28B C28A C27A C28A 63(4) no 4_656 . 4_655 4_655
C28B C28A C27A C27A 177(4) no 4_656 . 4_655 .
C28A C28A C27A O20A 169(3) no 4_655 . . 4_655
C28A C28A C27A O20B -116.8(19) no 4_655 . . 1_556
C28A C28A C27A O20B 6(3) no 4_655 . . 4_656
C28A C28A C27A C26A -59(3) no 4_655 . . .
C28A C28A C27A C26A -87(3) no 4_655 . . 4_655
C28A C28A C27A C26B -83(3) no 4_655 . . 1_556
C28A C28A C27A C26B -43(3) no 4_655 . . 4_656
C28A C28A C27A C27B -5(2) no 4_655 . . 1_556
C28A C28A C27A C27B -96(2) no 4_655 . . 4_656
C28A C28A C27A C28B 36.5(16) no 4_655 . . 1_556
C28A C28A C27A C28A 0.0(13) no 4_655 . . 4_655
C28A C28A C27A C27A -51.0(18) no 4_655 . . 4_655
C27A C28A C28A C27B 44.2(9) no . . 4_655 4_656
C27A C28A C28A C27B 3.4(15) no . . 4_655 1_556
C27A C28A C28A C28B 115.5(19) no . . 4_655 4_656
C27A C28A C28A C28B -67.8(16) no . . 4_655 1_556
C27A C28A C28A C27A 47.7(13) no . . 4_655 4_655
C27A C28A C28A C27A -0.0(7) no . . 4_655 .
C28A C28A C27A O20B 66(2) no 4_655 . 4_655 4_656
C28A C28A C27A O20B -175(2) no 4_655 . 4_655 1_556
C28A C28A C27A C26A 131(2) no 4_655 . 4_655 4_655
C28A C28A C27A C26A 124(3) no 4_655 . 4_655 .
C28A C28A C27A C26B 109(3) no 4_655 . 4_655 4_656
[truncated: 30,516 more chars]
